# Supplementary material for: Identification of candidate enhancers controlling the transcriptome during the formation of interphalangeal joints
Source: Sci Rep. 2022 Jul 27;12:12835. doi: 10.1038/s41598-022-16951-4 (PMC9329285; doi:10.1038/s41598-022-16951-4)
Supplement: Supplementary file 4 — Supplementary Information 3. [file 41598_2022_16951_MOESM4_ESM.xlsx]

## Sheet: Supplementary_Table_14
#Supplementary_Table_14
#SNPs_in_CEs_linked_to_skeleton_related_traits
gg6_coordinates	rs_ID	trait
chr1:4631055-4632325	rs2245569	Height
chr1:25685069-25685716	rs74507380	Heel bone mineral density
chr1:31865181-31866246	rs17120227	Osteoarthritis (with total hip replacement)
chr1:31865181-31866246	rs79056043	Osteoarthritis (hip)
chr1:34135677-34139779	rs6581627	Height
chr1:44018367-44019352	rs11478	Height
chr1:44961826-44962097	rs7953280	Osteoarthritis of the hip or knee
chr1:57406021-57406238	rs273957	Height
chr1:84421635-84424641	rs10511323	Height
chr1:109068092-109068797	rs2836613	Heel bone mineral density
chr10:3140446-3141941	rs11639183	Height
chr10:3140446-3141941	rs12904319	Height
chr10:7621678-7622007	rs4775006	Knee osteoarthritis
chr10:15766704-15770095	rs1994147	Height
chr10:15947436-15948936	rs10520797	Hip bone mineral density and total body fat mass (bivariate analysis)
chr10:15947436-15948936	rs10520797	Hip bone size
chr10:15947436-15948936	rs10520797	Bone mineral density (hip) and hip bone size
chr10:19922050-19924132	rs16954106	Height
chr10:19927408-19928631	rs4777230	Height
chr10:19931716-19934715	rs72749676	Heel bone mineral density
chr11:6803806-6806506	rs34214571	Height
chr11:18434763-18434910	rs8052560	Height
chr11:18450185-18451375	rs10775348	Height
chr11:19043978-19045553	rs60231938	Height
chr11:19063973-19065789	rs34195470	Knee osteoarthritis
chr11:19176145-19179874	rs374035142	Heel bone mineral density
chr12:1071449-1074603	rs4234633	Height
chr12:3538376-3539160	rs62259756	Height
chr12:4919234-4920348	rs2276749	Osteoarthritis (with total hip replacement)
chr12:4935531-4936186	rs2443718	Height
chr12:9325818-9327626	rs8640	Height
chr12:9331749-9334018	rs35677470	Rheumatoid arthritis
chr12:9331749-9334018	rs35677470	Rheumatoid arthritis (ACPA-positive)
chr12:16904947-16905514	rs184854233	Femur bone mineral density x serum urate levels interaction
chr12:20135850-20137080	rs76926871	Femur bone mineral density x serum urate levels interaction
chr13:3648790-3649266	rs11424823	Height
chr13:10975517-10979662	rs62073017	Height
chr13:10981520-10985411	rs2011077	Height
chr13:10987933-10989398	rs113168705	Height
chr13:11389829-11392503	rs12659540	Height
chr13:16364617-16366450	rs528755197	Height
chr14:5192818-5192929	rs7946	Height
chr14:12815842-12817714	rs117269052	Femur bone mineral density x serum urate levels interaction
chr15:4892183-4892825	rs143270813	Height
chr15:5018853-5021851	rs10846657	Height
chr15:9629687-9631579	rs757123	Rheumatoid arthritis
chr15:10382852-10385701	rs874100	Height
chr16_NW_020109758v1_random:50428-50865	rs201604542	Heel bone mineral density
chr17:1735238-1737970	rs113800797	Height
chr17:5242866-5244028	rs10739700	Height
chr17:10370352-10371106	rs10760442	Heel bone mineral density
chr18:3796400-3797156	rs34587622	Heel bone mineral density
chr18:5065119-5065716	rs8079266	Height
chr18:7624856-7628122	rs4541111	Heel bone mineral density
chr18:8729250-8731599	rs16976954	Heel bone mineral density
chr18:10074448-10076215	rs12949115	Height
chr18:10126731-10127583	rs76716884	Femur bone mineral density x serum urate levels interaction
chr19:490071-490912	rs34823076	Height
chr19:5674357-5681076	rs16951879	Height
chr19:5674357-5681076	rs8068234	Heel bone mineral density
chr19:5682714-5684558	rs114976626	Height
chr2:591809-592344	rs11783772	Height
chr2:24403808-24404305	rs17598132	Heel bone mineral density
chr2:24893593-24894190	rs2240857	Height
chr2:31990822-31991646	rs87	Heel bone mineral density
chr2:32069465-32069904	rs10245353	Heel bone mineral density
chr2:32660731-32664787	rs17501090	Heel bone mineral density
chr2:33381727-33382744	rs75604893	Height
chr2:33381727-33382744	rs757980	Heel bone mineral density
chr2:48010313-48010963	rs117701289	Height
chr2:56642556-56643326	rs2278801	Height
chr2:59730376-59732270	rs41271299	Height
chr2:59730376-59732270	rs139901282	Height
chr2:63111812-63112628	rs35719173	Femur bone mineral density x serum urate levels interaction
chr2:66982154-66983904	rs2745599	Heel bone mineral density
chr2:67460023-67461468	rs4320420	Heel bone mineral density
chr2:103672912-103674652	rs4519409	Height
chr2:127709114-127711033	rs4480845	Total body bone mineral density
chr20:1257508-1258972	rs224333	Height
chr20:1319012-1319812	rs6060369	Height
chr20:10240627-10242843	rs28482886	Height
chr21:589787-590309	rs34587452	Height
chr21:589787-590309	rs35654957	Femoral neck bone mineral density
chr21:1276100-1276424	rs139603701	Heel bone mineral density
chr21:1292951-1294547	rs12028979	Height
chr21:4415407-4418101	rs9435731	Height
chr21:4421711-4422380	rs3170740	Height
chr22:58291-60146	rs35254404	Height
chr22:58291-60146	rs60634368	Height
chr22:1658536-1660314	rs10866837	Height
chr22:2685398-2686952	rs895621	Height
chr22:3729708-3729988	rs118012496	Heel bone mineral density
chr22:5189732-5192177	rs10247064	Femur bone mineral density x serum urate levels interaction
chr23:5023795-5028125	rs1846158	Height
chr24:3438175-3439268	rs1622638	Heel bone mineral density
chr25:225434-226061	rs7532312	Height
chr25:3338714-3340614	rs35874463	Height
chr25:3404102-3404442	rs146128753	Height
chr26:3796995-3800277	rs10732635	Heel bone mineral density
chr26:4091772-4093495	rs9296151	Heel bone mineral density
chr26:4825314-4825796	rs13212930	Height
chr27:3754198-3757453	rs4986172	Height
chr27:4018174-4019052	rs2710872	Hip bone size
chr27:5547623-5556181	rs1061237	Heel bone mineral density
chr27:5559297-5561129	rs16948744	Heel bone mineral density
chr28:974120-978258	rs12748433	Height
chr28:1211201-1215049	rs7507204	Height
chr28:1211201-1215049	rs4807467	Height
chr28:1211201-1215049	rs2074977	Height
chr28:1211201-1215049	rs35533339	Height
chr28:1452209-1452903	rs2240239	Height
chr28:1524495-1527550	rs2293922	Height
chr28:1524495-1527550	rs2272633	Height
chr28:3453190-3454062	rs34406563	Total body bone mineral density
chr28:4223310-4224710	rs10421414	Height
chr3:17987068-17989128	rs144673025	Height
chr3:22052116-22052963	rs77010081	Height
chr3:22143464-22144253	rs2970592	Height
chr3:27506229-27507082	rs4666070	Height
chr3:31366715-31368757	rs4670256	Height
chr3:56552603-56553151	rs2235485	Heel bone mineral density
chr3:75829662-75830946	rs1130809	Height
chr3:87066593-87067311	rs112462597	Heel bone mineral density
chr3:104573794-104576284	rs13427672	Height
chr32:264788-265003	rs4674	Height
chr32:272260-274542	rs7260340	Heel bone mineral density
chr32:547617-548218	rs12373539	Heel bone mineral density
chr33:6423621-6427112	rs36077346	Heel bone mineral density
chr33:6423621-6427112	rs11231596	Height
chr33:7107825-7110847	rs1270901	Total body bone mineral density
chr33:7107825-7110847	rs181908897	Heel bone mineral density
chr33:7107825-7110847	rs11169166	Heel bone mineral density
chr33:7107825-7110847	rs7964698	Heel bone mineral density
chr33:7107825-7110847	rs7308872	Height
chr33:7107825-7110847	rs12305097	Heel bone mineral density
chr33:7107825-7110847	rs73109050	Height
chr33:7107825-7110847	rs11170469	Height
chr33:7107825-7110847	rs7398996	Total body bone mineral density (age 45-60)
chr33:7107825-7110847	rs2272313	Lumbar spine bone mineral density
chr33:7107825-7110847	rs199673881	Height
chr33:7107825-7110847	rs10783573	Heel bone mineral density
chr33:7107825-7110847	rs10735851	Total body bone mineral density
chr33:7107825-7110847	rs191643352	Height
chr33:7107825-7110847	rs144680237	Osteoporosis
chr33:7107825-7110847	rs12321906	Height
chr33:7107825-7110847	rs113821260	Heel bone mineral density
chr33:7107825-7110847	rs11170594	Heel bone mineral density
chr33:7107825-7110847	rs111470210	Heel bone mineral density
chr33:7107825-7110847	rs10467109	Height
chr33:7107825-7110847	rs7970462	Height
chr33:7107825-7110847	rs11170624	Height
chr33:7107825-7110847	rs11170631	Height
chr33:7107825-7110847	rs1971762	Height
chr33:7107825-7110847	rs1800634	Total body bone mineral density
chr33:7107825-7110847	rs763855108	Heel bone mineral density
chr33:7107825-7110847	rs11614913	Spine bone size
chr33:7107825-7110847	rs12300425	Heel bone mineral density
chr33:7107825-7110847	rs736825	Lumbar spine bone mineral density
chr33:7107825-7110847	rs574708537	Height
chr4:37881832-37883340	rs58107865	Rheumatoid arthritis
chr4:49712170-49713330	rs2703129	Height
chr4:65414928-65415627	rs367615089	Heel bone mineral density x serum urate levels interaction
chr4:78879296-78879751	rs11722554	Height
chr4:91287236-91287623	rs45498896	Femur bone mineral density x serum urate levels interaction
chr5:561365-563303	rs4902358	Height
chr5:17779914-17781536	rs3918292	Height
chr5:28007278-28007485	rs3742909	Osteoporosis
chr5:28852354-28852806	rs2767365	Heel bone mineral density
chr5:35297740-35298651	rs1956002	Height
chr5:38149716-38152428	rs862045	Height
chr5:38149716-38152428	rs862041	Height
chr5:38149716-38152428	rs4899520	Height
chr5:38149716-38152428	rs699371	Height
chr5:38149716-38152428	rs862034	Height
chr5:38334909-38336903	rs2012627	Heel bone mineral density (MTAG)
chr5:46009263-46012123	rs10146757	Height
chr5:53564733-53566958	rs3742625	Height
chr5:54596217-54597223	rs8014133	Heel bone mineral density
chr5:58540584-58541182	rs7143361	Heel bone mineral density
chr5:58713573-58716318	rs17563	Heel bone mineral density
chr6:9006506-9008557	rs10740059	Heel bone mineral density
chr6:9027235-9030033	rs71508903	Rheumatoid arthritis
chr6:28149766-28153428	rs529175664	Femur bone mineral density x serum urate levels interaction
chr7:2709830-2710854	rs7570090	Height
chr7:10916805-10918650	rs114693875	Height
chr7:16322402-16323706	rs847157	Height
chr7:25840963-25842474	rs13392139	Height
chr8:4960578-4962364	rs6694387	Total body bone mineral density
chr8:5253231-5255078	rs619456	Height
chr8:26061440-26066141	rs1777277	Heel bone mineral density
chr8:27426040-27430568	rs17121650	Height
chr8:27552214-27554745	rs12034786	Heel bone mineral density
chr8:27552214-27554745	rs6696260	Heel bone mineral density
chr8:27621033-27626477	rs12561869	Height
chr9:5046962-5050575	rs4344931	Height
chrUn_NW_020110167v1:652722-654120	rs2047803	Height
chrZ:28811272-28812023	rs7022162	Heel bone mineral density
chrZ:32588189-32592277	rs10756792	Height
chrZ:41800259-41801001	rs28377268	Bone mineral density (hip)
chrZ:56993143-56995409	rs27855	Height
chrZ:60403668-60404473	rs36088869	Femoral neck bone mineral density and trunk fat mass adjusted by trunk lean mass
chr1:24860911-24861163	rs10857961	Height
chr1:57409689-57410744	rs273966	Height
chr1:136091434-136093122	rs6739701	Height
chr1:167045903-167047842	rs7330220	Height
chr1:196650229-196652303	rs634552	Height
chr11:17325167-17325505	rs10514617	Heel bone mineral density
chr13:9955058-9956376	rs6874142	Height
chr13:14632477-14635738	rs878706	Height
chr14:8060860-8062009	rs60782127	Height
chr18:8755657-8758075	rs8067763	Knee osteoarthritis
chr2:31154341-31155866	rs3087888	Height
chr2:79796422-79797305	rs7717596	Heel bone mineral density
chr21:4311641-4312088	rs698891	Heel bone mineral density
chr21:6321880-6322868	rs2235529	Bone mineral density (paediatric, upper limb)
chr22:1380566-1382419	rs4872103	Height
chr22:1380566-1382419	rs202243137	Height
chr22:1380566-1382419	rs4291276	Height
chr26:238498-240340	rs180819997	Height
chr3:19451199-19453602	rs991967	Height
chr3:78462162-78467813	rs3828760	Height
chr3:101406882-101407177	rs52826764	Height
chr33:7297025-7307380	rs57444859	Height
chr33:7297025-7307380	rs55744743	Height
chr4:34095272-34095925	rs117494579	Height
chr4:82488652-82489603	rs11543194	Hip bone size
chr5:11509853-11510694	rs1455115	Height
chr6:12686441-12688454	rs3740129	Osteoarthritis (with total hip replacement)
chr7:22284073-22286803	rs7588654	Height
chr7:22616019-22618442	rs116819734	Height
chr8:7769044-7772261	rs2227607	Heel bone mineral density
chr9:19544271-19544620	rs7652177	Height

## Sheet: Supplementary_Table_15
#Supplementary_Table_15
#Table_with_GWAS_variants_annotated_with_motifbreakR_tool
	Only strong effect	Have strong effect	Only weak effect	Only neutral effect	Not annotated	Not in dbSNP 155	Total unique
Any SNPs	785 (30%)	598 (23%)	213 (8%)	446 (17%)	431 (16%)	143 (5%)	2616
Skeletal trait SNPs	65 (28%)	60 (26%)	30 (13%)	29 (13%)	36 (16%)	9 (4%)	229
Total unique variants							2845

## Sheet: Supplementary_Table_16
#Supplementary_Table_16
#GWAS_variants_annotated_with_motifbreakR_tool
chr	start	end	width	strand	SNP_id	REF	ALT	varType	motifPos	geneSymbol	dataSource	providerName	providerId	seqMatch	pctRef	pctAlt	scoreRef	scoreAlt	Refpvalue	Altpvalue	altPos	alleleDiff	alleleEffectSize	effect	ids
chr12	53953085	53953085	1	+	rs894739	T	C	SNV	c(-7, 8)	HESX1	HOCOMOCO	HESX1_f1	HESX1_HUMAN	taacgcggggccggcTcctgggggcgggagg	0.920229	0.902732	5.2574	5.16364	NA	NA	1	-0.0937634	-0.0164935	neut	rs894739:C
chr14	65055505	65055505	1	-	rs8011585	T	A	SNV	c(-1, 20)	ARID3A	HOCOMOCO	ARI3A_do	ARI3A_HUMAN	ttccttttttgtttaaaaaaaTtttttttttaatttttaattt	0.86892	0.852653	11.3045	11.098	NA	NA	1	-0.206531	-0.0159252	neut	rs8011585
chr19	18777340	18777340	1	-	rs78830644	C	T	SNV	c(1, 9)	MAFK	HOCOMOCO	MAFK_si	MAFK_HUMAN	ggttctggcTgacccagcc	0.738583	0.86974	9.04701	10.618	NA	NA	1	1.57102	0.129002	strong	rs78830644
chr3	70987843	70987843	1	+	rs6802472	A	T	SNV	c(-6, 10)	GATA5	HOCOMOCO	GATA5_f1	GATA5_HUMAN	accttcatcataaaggAtaaccagaaacagtcg	0.950219	0.729297	6.78638	5.28793	NA	NA	1	-1.49845	-0.210337	strong	rs6802472:T
chr12	52568266	52568266	1	-	rs139723680	G	A	SNV	c(-10, 11)	REST	HOCOMOCO	REST_f1	REST_HUMAN	cctggtactcgcgcagcatccAcgccagctcctccttggcctg	0.729124	0.729872	14.2476	14.2616	NA	NA	1	0.0140575	0.000726969	neut	rs139723680
chr12	54091840	54091840	1	+	rs4016687	A	T	SNV	c(-8, 5)	FOSL1	HOCOMOCO	FOSL1_f2	FOSL1_HUMAN	agccttgtgtgagTcattatgctggga	0.870295	0.962907	6.878	7.58487	NA	NA	1	0.706873	0.0898417	strong	rs4016687:T
chr19	10585283	10585283	1	+	rs2023335	A	C	SNV	c(-3, 13)	IRF3	HOCOMOCO	IRF3_f1	IRF3_HUMAN	agaaagaaagaagaaaAaaagaaagaaagaaag	0.90752	0.831511	10.8062	9.92607	NA	NA	1	-0.880087	-0.0741004	strong	rs2023335:C
chr19	16125194	16125194	1	+	rs2241399	T	C	SNV	c(-3, 9)	HES1	HOCOMOCO	HES1_f1	HES1_HUMAN	cttgtcagcgagCgcgtggcagggg	0.844035	0.945479	5.93602	6.6225	NA	NA	1	0.686473	0.0981876	weak	rs2241399:C
chr1	26692640	26692640	1	+	rs112203773	C	T	SNV	c(-2, 14)	PLAG1	HOCOMOCO	PLAG1_f1	PLAG1_HUMAN	tgctgctgttccgcggCgggaacgtgtgggggc	0.871551	0.871551	8.54417	8.54417	NA	NA	1	0	0	neut	rs112203773:T
chr12	51212079	51212079	1	+	rs540545522	T	G	SNV	c(-2, 9)	BPTF	HOCOMOCO	BPTF_si	BPTF_HUMAN	ttttttgttttTtttgttttgtt	0.995602	0.995602	5.83721	5.83721	NA	NA	1	0	0	neut	rs540545522:G
chr10	71284656	71284656	1	+	rs10762434	G	C	SNV	c(-8, 8)	ZBTB7A	HOCOMOCO	ZBT7A_f1	ZBT7A_HUMAN	aggtggaaggccggggGtgtcctgtgcctcaca	0.940625	0.854748	5.71621	5.21551	NA	NA	1	-0.500701	-0.0825913	weak	rs10762434:C
chr15	67165147	67165147	1	-	rs2289261	G	T	SNV	c(-17, 6)	SP4	HOCOMOCO	SP4_f1	SP4_HUMAN	gccaggggtcatcacctctccccTgctccccatccccccgagggtct	0.789263	0.807742	9.32918	9.5374	NA	NA	1	0.208224	0.0177912	neut	rs2289261:T
chr20	22452655	22452655	1	+	rs186915841	C	T	SNV	c(-3, 18)	ARID3A	HOCOMOCO	ARI3A_do	ARI3A_HUMAN	gagcgtgattagtttccagaaTaaatttgagcaaaagaaaaca	0.74007	0.822379	9.6686	10.7136	NA	NA	1	1.04503	0.0805804	strong	rs186915841:T
chr13	27924128	27924128	1	+	rs60353775	C	A	SNV	c(-13, 8)	RREB1	HOCOMOCO	RREB1_si	RREB1_HUMAN	cgctgaaatgggatgctggggCttggtggctccggcgggagca	0.78263	0.782183	9.60801	9.60269	NA	NA	1	-0.00532277	-0.000436463	neut	rs60353775:A
chr9	128218866	128218866	1	-	rs3003574	T	A	SNV	c(-10, 4)	KLF3	HOCOMOCO	KLF3_f1	KLF3_HUMAN	tccaagctccacccAgccgtgattccgcc	0.877885	0.88747	6.95862	7.0307	NA	NA	1	0.0720858	0.00915136	neut	rs3003574
chr14	23128526	23128526	1	-	rs10132060	C	T	SNV	c(-4, 4)	TFAP2A	HOCOMOCO	AP2A_f2	AP2A_HUMAN	gaagcccaCagggatgg	0.956213	0.788843	8.0269	6.64061	NA	NA	1	-1.38629	-0.165239	strong	rs10132060
chr7	14242285	14242285	1	+	rs17765925	C	T	SNV	c(1, 13)	IRF2	HOCOMOCO	IRF2_f1	IRF2_HUMAN	ttggataaatcagCcaaaccgaaaggc	0.918466	0.917564	11.9348	11.9232	NA	NA	1	-0.0115493	-0.000889939	neut	rs17765925:T
chr12	49615386	49615386	1	-	rs117124817	T	C	SNV	c(-1, 9)	FOXA1	HOCOMOCO	FOXA1_f1	FOXA1_HUMAN	ctaaaaagtaTttgcaaacat	0.946004	0.919426	9.58149	9.31492	NA	NA	1	-0.266568	-0.0263328	neut	rs117124817
chr20	18548589	18548589	1	-	rs3736775	T	C	SNV	c(-12, 2)	STAT2	HOCOMOCO	STAT2_f1	STAT2_HUMAN	tatgcatttctcttTccgttctttgtgaa	0.922752	0.898575	8.75842	8.53546	NA	NA	1	-0.222959	-0.0235418	neut	rs3736775:C
chr12	50491397	50491397	1	-	rs149091311	C	T	SNV	c(-1, 6)	NR1I3	HOCOMOCO	NR1I3_si	NR1I3_HUMAN	gaactccTgaactca	0.771407	0.992097	6.23826	7.99715	NA	NA	1	1.75889	0.218221	strong	rs149091311
chr12	53999999	53999999	1	+	rs56154542	G	A	SNV	c(-1, 10)	ZNF384	HOCOMOCO	ZN384_f1	ZN384_HUMAN	aagaaggcaagGaaaaaaaagcc	0.993689	0.963057	10.1436	9.83641	NA	NA	1	-0.307208	-0.0300981	neut	rs56154542:A
chr6	29821180	29821180	1	-	rs201604542	T	C	SNV	c(-3, 7)	HOXB8	HOCOMOCO	HXB8_do	HXB8_HUMAN	ttgatcaaaaTaaatgaaaca	0.872957	0.830867	10.8781	10.3618	NA	NA	1	-0.516331	-0.041517	weak	rs201604542
chr12	53999986	53999986	1	+	rs56368105	A	G	SNV	c(-8, 4)	PLAG1	HOCOMOCO	PLAG1_si	PLAG1_HUMAN	tgggagagggggGaaagaaggcaag	0.914246	0.951734	6.30058	6.54988	NA	NA	1	0.249292	0.0362825	neut	rs56368105
chr15	93486249	93486249	1	-	rs2388298	C	A	SNV	c(2, 10)	EBF1	HOCOMOCO	COE1_f2	COE1_HUMAN	ctggcgttttcCgccccctgggt	0.903821	0.903821	9.99698	9.99698	NA	NA	1	0	0	neut	rs2388298:A
chr3	52523992	52523992	1	+	rs13303	T	G	SNV	c(-13, 3)	PLAG1	HOCOMOCO	PLAG1_f1	PLAG1_HUMAN	gcccgaggcaagcccaGgggctttggcttctct	0.848238	0.915286	8.32269	8.95967	NA	NA	1	0.636979	0.0652342	weak	rs13303:G
chr1	16986248	16986248	1	+	rs3170740	C	T	SNV	c(-8, 8)	PURA	HOCOMOCO	PURA_f1	PURA_HUMAN	ggccggcgggcagcggTggccagggctgctcgg	0.919989	0.921431	5.36941	5.37736	NA	NA	1	0.0079559	0.0013691	neut	rs3170740:T
chr1	85582843	85582843	1	+	rs148330006	C	G	SNV	c(-12, 9)	RREB1	HOCOMOCO	RREB1_si	RREB1_HUMAN	accggcccaagtactgcggttGctgcgtggacggccgatgctg	0.683124	0.792172	8.42363	9.72157	NA	NA	1	1.29794	0.10643	strong	rs148330006:G
chr19	17723047	17723047	1	-	rs12979186	C	T	SNV	c(-6, 3)	GLIS3	HOCOMOCO	GLIS3_f1	GLIS3_HUMAN	tgccaccccCctctcacag	0.960268	0.851173	8.19152	7.27652	NA	NA	1	-0.914998	-0.107334	strong	rs12979186:T
chr3	70971339	70971339	1	+	rs17651978	G	C	SNV	c(-16, 2)	SP1	HOCOMOCO	SP1_f2	SP1_HUMAN	gtatgccaggggagggtcCttcctaaataaggggatg	0.86047	0.86323	9.70354	9.73338	NA	NA	1	0.029837	0.00266115	neut	rs17651978:C
chr17	61482988	61482988	1	-	rs140385970	C	G	SNV	c(-11, 10)	ZBTB7B	HOCOMOCO	ZBT7B_si	ZBT7B_HUMAN	ggatcactatttccgttccccCcctccctacgaccagcaaatg	0.792444	0.725379	9.29389	8.53951	NA	NA	1	-0.754375	-0.0648725	strong	rs140385970:G
chr1	218441563	218441563	1	-	rs900	A	C	SNV	c(-14, -1)	FOXC2	HOCOMOCO	FOXC2_f1	FOXC2_HUMAN	tctgacacaaaaaaCgttgaaggccttat	0.900521	0.916869	7.29279	7.4164	NA	NA	1	0.123608	0.0153647	neut	rs900:C
chr17	7331997	7331997	1	+	rs8081264	G	C	SNV	c(2, 6)	CDX1	HOCOMOCO	CDX1_f1	CDX1_HUMAN	gactatgGatttatg	0.995822	0.995822	5.15413	5.15413	NA	NA	1	0	0	neut	rs8081264
chr17	51169365	51169365	1	+	rs8079266	A	C	SNV	c(2, 6)	IKZF1	HOCOMOCO	IKZF1_f1	IKZF1_HUMAN	gcttgaaActgggag	0.992738	0.992738	7.26768	7.26768	NA	NA	1	0	0	neut	rs8079266:C
chr12	49277876	49277876	1	-	rs80012730	A	C	SNV	c(-5, 4)	NR2F2	HOCOMOCO	COT2_f1	COT2_HUMAN	tttgctgacCtctcattag	0.73181	0.944794	6.65408	8.53617	NA	NA	1	1.88208	0.208564	strong	rs80012730
chr6	7249227	7249227	1	+	rs78588343	G	A	SNV	c(-9, 5)	KLF3	HOCOMOCO	KLF3_f1	KLF3_HUMAN	atattatcatgggtGttgtatttttccaa	0.897652	0.81	7.10729	6.44804	NA	NA	1	-0.659244	-0.0836916	weak	rs78588343:A
chr8	76676481	76676481	1	+	rs7838781	A	G	SNV	c(-4, 4)	NR4A1	HOCOMOCO	NR4A1_f1	NR4A1_HUMAN	tctgaaagGccagaggg	0.793065	0.935292	8.10427	9.53231	NA	NA	1	1.42804	0.140252	strong	rs7838781:G
chr1	11059078	11059078	1	-	rs743577	G	T	SNV	c(1, 21)	ZBTB7B	HOCOMOCO	ZBT7B_si	ZBT7B_HUMAN	gccctaggattccgaggccgcGtcagtgtcggcccccacccct	0.794781	0.793771	9.32018	9.30881	NA	NA	1	-0.0113676	-0.000977558	neut	rs743577:T
chr19	3435547	3435547	1	+	rs72974768	G	C	SNV	c(-1, 14)	TGIF1	HOCOMOCO	TGIF1_f1	TGIF1_HUMAN	agggcgcctcttcctGggatctgtcatagaa	0.844436	0.690324	4.73072	3.92474	NA	NA	1	-0.805981	-0.145371	strong	rs72974768:C
chr7	28783835	28783835	1	-	rs6976396	C	A	SNV	c(-14, 4)	MLXIPL	HOCOMOCO	MLXPL_f1	MLXPL_HUMAN	cttggcacaaagcaggccCttgataaacttctcatag	0.833331	0.771975	8.65586	8.04639	NA	NA	1	-0.60947	-0.0591062	weak	rs6976396:A
chr10	61935289	61935289	1	-	rs6479779	C	T	SNV	c(2, 14)	FOXO1	HOCOMOCO	FOXO1_si	FOXO1_HUMAN	tctgtttgtaatcacCaaaattgaaacaaac	0.959437	0.959437	9.32364	9.32364	NA	NA	1	0	0	neut	rs6479779:T
chr12	49857768	49857768	1	+	rs2675568	T	C	SNV	c(-4, 8)	FOXM1	HOCOMOCO	FOXM1_f1	FOXM1_HUMAN	tccttcaatttgTttttttttgttg	0.89882	0.831159	5.19505	4.8234	NA	NA	1	-0.37165	-0.0646258	neut	rs2675568:C
chr2	223053265	223053265	1	+	rs12621643	T	C	SNV	c(-18, 3)	ZBTB7B	HOCOMOCO	ZBT7B_si	ZBT7B_HUMAN	tcaggaggagggggcagacgaCgagctggaggagacctcggag	0.823928	0.833455	9.64803	9.75521	NA	NA	1	0.107171	0.0092162	neut	rs12621643:C
chr12	49341557	49341557	1	+	rs11168980	T	C	SNV	c(-4, 6)	RARB	HOCOMOCO	RARB_f1	RARB_HUMAN	gtctgccaggTcagagctgtt	0.99451	0.815079	9.39089	7.72558	NA	NA	1	-1.66531	-0.176376	strong	rs11168980:C
chr3	172445039	172445039	1	+	rs482204	G	A	SNV	c(-4, 9)	ZBTB18	HOCOMOCO	ZN238_f1	ZN238_HUMAN	tttttccctcccaGatgtttctggatc	0.961826	0.834624	12.4376	10.8294	NA	NA	1	-1.60822	-0.124473	strong	rs482204:A
chr8	115658120	115658120	1	+	rs3808477	C	T	SNV	c(-8, 7)	POU5F1	HOCOMOCO	PO5F1_do	PO5F1_HUMAN	aattttctttagcatTctaaaatcaacgaca	0.835126	0.836664	9.21574	9.23206	NA	NA	1	0.0163115	0.00148779	neut	rs3808477
chr12	52963551	52963551	1	+	rs2363632	T	G	SNV	c(-12, 1)	NR2E3	HOCOMOCO	NR2E3_f1	NR2E3_HUMAN	aaaatacaaaaatGagccaggcgtggt	0.82677	0.828771	8.3153	8.33449	NA	NA	1	0.0191876	0.00192335	neut	rs2363632:G
chr16	89706211	89706211	1	-	rs4785587	G	C	SNV	c(-1, 9)	EGR2	HOCOMOCO	EGR2_si	EGR2_HUMAN	ggacgttcccCgcccccacag	0.879033	0.975967	9.21588	10.2107	NA	NA	1	0.994869	0.0951353	strong	rs4785587:C
chr17	47810372	47810372	1	-	rs16948401	G	A	SNV	c(-7, 4)	RORA	HOCOMOCO	RORA_f1	RORA_HUMAN	cagatgacctcGatgggcccttc	0.903609	0.901069	12.3898	12.3554	NA	NA	1	-0.0344809	-0.00251708	neut	rs16948401:A
chr9	127527336	127527336	1	+	rs2243558	C	G	SNV	c(-12, 4)	KLF15	HOCOMOCO	KLF15_f1	KLF15_HUMAN	cacctgtgggcaggagGgggtggggagtgaggc	0.812491	0.847922	6.29028	6.54979	NA	NA	1	0.25951	0.0338624	neut	rs2243558:G
chr2	145007179	145007179	1	+	rs12691702	G	T	SNV	c(-7, 3)	TCF3	HOCOMOCO	TFE2_f2	TFE2_HUMAN	tcccacagatGtctttttata	0.961181	0.846518	8.98503	7.9288	NA	NA	1	-1.05623	-0.113055	strong	rs12691702:T
chr8	29167426	29167426	1	+	rs117139027	G	A	SNV	c(-4, 12)	GATA5	HOCOMOCO	GATA5_f1	GATA5_HUMAN	tcttcccggagatcccAgataattcgggcatta	0.906842	0.92874	6.49217	6.64069	NA	NA	1	0.148525	0.0208485	neut	rs117139027
chr14	34874834	34874834	1	-	rs113235072	G	C	SNV	c(-1, 12)	TFAP2D	HOCOMOCO	AP2D_f1	AP2D_HUMAN	tcgagcgagcggaCccgccgccgcccc	0.848874	0.876768	7.15024	7.36928	NA	NA	1	0.219048	0.0262742	neut	rs113235072
chr9	137205865	137205865	1	+	rs113809617	C	G	SNV	c(-16, -1)	PURA	HOCOMOCO	PURA_f1	PURA_HUMAN	gggtcgcgaggcccggGgccggcggcttggctg	0.775451	0.83038	4.57158	4.87478	NA	NA	1	0.303201	0.0521766	neut	rs113809617:G
chr2	240703856	240703856	1	+	rs4676380	G	C	SNV	c(-3, 13)	PLAG1	HOCOMOCO	PLAG1_f1	PLAG1_HUMAN	ccaccgcgcaagagggGcagggctcaggggcca	0.885569	0.815232	8.67735	8.00912	NA	NA	1	-0.66823	-0.0684347	weak	rs4676380:C
chr3	186080507	186080507	1	+	rs56940353	T	A	SNV	c(-11, 1)	RXRG	HOCOMOCO	RXRG_f1	RXRG_HUMAN	gtgttgaaggtcAgtttgtgctgtg	0.712085	0.801755	11.7397	13.2038	NA	NA	1	1.46412	0.0890548	strong	rs56940353:A
chr19	1039324	1039324	1	-	rs111278892	C	G	SNV	c(-4, 7)	HNF4G	HOCOMOCO	HNF4G_f1	HNF4G_HUMAN	ccccccatgcgCtttggctgcac	0.893372	0.742866	7.64768	6.42046	NA	NA	1	-1.22723	-0.144089	strong	rs111278892:G
chr3	186080507	186080507	1	+	rs56940353	T	A	SNV	c(-8, -1)	ESRRG	HOCOMOCO	ERR3_f1	ERR3_HUMAN	tgaaggtcAgtttgtgc	0.864271	0.952834	7.02378	7.71958	NA	NA	1	0.695796	0.0860055	weak	rs56940353:A
chr1	16986248	16986248	1	+	rs3170740	C	G	SNV	c(-8, 8)	PURA	HOCOMOCO	PURA_f1	PURA_HUMAN	ggccggcgggcagcggGggccagggctgctcgg	0.919989	0.921521	5.36941	5.37786	NA	NA	1	0.00845315	0.00145467	neut	rs3170740:G
chr3	49806290	49806290	1	+	rs3819325	T	G	SNV	c(-18, 3)	RREB1	HOCOMOCO	RREB1_si	RREB1_HUMAN	caggagccagggggtggggggGgggggggaggtgggatctggg	0.8243	0.848411	10.104	10.391	NA	NA	1	0.286982	0.0235323	neut	rs3819325:G
chr1	112539531	112539531	1	+	rs10857961	C	A	SNV	c(-12, 4)	HEY2	HOCOMOCO	HEY2_f1	HEY2_HUMAN	gcgttgtggcacgtgcCtgtagtcccagctatg	0.859391	0.812836	7.31819	6.93997	NA	NA	1	-0.378218	-0.0447039	neut	rs10857961:A
chr1	16979325	16979325	1	-	rs9435729	G	A	SNV	c(-4, 7)	REL	HOCOMOCO	REL_do	REL_HUMAN	tccatccaggaAggcccctcccg	0.750073	0.947637	6.45259	8.11547	NA	NA	1	1.66288	0.194347	strong	rs9435729:A
chr19	1036019	1036019	1	-	rs930232	G	C	SNV	c(-2, 6)	TFAP2A	HOCOMOCO	AP2A_f2	AP2A_HUMAN	ctctgcgcCgcaggcag	0.832108	0.988294	6.99897	8.29262	NA	NA	1	1.29365	0.154198	strong	rs930232:C
chr17	39678724	39678724	1	-	rs8077172	G	C	SNV	c(-1, 15)	MAZ	HOCOMOCO	MAZ_f1	MAZ_HUMAN	cctccatacagctcagCatccctccctcctgca	0.760763	0.861239	7.95175	8.97531	NA	NA	1	1.02356	0.0985249	strong	rs8077172:C
chr17	2072363	2072363	1	-	rs8067305	G	C	SNV	c(-9, -1)	FOSB	HOCOMOCO	FOSB_f1	FOSB_HUMAN	ctgaatcagCttggtagca	0.906111	0.908066	7.16114	7.17618	NA	NA	1	0.015046	0.00190853	neut	rs8067305:C
chr12	51440224	51440224	1	+	rs7956306	G	A	SNV	c(-6, 4)	TBP	HOCOMOCO	TBP_f1	TBP_HUMAN	cagaggtataAatggagtggg	0.889946	0.994859	4.90972	5.46996	NA	NA	1	0.560242	0.10191	weak	rs7956306
chr22	19987131	19987131	1	+	rs7292055	G	A	SNV	c(-10, 11)	ZBTB7B	HOCOMOCO	ZBT7B_si	ZBT7B_HUMAN	gggcgctggccagcagcggggGaggcggtggctggaccaggct	0.911533	0.775923	10.6335	9.10806	NA	NA	1	-1.5254	-0.131177	strong	rs7292055:A
chr4	61996897	61996897	1	-	rs6824673	A	G	SNV	c(-12, 5)	NR3C1	HOCOMOCO	GCR_do	GCR_HUMAN	gtttttagatccataatGttctgatttcaagaatg	0.819504	0.91494	5.37399	5.95719	NA	NA	1	0.583195	0.0900412	weak	rs6824673
chr12	53561701	53561701	1	-	rs1485394	A	C	SNV	c(-12, 1)	HSF1	HOCOMOCO	HSF1_f2	HSF1_HUMAN	cttcaagatgtttCgccaatgatggga	0.749114	0.904069	5.46774	6.50528	NA	NA	1	1.03754	0.145159	strong	rs1485394:C
chr1	41028139	41028139	1	-	rs1140227	C	G	SNV	c(-5, 7)	STAT5B	HOCOMOCO	STA5B_f1	STA5B_HUMAN	tgcccctcattcCtagaagaatgcc	0.907183	0.870078	12.6591	12.1475	NA	NA	1	-0.511558	-0.0367005	weak	rs1140227:G
chr2	58770577	58770577	1	-	rs10210385	T	C	SNV	c(-5, 3)	NR2F1	HOCOMOCO	COT1_si	COT1_HUMAN	tattgaccTatggtgta	0.956967	0.864192	7.80481	7.06806	NA	NA	1	-0.736747	-0.0904368	strong	rs10210385
chr22	49963045	49963045	1	+	rs4077129	T	G	SNV	c(2, 5)	MECP2	HOCOMOCO	MECP2_f1	MECP2_HUMAN	ggggcgTcccgga	1	1	9.22425	9.22425	NA	NA	1	0	0	neut	rs4077129:G
chr1	37477488	37477488	1	-	rs12408993	C	A	SNV	c(-13, 8)	ZBTB7B	HOCOMOCO	ZBT7B_si	ZBT7B_HUMAN	cggttcctgcccggccaccccCcctccccaggggcaggcgggc	0.883163	0.79089	10.3143	9.27641	NA	NA	1	-1.03793	-0.0892564	strong	rs12408993:A
chr14	34874834	34874834	1	-	rs113235072	G	C	SNV	c(2, 9)	EGR1	HOCOMOCO	EGR1_f2	EGR1_HUMAN	agcgagcggaGccgccgccgc	0.886199	0.886199	10.0978	10.0978	NA	NA	1	0	0	neut	rs113235072
chr12	50750649	50750649	1	+	rs4307773	T	C	SNV	c(-9, 8)	ESR1	HOCOMOCO	ESR1_do	ESR1_HUMAN	agatcattaggtcatgaTggctcctccctcacaaa	0.850615	0.79541	8.63883	8.10275	NA	NA	1	-0.536079	-0.0531326	weak	rs4307773
chr8	125435598	125435598	1	-	rs10094698	C	G	SNV	c(-1, 14)	TFCP2	HOCOMOCO	TFCP2_f1	TFCP2_HUMAN	ggttcgtaggatgctCaggccctctctgaag	0.901149	0.659399	5.86683	4.36838	NA	NA	1	-1.49845	-0.231258	strong	rs10094698:G
chr1	999842	999842	1	-	rs2298214	C	T	SNV	c(-15, 1)	PLAG1	HOCOMOCO	PLAG1_f1	PLAG1_HUMAN	gccccccggtcgccccCctcacgcccggccggg	0.929153	0.869916	9.09141	8.52864	NA	NA	1	-0.562774	-0.0576347	weak	rs2298214:T
chr7	132504930	132504930	1	-	rs10808265	G	T	SNV	c(-7, 4)	NKX2-2	HOCOMOCO	NKX22_si	NKX22_HUMAN	gcacgaaacacTtgtggtctgag	0.754594	0.930436	7.46924	9.16704	NA	NA	1	1.6978	0.172563	strong	rs10808265:T
chr8	143925516	143925516	1	-	rs35916068	A	T	SNV	c(-12, 11)	SP4	HOCOMOCO	SP4_f1	SP4_HUMAN	cgcagtgcctgcagctccccctcTgccccgccacgctggcgctcggt	0.762714	0.767438	9.03002	9.08325	NA	NA	1	0.0532324	0.0045483	neut	rs35916068:T
chr4	76897395	76897395	1	+	rs2703129	T	G	SNV	c(-5, 11)	PURA	HOCOMOCO	PURA_f1	PURA_HUMAN	gggcgccctacgggagGcgctgcccgggagtcc	0.854736	0.860616	5.00922	5.04168	NA	NA	1	0.0324575	0.00558548	neut	rs2703129:G
chr17	7330793	7330793	1	-	rs3809822	C	G	SNV	c(-3, 15)	ZFX	HOCOMOCO	ZFX_f1	ZFX_HUMAN	atccagggcttccagcccGgggcctgggggacctgca	0.967984	0.970075	11.0195	11.0427	NA	NA	1	0.0231781	0.00203774	neut	rs3809822:G
chr16	4365695	4365695	1	-	rs3747577	C	G	SNV	c(-3, 11)	ELF2	HOCOMOCO	ELF2_f1	ELF2_HUMAN	ccaggaaccccctcCtcttcctgagcttc	0.928651	0.886554	8.30664	7.94603	NA	NA	1	-0.360605	-0.0404365	neut	rs3747577:G
chr12	53054536	53054536	1	+	rs11170386	C	G	SNV	c(1, 14)	ZNF148	HOCOMOCO	ZN148_si	ZN148_HUMAN	agcggaggcgaggcGgccagggggcggga	0.929496	0.935726	10.4382	10.5063	NA	NA	1	0.0681105	0.00607647	neut	rs11170386:G
chr17	78707434	78707434	1	-	rs11654527	G	T	SNV	c(-12, 3)	MECOM	HOCOMOCO	EVI1_f1	EVI1_HUMAN	ttttatactatcatcTcatttctacattttc	0.697439	0.820349	9.77507	11.4552	NA	NA	1	1.6801	0.120776	strong	rs11654527:T
chr6	1670751	1670751	1	-	rs2814811	A	G	SNV	c(-2, 17)	IRF5	HOCOMOCO	IRF5_f1	IRF5_HUMAN	gccttttgtcttcagccatActtttagttttcattctgc	0.846375	0.823516	10.8931	10.6186	NA	NA	1	-0.27451	-0.0215506	neut	rs2814811
chr20	37933480	37933480	1	-	rs1998049	C	T	SNV	c(-5, 3)	ZIC1	HOCOMOCO	ZIC1_f1	ZIC1_HUMAN	ccaccccaCccccaccc	0.961324	0.931614	5.58007	5.41111	NA	NA	1	-0.168962	-0.0291313	neut	rs1998049:T
chr6	10403417	10403417	1	+	rs3798696	C	T	SNV	c(-7, 9)	GATA5	HOCOMOCO	GATA5_f1	GATA5_HUMAN	ctgtgtcagtgaaagaTtacaaagggaaagcaa	0.71049	0.931412	5.16037	6.65882	NA	NA	1	1.49845	0.210337	strong	rs3798696
chr8	22107291	22107291	1	-	rs1552286	C	G	SNV	c(-7, 1)	ZIC2	HOCOMOCO	ZIC2_f1	ZIC2_HUMAN	tcacctccCccacctct	0.961882	0.819164	4.33192	3.7326	NA	NA	1	-0.599323	-0.13342	weak	rs1552286:G
chr11	63819841	63819841	1	+	rs503341	C	A	SNV	c(-3, 5)	HBP1	HOCOMOCO	HBP1_f1	HBP1_HUMAN	attggtcaAtgggtccg	0.802823	0.991595	4.79576	5.84436	NA	NA	1	1.0486	0.177998	strong	rs503341:A
chr12	51641864	51641864	1	-	rs10735836	C	G	SNV	c(-7, 1)	FOXD3	HOCOMOCO	FOXD3_f1	FOXD3_HUMAN	aaaacaaaCcacaacag	0.920607	0.814353	9.98224	8.83971	NA	NA	1	-1.14254	-0.10544	strong	rs10735836:G
chr10	72340521	72340521	1	+	rs9416017	T	C	SNV	c(-1, 9)	SP1	HOCOMOCO	SP1_f1	SP1_HUMAN	aacctggctgTgggtggggtt	0.904625	0.896035	9.55036	9.46169	NA	NA	1	-0.088669	-0.00841674	neut	rs9416017
chr12	53738807	53738807	1	-	rs938729214	C	T	SNV	c(-3, 11)	ZNF148	HOCOMOCO	ZN148_si	ZN148_HUMAN	tcttccttctccccCactccctggcgccc	0.866752	0.814673	9.75226	9.18294	NA	NA	1	-0.569319	-0.0507917	weak	rs938729214:T
chr2	233388004	233388004	1	-	rs838718	G	A	SNV	c(2, 7)	KLF8	HOCOMOCO	KLF8_f1	KLF8_HUMAN	cgtccaggGcacaccct	0.974214	0.974214	6.01703	6.01703	NA	NA	1	0	0	neut	rs838718:A
chr12	52538808	52538808	1	-	rs7961185	G	T	SNV	c(-17, 1)	ZFX	HOCOMOCO	ZFX_f1	ZFX_HUMAN	gctctgggcctggctcagTgctccctcactgcacatc	0.943908	0.943999	10.7526	10.7536	NA	NA	1	0.00101105	8.88878e-05	neut	rs7961185:T
chr19	4037324	4037324	1	+	rs75488612	G	C	SNV	c(2, 9)	EGR4	HOCOMOCO	EGR4_f1	EGR4_HUMAN	tggggagttgGgggggtgggg	0.966659	0.966659	7.94814	7.94814	NA	NA	1	0	0	neut	rs75488612:C
chr12	53046995	53046995	1	-	rs73099903	C	T	SNV	c(-8, 8)	SPI1	HOCOMOCO	SPI1_si	SPI1_HUMAN	cccctctcagccacttCctgtctccagtatgtc	0.87003	0.719877	11.3675	9.45446	NA	NA	1	-1.91309	-0.146895	strong	rs73099903
chr16	88714277	88714277	1	+	rs7191439	C	T	SNV	c(-1, 11)	WT1	HOCOMOCO	WT1_f1	WT1_HUMAN	gtgtgtgctgtgCgcgggtgtgtgc	0.943595	0.93456	8.85786	8.77542	NA	NA	1	-0.0824451	-0.00879643	neut	rs7191439:T
chr12	52505201	52505201	1	+	rs657187	A	T	SNV	c(-8, 2)	VSX2	HOCOMOCO	VSX2_si	VSX2_HUMAN	tttaattagcTttagcatggt	0.995022	0.997533	11.4264	11.4547	NA	NA	1	0.0283817	0.0024717	neut	rs657187:T
chr1	61459404	61459404	1	+	rs35067979	C	G	SNV	c(-2, 10)	PPARA	HOCOMOCO	PPARA_f2	PPARA_HUMAN	tgatcattcgtgGgcagagggcctc	0.750196	0.84053	7.3012	8.13799	NA	NA	1	0.836794	0.0870281	strong	rs35067979:G
chr17	39674194	39674194	1	+	rs2934956	T	A	SNV	c(-1, 6)	NR1I3	HOCOMOCO	NR1I3_si	NR1I3_HUMAN	agtcttgAgttcaca	0.900484	0.991546	7.26701	7.99276	NA	NA	1	0.725753	0.0900422	strong	rs2934956:A
chr14	63372669	63372669	1	-	rs3742625	A	G	SNV	c(-7, 4)	BPTF	HOCOMOCO	BPTF_si	BPTF_HUMAN	tcatccccacaAaaaaataaaaa	0.979105	0.873311	5.74383	5.14502	NA	NA	1	-0.598813	-0.10215	weak	rs3742625:G
chr16	73878689	73878689	1	+	rs1104608	G	C	SNV	c(-1, 13)	HNF1A	HOCOMOCO	HNF1A_f1	HNF1A_HUMAN	gcgaaaacaagattGttatttataacctc	0.859896	0.749606	8.78348	7.68782	NA	NA	1	-1.09566	-0.107678	strong	rs1104608:C
chr17	46028361	46028361	1	+	rs117379709	G	A	SNV	c(-5, 3)	ESRRA	HOCOMOCO	ERR1_f1	ERR1_HUMAN	attccaagGacaagaaa	0.935525	0.740954	8.51187	6.77825	NA	NA	1	-1.73362	-0.190794	strong	rs117379709
chr12	122133584	122133584	1	-	rs36045144	A	G	SNV	c(-4, 12)	PURA	HOCOMOCO	PURA_f1	PURA_HUMAN	ctcccagccccgccccGccgcccatctcccccg	0.851162	0.89385	4.98949	5.22512	NA	NA	1	0.23563	0.0405486	neut	rs36045144:G
chr12	49951888	49951888	1	-	rs11169225	T	A	SNV	c(-1, 13)	NR2F2	HOCOMOCO	COT2_f2	COT2_HUMAN	tgaatgtggaggaaTgacctgtgccccca	0.924903	0.896127	6.22822	6.04438	NA	NA	1	-0.183837	-0.0274058	neut	rs11169225
chr19	10713264	10713264	1	-	rs11672431	G	T	SNV	c(-7, -1)	TBX5	HOCOMOCO	TBX5_si	TBX5_HUMAN	tcacactTggctgac	0.822997	0.951289	6.80891	7.85107	NA	NA	1	1.04216	0.126372	strong	rs11672431
chr9	137310817	137310817	1	+	rs28374197	C	T	SNV	c(1, 18)	SP1	HOCOMOCO	SP1_f2	SP1_HUMAN	gcccttctgatgtcagagCaccctggggaggaggtgg	0.859568	0.857168	9.69379	9.66785	NA	NA	1	-0.0259404	-0.00231362	neut	rs28374197
chr14	64935790	64935790	1	+	rs370120147	T	C	SNV	c(-3, 7)	FOXF1	HOCOMOCO	FOXF1_f1	FOXF1_HUMAN	aaaatgtatgTttttttttta	0.942899	0.833407	7.9229	7.03866	NA	NA	1	-0.884237	-0.105467	strong	rs370120147:C
chr7	84040285	84040285	1	-	rs4732536	A	C	SNV	c(-10, 11)	ZNF143	HOCOMOCO	ZN143_si	ZN143_HUMAN	aattcaatggcattgcttcccAtcattcagcttgatctgggta	0.875756	0.775785	10.7698	9.57724	NA	NA	1	-1.19253	-0.0973348	strong	rs4732536:C
chr8	60680319	60680319	1	+	rs187025166	G	T	SNV	c(-6, 10)	HEY2	HOCOMOCO	HEY2_f1	HEY2_HUMAN	tgggctcgctgggggcTcggggctcgggcgggg	0.856725	0.868668	7.29653	7.39355	NA	NA	1	0.09702	0.0114674	neut	rs187025166
chr6	35419095	35419095	1	-	rs36018387	C	T	SNV	c(-6, 5)	TCF7	HOCOMOCO	TCF7_f1	TCF7_HUMAN	ctctgtggcttTggtcccccaac	0.762267	0.9508	5.44413	6.72262	NA	NA	1	1.27849	0.181185	strong	rs36018387
chr4	61909615	61909615	1	-	rs192210727	G	T	SNV	c(-7, 7)	HOXC6	HOCOMOCO	HXC6_f1	HXC6_HUMAN	ggctgaacagacaaTaaatcacttgaatg	0.752475	0.842556	10.818	12.0453	NA	NA	1	1.22723	0.0864841	strong	rs192210727
chr10	75431683	75431683	1	-	rs55922628	C	A	SNV	c(-5, 11)	PURA	HOCOMOCO	PURA_f1	PURA_HUMAN	cgctgctgccgccgcgCccccgcgctccgtccc	0.847125	0.812401	4.96721	4.77554	NA	NA	1	-0.191665	-0.0329829	neut	rs55922628:A
chr10	13646798	13646798	1	+	rs56161216	A	G	SNV	c(-9, 1)	EGR4	HOCOMOCO	EGR4_f1	EGR4_HUMAN	agggggagggGatgcggagac	0.846986	0.94262	7.01439	7.76058	NA	NA	1	0.746184	0.0909062	strong	rs56161216
chr16	49851874	49851874	1	+	rs1362623	C	T	SNV	c(1, 13)	TEF	HOCOMOCO	TEF_f1	TEF_HUMAN	caaagctgggaatTgataacttaattg	0.809839	0.878852	5.7395	6.20515	NA	NA	1	0.46565	0.0663076	weak	rs1362623
chr11	67436871	67436871	1	+	rs12787021	A	G	SNV	c(1, 12)	PLAG1	HOCOMOCO	PLAG1_si	PLAG1_HUMAN	aagctgctaggaAacgggggctttt	0.967181	0.923789	6.65259	6.36404	NA	NA	1	-0.288551	-0.0419964	neut	rs12787021:G
chr9	95447312	95447312	1	+	rs357564	G	C	SNV	c(-1, 8)	KLF4	HOCOMOCO	KLF4_f2	KLF4_HUMAN	ggtctgtagGggggtggcc	0.970703	0.820947	9.65564	8.18641	NA	NA	1	-1.46923	-0.147765	strong	rs357564:C
chr11	1875727	1875727	1	+	rs588321	G	T	SNV	c(-8, 15)	SP4	HOCOMOCO	SP4_f1	SP4_HUMAN	cgggaaggtgctagaggccccggGggggaggctgggccagcaccagg	0.81654	0.774521	9.63654	9.16306	NA	NA	1	-0.473482	-0.0404554	weak	rs588321:T
chr3	49806290	49806290	1	+	rs3819325	T	G	SNV	c(-8, 4)	WT1	HOCOMOCO	WT1_f1	WT1_HUMAN	gggggtggggggGgggggggaggtg	0.925565	0.960375	8.69334	9.01098	NA	NA	1	0.317643	0.0338908	neut	rs3819325:G
chr12	50256274	50256274	1	+	rs2160994	T	G	SNV	c(-4, 6)	CREM	HOCOMOCO	CREM_f1	CREM_HUMAN	gtgtgttaacGtcacacaggg	0.796262	0.912692	7.7895	8.9037	NA	NA	1	1.1142	0.114404	strong	rs2160994:G
chr10	96044240	96044240	1	+	rs1889921	T	G	SNV	c(-2, 7)	TFE3	HOCOMOCO	TFE3_f1	TFE3_HUMAN	gaggaagagTcaagtgaag	0.978453	0.919728	8.21481	7.73271	NA	NA	1	-0.482107	-0.0574504	weak	rs1889921
chr7	27161236	27161236	1	-	rs875897	C	G	SNV	c(-16, -1)	KLF15	HOCOMOCO	KLF15_f1	KLF15_HUMAN	gcaccccactcccaaaCgaggggcgtgggccta	0.879738	0.843956	6.78282	6.52074	NA	NA	1	-0.262077	-0.0341974	neut	rs875897:G
chr7	25660241	25660241	1	+	rs87	A	G	SNV	c(-8, -1)	ETS1	HOCOMOCO	ETS1_si	ETS1_HUMAN	tcaggaagAgctaacct	0.965421	0.959557	7.66486	7.61905	NA	NA	1	-0.045812	-0.00577338	neut	rs87:G
chr10	46015355	46015355	1	+	rs78937603	G	T	SNV	c(-3, 16)	SP3	HOCOMOCO	SP3_f1	SP3_HUMAN	gtttctaaaactttttttgGgggggtggggttgggggga	0.938071	0.934627	9.19366	9.1615	NA	NA	1	-0.0321661	-0.00329164	neut	rs78937603:T
chr10	46015355	46015355	1	+	rs78937603	G	T	SNV	c(-4, 14)	SP1	HOCOMOCO	SP1_f2	SP1_HUMAN	tttctaaaactttttttgGgggggtggggttgggggg	0.920266	0.918717	10.35	10.3333	NA	NA	1	-0.0167465	-0.00149362	neut	rs78937603:T
chr4	72548569	72548569	1	-	rs788908	C	T	SNV	c(-1, 10)	SPIB	HOCOMOCO	SPIB_f1	SPIB_HUMAN	aaggctctgttTtccggattcta	0.741919	0.910617	8.43407	10.3224	NA	NA	1	1.88832	0.16677	strong	rs788908:T
chr19	18777340	18777340	1	-	rs78830644	C	T	SNV	c(-6, 9)	TFCP2	HOCOMOCO	TFCP2_f1	TFCP2_HUMAN	cgacatggttctggcCgacccagccaccgag	0.935783	0.927957	6.0815	6.033	NA	NA	1	-0.0485074	-0.00748624	neut	rs78830644
chr1	56550804	56550804	1	-	rs7529520	C	T	SNV	c(-3, 8)	NEUROD1	HOCOMOCO	NDF1_f1	NDF1_HUMAN	tattgccatgaCagctgcctggt	0.960126	0.759326	8.32112	6.61393	NA	NA	1	-1.70719	-0.197132	strong	rs7529520:T
chr12	53131844	53131844	1	+	rs71455229	G	A	SNV	c(-2, 12)	IRF8	HOCOMOCO	IRF8_si	IRF8_HUMAN	gtacactgggaaacGcaagtgaaaacttg	0.916876	0.863666	9.28746	8.76526	NA	NA	1	-0.522195	-0.0516859	weak	rs71455229:A
chr12	51922139	51922139	1	-	rs706819	T	C	SNV	c(-5, 3)	ETS1	HOCOMOCO	ETS1_si	ETS1_HUMAN	ctaacttcCtcagtctc	0.713998	0.961479	5.70038	7.63406	NA	NA	1	1.93368	0.243689	strong	rs706819:C
chr16	4439029	4439029	1	+	rs66717543	T	G	SNV	c(-8, 4)	FOXJ3	HOCOMOCO	FOXJ3_f2	FOXJ3_HUMAN	agattaatttttGtttttttttcaa	0.898014	0.920874	12.7054	13.026	NA	NA	1	0.320578	0.0226787	neut	rs66717543:G
chr3	49806290	49806290	1	+	rs3819325	T	G	SNV	c(-11, 3)	ZNF148	HOCOMOCO	ZN148_si	ZN148_HUMAN	cagggggtggggggGgggggggaggtggg	0.980118	0.993851	10.9915	11.1417	NA	NA	1	0.150119	0.0133929	neut	rs3819325:G
chr22	37226844	37226844	1	+	rs116118746	C	A	SNV	c(-9, 7)	MAZ	HOCOMOCO	MAZ_f1	MAZ_HUMAN	gccaaggcctaagtggAggggggggttctgggc	0.773951	0.821418	8.08609	8.56965	NA	NA	1	0.483557	0.0465456	weak	rs116118746:A
chr10	79317360	79317360	1	+	rs10824742	A	G	SNV	c(-4, 15)	TP53	HOCOMOCO	P53_f2	P53_HUMAN	tgtcaggagagtgaggggcAtgtgtgtgcaggagccggc	0.835182	0.750487	10.9677	9.89756	NA	NA	1	-1.07012	-0.0820004	strong	rs10824742:G
chr10	36172832	36172832	1	-	rs1451192	G	A	SNV	c(-2, 6)	NKX2-8	HOCOMOCO	NKX28_f1	NKX28_HUMAN	taacaagtActtgacag	0.925508	0.963393	5.77667	6.0009	NA	NA	1	0.224236	0.0360649	neut	rs1451192:A
chr12	50180528	50180528	1	-	rs4883481	T	A	SNV	c(-7, 11)	NR1I2	HOCOMOCO	NR1I2_f2	NR1I2_HUMAN	ccaggctagtcttgaactTctggcatcaagtgatcct	0.862975	0.822233	8.60537	8.21111	NA	NA	1	-0.394252	-0.0396978	neut	rs4883481:A
chr9	16416997	16416997	1	+	rs1999032	T	C	SNV	c(-4, 7)	TCF7	HOCOMOCO	TCF7_f1	TCF7_HUMAN	aaaagttaaaaCaaagggatatt	0.841743	0.948592	5.98307	6.70765	NA	NA	1	0.724574	0.102685	strong	rs1999032:C
chr13	30463766	30463766	1	+	rs2249825	G	A	SNV	c(-5, 10)	IRF4	HOCOMOCO	IRF4_si	IRF4_HUMAN	taaagtacttagtaaAggaatgaaaaccaaa	0.84567	0.868725	9.35725	9.60607	NA	NA	1	0.248827	0.0225737	neut	rs2249825:A
chr12	53049172	53049172	1	+	rs12369033	G	T	SNV	c(-5, 6)	ZNF219	HOCOMOCO	ZN219_f1	ZN219_HUMAN	atgtgttgggaGgggggacctcc	0.892404	0.767137	8.65249	7.47188	NA	NA	1	-1.18061	-0.122134	strong	rs12369033:T
chr4	144918112	144918112	1	+	rs4240326	A	C	SNV	c(-4, 3)	CDX1	HOCOMOCO	CDX1_f1	CDX1_HUMAN	ccattttAtgtggtc	0.988706	0.824184	5.11828	4.28927	NA	NA	1	-0.829007	-0.160189	strong	rs4240326:C
chr1	7462276	7462276	1	+	rs1962545	T	C	SNV	c(-4, 5)	FOXJ2	HOCOMOCO	FOXJ2_f1	FOXJ2_HUMAN	tttatttttTattttttga	0.950239	0.820343	9.63129	8.32737	NA	NA	1	-1.30392	-0.128709	strong	rs1962545
chr1	75910687	75910687	1	-	rs150336829	G	A	SNV	c(-2, 7)	HOXB1	HOCOMOCO	HXB1_f1	HXB1_HUMAN	tctcacagcAtccatcatc	0.801465	0.931525	9.7607	11.3101	NA	NA	1	1.54944	0.127779	strong	rs150336829
chr12	53617945	53617945	1	+	rs181969679	A	G	SNV	c(-10, 8)	SOX18	HOCOMOCO	SOX18_f1	SOX18_HUMAN	aagagaaaggaaggaaacAaaatactatgatttaaca	0.875153	0.696833	6.75397	5.46144	NA	NA	1	-1.29254	-0.168762	strong	rs181969679
chr12	47981785	47981785	1	-	rs1635553	A	G	SNV	c(-10, 3)	E2F4	HOCOMOCO	E2F4_do	E2F4_HUMAN	tcaccttctcgccAttagcaccagctg	0.907426	0.896312	8.80632	8.70089	NA	NA	1	-0.105436	-0.0108871	neut	rs1635553
chr7	32868523	32868523	1	-	rs1045530	C	A	SNV	c(-15, -1)	VDR	HOCOMOCO	VDR_f2	VDR_HUMAN	atgacctggttaaccCactctaaatcttgaa	0.877997	0.830065	7.44827	7.06239	NA	NA	1	-0.385879	-0.045772	neut	rs1045530:A
chr12	54099880	54099880	1	-	rs1872632	A	T	SNV	c(1, 12)	FOXA3	HOCOMOCO	FOXA3_f1	FOXA3_HUMAN	tcctatttttatAtaatgcaaataa	0.938837	0.933839	7.53105	7.49198	NA	NA	1	-0.0390713	-0.00487831	neut	rs1872632:T
chr12	53211560	53211560	1	+	rs3741434	T	C	SNV	c(2, 15)	PURA	HOCOMOCO	PURA_f1	PURA_HUMAN	aaaacaaggagctcatTggaaggggtggggaga	0.887267	0.887267	5.18879	5.18879	NA	NA	1	0	0	neut	rs3741434
chr19	10608195	10608195	1	+	rs144101543	C	G	SNV	c(2, 17)	PAX5	HOCOMOCO	PAX5_f1	PAX5_HUMAN	cgcgccactgcactccagCctgggcaacagagcgaga	0.895096	0.895096	6.19104	6.19104	NA	NA	1	0	0	neut	rs144101543:G
chr19	1650135	1650135	1	+	rs1860661	A	G	SNV	c(-1, 11)	RXRA	HOCOMOCO	RXRA_f1	RXRA_HUMAN	cgtgaactgtggGggcaaaggggtg	0.77086	0.909494	6.92841	8.12695	NA	NA	1	1.19854	0.134525	strong	rs1860661:G
chr12	51342102	51342102	1	+	rs113316657	C	T	SNV	c(-8, 4)	SREBF2	HOCOMOCO	SRBP2_f1	SRBP2_HUMAN	agtgcagtggcgTgatctcagctca	0.940997	0.975337	5.99199	6.20162	NA	NA	1	0.209627	0.0330008	neut	rs113316657
chr16	4365695	4365695	1	-	rs3747577	C	A	SNV	c(-3, 11)	ELF2	HOCOMOCO	ELF2_f1	ELF2_HUMAN	ccaggaaccccctcCtcttcctgagcttc	0.928651	0.886554	8.30664	7.94603	NA	NA	1	-0.360605	-0.0404365	neut	rs3747577:A
chr12	55720985	55720985	1	-	rs3138144	G	C	SNV	c(-1, 23)	TBX2	HOCOMOCO	TBX2_f1	TBX2_HUMAN	agttaagttagccacaaatacagGgtctgcccacatctttgctttgaa	0.788456	0.777978	7.73275	7.63674	NA	NA	1	-0.0960155	-0.00992794	neut	rs3138144:C
chr22	40326741	40326741	1	+	rs4821943	A	T	SNV	c(-8, 2)	CEBPD	HOCOMOCO	CEBPD_f1	CEBPD_HUMAN	agagttaggaAatataggtta	0.965372	0.738089	6.98944	5.37906	NA	NA	1	-1.61037	-0.222587	strong	rs4821943:T
chr10	62060144	62060144	1	+	rs10761604	T	C	SNV	c(-20, 1)	ZNF143	HOCOMOCO	ZN143_si	ZN143_HUMAN	tgagaagtaatctgggatatcTctgtaccatagtaaaatgaca	0.851307	0.849079	10.4781	10.4515	NA	NA	1	-0.0265767	-0.0021692	neut	rs10761604
chr12	53394169	53394169	1	-	rs2460882	T	G	SNV	c(-11, 5)	RARA	HOCOMOCO	RARA_f2	RARA_HUMAN	tgcagtgagccaagatTgaaccattgcactcca	0.871523	0.719375	7.20922	6.01719	NA	NA	1	-1.19203	-0.14509	strong	rs2460882:G
chr8	60680319	60680319	1	+	rs187025166	G	T	SNV	c(-5, 16)	ZBTB7B	HOCOMOCO	ZBT7B_si	ZBT7B_HUMAN	gggattgggctcgctgggggcGcggggctcgggcgggggcgcg	0.866322	0.865026	10.1249	10.1103	NA	NA	1	-0.0145766	-0.00125351	neut	rs187025166
chr19	18165313	18165313	1	-	rs62123615	C	G	SNV	c(-3, 21)	TBX2	HOCOMOCO	TBX2_f1	TBX2_HUMAN	gagaggtggaggttgcagtgagcGgagatcacaccattgcactccatc	0.796394	0.802516	7.80549	7.86159	NA	NA	1	0.0560964	0.00580033	neut	rs62123615:G
chr3	72921017	72921017	1	+	rs184854233	C	T	SNV	c(-8, 3)	RELB	HOCOMOCO	RELB_si	RELB_HUMAN	agacggggtttTgccatgttggc	0.825802	0.933941	6.03756	6.80637	NA	NA	1	0.768813	0.105664	strong	rs184854233
chr12	54049934	54049934	1	+	rs10876531	A	T	SNV	c(-10, 4)	IRF8	HOCOMOCO	IRF8_si	IRF8_HUMAN	tgaaaggaaacagaAatgttgcaattttt	0.929728	0.806179	9.41359	8.20109	NA	NA	1	-1.21251	-0.120012	strong	rs10876531:T
chr15	95286295	95286295	1	-	rs1994147	T	C	SNV	c(-8, 2)	FOXF1	HOCOMOCO	FOXF1_f1	FOXF1_HUMAN	cattaaaaaaCacgagcctta	0.834716	0.919664	7.04924	7.73526	NA	NA	1	0.686026	0.0818252	weak	rs1994147:C
chr8	22107291	22107291	1	-	rs1552286	C	T	SNV	c(-13, 8)	ZBTB7B	HOCOMOCO	ZBT7B_si	ZBT7B_HUMAN	gcctagctccctgtcacctccCccacctctctatctgttcact	0.875804	0.740194	10.2316	8.70616	NA	NA	1	-1.5254	-0.131177	strong	rs1552286:T
chr5	177252406	177252406	1	-	rs4343858	G	C	SNV	c(-1, 6)	CDX1	HOCOMOCO	CDX1_f1	CDX1_HUMAN	atacatcCataaaaa	0.815317	0.988149	4.24459	5.11547	NA	NA	1	0.870881	0.16828	strong	rs4343858:C
chr2	233388004	233388004	1	-	rs838718	G	C	SNV	c(2, 7)	KLF8	HOCOMOCO	KLF8_f1	KLF8_HUMAN	cgtccaggGcacaccct	0.974214	0.974214	6.01703	6.01703	NA	NA	1	0	0	neut	rs838718:C
chr10	62240577	62240577	1	-	rs79193624	T	C	SNV	c(-10, 4)	FOXC2	HOCOMOCO	FOXC2_f1	FOXC2_HUMAN	caaagctatcacaaCagacaagaaagata	0.852926	0.901651	6.93292	7.30134	NA	NA	1	0.368413	0.0457943	neut	rs79193624
chr10	46015355	46015355	1	+	rs78937603	G	T	SNV	c(-1, 7)	ZIC1	HOCOMOCO	ZIC1_f1	ZIC1_HUMAN	tttttttgGgggggtgg	0.974177	0.84231	5.65317	4.90323	NA	NA	1	-0.749948	-0.129301	strong	rs78937603:T
chr2	240891738	240891738	1	-	rs78562453	C	G	SNV	c(-1, 7)	TFAP2C	HOCOMOCO	AP2C_f1	AP2C_HUMAN	tgctcctcCctcaggct	0.98592	0.795196	9.32238	7.52844	NA	NA	1	-1.79394	-0.189738	strong	rs78562453
chr7	25952890	25952890	1	-	rs7789194	T	A	SNV	c(-4, 12)	ZBTB7A	HOCOMOCO	ZBT7A_f1	ZBT7A_HUMAN	gatgtaacgtgcggggTccaccctcagcgattg	0.938641	0.931284	5.70464	5.66175	NA	NA	1	-0.042893	-0.00707526	neut	rs7789194:A
chr19	4037324	4037324	1	+	rs75488612	G	A	SNV	c(2, 9)	EGR4	HOCOMOCO	EGR4_f1	EGR4_HUMAN	tggggagttgGgggggtgggg	0.966659	0.966659	7.94814	7.94814	NA	NA	1	0	0	neut	rs75488612:A
chr12	52918828	52918828	1	-	rs73110464	C	T	SNV	c(-6, 10)	MAZ	HOCOMOCO	MAZ_f1	MAZ_HUMAN	ctcaccaccttcagacCaccctcccccatggaa	0.817396	0.779287	8.52868	8.14045	NA	NA	1	-0.388229	-0.0373696	neut	rs73110464:T
chr15	70093079	70093079	1	-	rs72749676	G	A	SNV	c(-1, 9)	DBP	HOCOMOCO	DBP_si	DBP_HUMAN	gccccttccaGttgcagaacc	0.946656	0.946476	6.34866	6.3475	NA	NA	1	-0.0011637	-0.000173817	neut	rs72749676:A
chr16	88714277	88714277	1	+	rs7191439	C	A	SNV	c(-2, 8)	EGR1	HOCOMOCO	EGR1_f2	EGR1_HUMAN	gtgtgctgtgCgcgggtgtgt	0.899696	0.824337	10.2497	9.40177	NA	NA	1	-0.847921	-0.074521	strong	rs7191439:A
chr19	18177259	18177259	1	+	rs7125	A	T	SNV	c(-21, 3)	TAL1	HOCOMOCO	TAL1_f2	TAL1_HUMAN	cggacagatgctctccagccaccTcacgagtatgtgccctgggtcacc	0.837257	0.83804	12.0628	12.0738	NA	NA	1	0.0109626	0.000764485	neut	rs7125:T
chr11	75571007	75571007	1	+	rs634552	T	C	SNV	c(-4, 12)	THRB	HOCOMOCO	THB_do	THB_HUMAN	gctggaggctgccacgTaggcacaggtcatatg	0.880367	0.863964	8.426	8.27438	NA	NA	1	-0.151621	-0.0159068	neut	rs634552:C
chr6	36130414	36130414	1	-	rs12210904	C	G	SNV	c(-5, 14)	BHLHE41	HOCOMOCO	BHE41_f1	BHE41_HUMAN	ccgggcgtggcggccccggGgcacctgggcgagccggca	0.880886	0.882239	7.43743	7.44827	NA	NA	1	0.0108336	0.00129104	neut	rs12210904:G
chr8	143922240	143922240	1	-	rs11778026	T	G	SNV	c(-3, 11)	NFIA+NFIB+NFIC+NFIX	HOCOMOCO	NFIA+NFIB+NFIC+NFIX_f2	NFIA+NFIB+NFIC+NFIX_HUMAN	tcacgcagctgctgGgccttggccacctc	0.758038	0.860377	5.99604	6.74357	NA	NA	1	0.747531	0.0962888	strong	rs11778026:G
chr12	55542920	55542920	1	+	rs138077956	G	A	SNV	c(-12, 3)	POU5F1	HOCOMOCO	PO5F1_do	PO5F1_HUMAN	tttatttgcatagagAtgtttatagtattct	0.733399	0.843532	8.13734	9.30486	NA	NA	1	1.16752	0.106491	strong	rs138077956:A
chr6	41462205	41462205	1	-	rs2496632	T	A	SNV	c(-8, 5)	TEAD1	HOCOMOCO	TEAD1_f1	TEAD1_HUMAN	gtgggcagattccTggggctgcttcca	0.929482	0.925923	6.56729	6.54298	NA	NA	1	-0.0243129	-0.00344914	neut	rs2496632:A
chr9	127524149	127524149	1	+	rs1891732	G	T	SNV	c(-5, 3)	PPARG	HOCOMOCO	PPARG_si	PPARG_HUMAN	aacacaagGtcagagcc	0.964043	0.781471	7.7199	6.2814	NA	NA	1	-1.4385	-0.17974	strong	rs1891732:T
chr16	89935952	89935952	1	-	rs12207	G	C	SNV	c(-5, 11)	KLF15	HOCOMOCO	KLF15_f1	KLF15_HUMAN	cagtatttatggcctcCtcctccccacctaggc	0.901112	0.922217	6.93936	7.09394	NA	NA	1	0.154581	0.0201707	neut	rs12207:C
chr19	17102179	17102179	1	-	rs117386912	C	T	SNV	c(-13, 2)	SPZ1	HOCOMOCO	SPZ1_f1	SPZ1_HUMAN	tgacctgtgtaacctCcccgagctaaccgag	0.871791	0.80943	5.29193	4.93229	NA	NA	1	-0.359643	-0.0596293	neut	rs117386912
chr4	71451250	71451250	1	+	rs148635969	G	A	SNV	c(-8, 3)	RORA	HOCOMOCO	RORA_f1	RORA_HUMAN	ccatgatggagGtcacggaggag	0.907948	0.766794	12.4488	10.532	NA	NA	1	-1.91676	-0.139922	strong	rs148635969
chr19	19529715	19529715	1	+	rs4808967	T	C	SNV	c(-8, 5)	HSF2	HOCOMOCO	HSF2_si	HSF2_HUMAN	agggaagagtgttCtaggagctgtgac	0.72923	0.857876	4.67153	5.41227	NA	NA	1	0.740738	0.118887	strong	rs4808967
chr17	41477065	41477065	1	-	rs2239711	A	C	SNV	c(-3, 4)	KLF6	HOCOMOCO	KLF6_si	KLF6_HUMAN	agaaccgCccccctg	0.93665	1	5.60998	5.97811	NA	NA	1	0.368129	0.0615795	neut	rs2239711:C
chr12	50122965	50122965	1	+	rs10735823	T	A	SNV	c(-6, 7)	NFYC	HOCOMOCO	NFYC_f1	NFYC_HUMAN	gtgattcacccgcAttggcttcccaaa	0.828339	0.937557	7.21872	8.13199	NA	NA	1	0.913266	0.10553	strong	rs10735823:A
chr8	71165720	71165720	1	-	rs16937456	A	T	SNV	c(-2, 9)	HOXA10	HOCOMOCO	HXA10_f1	HXA10_HUMAN	aaaaagggctcAtaaatactttt	0.954746	0.767192	7.39257	5.99908	NA	NA	1	-1.39348	-0.180298	strong	rs16937456:T
chr12	53366378	53366378	1	+	rs58123204	A	C	SNV	c(-7, 12)	RARG	HOCOMOCO	RARG_do	RARG_HUMAN	gggaggccgaagcaggtggAtcacgaggtcaggagatcc	0.950223	0.932853	8.3841	8.23702	NA	NA	1	-0.147076	-0.0167026	neut	rs58123204:C
chr12	53237564	53237564	1	+	rs182599555	T	A	SNV	c(-6, 9)	FOXO1	HOCOMOCO	FOXO1_si	FOXO1_HUMAN	cacagaaattacttgTttttctttatagttt	0.970211	0.826252	9.42534	8.06633	NA	NA	1	-1.35902	-0.14001	strong	rs182599555:A
chr1	47508451	47508451	1	+	rs61784835	C	G	SNV	c(-4, 17)	ZBTB7B	HOCOMOCO	ZBT7B_si	ZBT7B_HUMAN	cggcgcggggggccgtccctcGctggggccgccgcggccgcag	0.766129	0.794615	8.99788	9.31831	NA	NA	1	0.320427	0.0275552	neut	rs61784835:G
chr3	140963071	140963071	1	-	rs150888153	T	A	SNV	c(-9, 1)	TBP	HOCOMOCO	TBP_f1	TBP_HUMAN	tcaatttataTgtaaatctta	0.977315	0.958396	5.37628	5.27525	NA	NA	1	-0.101029	-0.0183776	neut	rs150888153
chr12	51510076	51510076	1	+	rs12296477	C	G	SNV	c(-1, 11)	MYOG	HOCOMOCO	MYOG_f1	MYOG_HUMAN	tccagcagcctgGacagctggtacg	0.904801	0.917385	9.73669	9.868	NA	NA	1	0.13131	0.0122376	neut	rs12296477
chr22	50275860	50275860	1	-	rs5771118	T	C	SNV	c(-1, 9)	EGR2	HOCOMOCO	EGR2_si	EGR2_HUMAN	gcaccccaccCgcccccgccc	0.882806	0.97974	9.2546	10.2495	NA	NA	1	0.994869	0.0951353	strong	rs5771118:C
chr16	86653366	86653366	1	-	rs10514617	T	A	SNV	c(-1, 8)	HOXA1	HOCOMOCO	HXA1_f1	HXA1_HUMAN	cccaaatgcAtccataatt	0.741537	0.896499	6.54557	7.83811	NA	NA	1	1.29254	0.148543	strong	rs10514617:A
chr9	95447312	95447312	1	+	rs357564	G	A	SNV	c(-1, 8)	KLF4	HOCOMOCO	KLF4_f2	KLF4_HUMAN	ggtctgtagGggggtggcc	0.970703	0.832537	9.65564	8.30012	NA	NA	1	-1.35553	-0.136329	strong	rs357564:A
chr20	19675294	19675294	1	+	rs3790286	T	A	SNV	c(-3, 6)	NKX2-1	HOCOMOCO	NKX21_f1	NKX21_HUMAN	tgccttctcAaggggcaag	0.893891	0.975684	5.29535	5.76804	NA	NA	1	0.472695	0.0800016	weak	rs3790286:A
chr12	2053203	2053203	1	-	rs11062091	G	C	SNV	c(-7, 9)	ZBTB7A	HOCOMOCO	ZBT7A_f1	ZBT7A_HUMAN	caggcgggccccgcgcGccccccgcccctcctc	0.910988	0.903636	5.54341	5.50054	NA	NA	1	-0.0428657	-0.00707076	neut	rs11062091:C
chr12	49554169	49554169	1	+	rs17123764	C	T	SNV	c(-3, 4)	TBX5	HOCOMOCO	TBX5_si	TBX5_HUMAN	ctgcaggTgtcaggc	0.770985	0.967403	6.3864	7.98196	NA	NA	1	1.59556	0.193477	strong	rs17123764
chr9	113964486	113964486	1	-	rs814697	G	A	SNV	c(-2, 9)	ELK3	HOCOMOCO	ELK3_f1	ELK3_HUMAN	ccaccctcaccActtcccgggca	0.851088	0.92814	6.33871	6.8813	NA	NA	1	0.542593	0.0734492	weak	rs814697:A
chr19	18425606	18425606	1	+	rs8106096	C	G	SNV	c(-1, 12)	ELF3	HOCOMOCO	ELF3_f1	ELF3_HUMAN	gcctgcaggccgcGgggccaggaaagt	0.854843	0.896552	8.3743	8.76755	NA	NA	1	0.393244	0.0403622	neut	rs8106096:G
chr12	50740958	50740958	1	-	rs7968440	A	G	SNV	c(2, 11)	NR2C2	HOCOMOCO	NR2C2_f1	NR2C2_HUMAN	ctagactcagtgAtgtcctctgccc	0.919984	0.919984	7.14446	7.14446	NA	NA	1	0	0	neut	rs7968440
chr7	100467820	100467820	1	-	rs7811142	A	C	SNV	c(-1, 10)	EBF1	HOCOMOCO	COE1_f2	COE1_HUMAN	atgggggatgcCccccggggaga	0.921149	0.924318	10.1867	10.2214	NA	NA	1	0.0346971	0.00313997	neut	rs7811142:C
chr5	107669964	107669964	1	-	rs77199804	C	A	SNV	c(1, 16)	SPI1	HOCOMOCO	SPI1_si	SPI1_HUMAN	tccgcttcccagccccCctcacttcccccagcc	0.845053	0.84373	11.0493	11.0325	NA	NA	1	-0.0168654	-0.001295	neut	rs77199804:A
chr7	13984182	13984182	1	+	rs765982	C	A	SNV	c(-5, 7)	E2F7	HOCOMOCO	E2F7_f1	E2F7_HUMAN	ttctaactcatgCgagaaacttgat	0.847308	0.729823	8.07533	7.02674	NA	NA	1	-1.0486	-0.111102	strong	rs765982:A
chr1	56550804	56550804	1	-	rs7529520	C	T	SNV	c(-7, 8)	TGIF1	HOCOMOCO	TGIF1_f1	TGIF1_HUMAN	atggtattgccatgaCagctgcctggtatgt	0.888107	0.784908	4.95911	4.4194	NA	NA	1	-0.539714	-0.0973458	weak	rs7529520:T
chr17	57596496	57596496	1	+	rs74364822	G	T	SNV	c(-9, 2)	NR2F1	HOCOMOCO	COT1_f1	COT1_HUMAN	tcgcggaaaggTcaagcgtggcc	0.800212	0.924359	6.413	7.3568	NA	NA	1	0.943799	0.118989	strong	rs74364822:T
chr1	226727033	226727033	1	+	rs697852	G	T	SNV	c(-1, 12)	BACH1	HOCOMOCO	BACH1_si	BACH1_HUMAN	cagtttcctgctaGcagattcaggtta	0.83008	0.758298	10.5016	9.62949	NA	NA	1	-0.872092	-0.0694011	strong	rs697852:T
chr5	107670209	107670209	1	-	rs62357862	G	C	SNV	c(1, 13)	E2F1	HOCOMOCO	E2F1_f2	E2F1_HUMAN	gtccctactccccCgctcccgcccttt	0.905258	0.906065	7.1469	7.15308	NA	NA	1	0.00618727	0.000785809	neut	rs62357862:C
chr4	173526992	173526992	1	+	rs10024737	T	C	SNV	c(-8, 5)	HSF1	HOCOMOCO	HSF1_f2	HSF1_HUMAN	cacacagaatctaCgagacgacgggat	0.763596	0.864334	5.56471	6.23923	NA	NA	1	0.674517	0.0943696	weak	rs10024737
chr16	88721629	88721629	1	+	rs202099525	G	A	SNV	c(-3, 4)	KLF6	HOCOMOCO	KLF6_si	KLF6_HUMAN	gatgcggGgcgggaa	0.980169	0.733508	5.86287	4.42952	NA	NA	1	-1.43335	-0.239766	strong	rs202099525
chr1	15443607	15443607	1	-	rs545634	G	A	SNV	c(-4, 4)	ATF2+ATF4	HOCOMOCO	ATF2+ATF4_f1	ATF2+ATF4_HUMAN	agcaggacGtcacccac	0.931944	0.867889	8.61213	8.03109	NA	NA	1	-0.581038	-0.0629547	weak	rs545634:A
chr11	63826750	63826750	1	-	rs11231596	G	T	SNV	c(-8, 7)	VDR	HOCOMOCO	VDR_f2	VDR_HUMAN	ctggcagcagtcctcGatcacccaggagtgg	0.83466	0.834148	7.09939	7.09527	NA	NA	1	-0.00412212	-0.000488955	neut	rs11231596:T
chr1	16977094	16977094	1	-	rs2235932	C	T	SNV	c(-6, 3)	THRA	HOCOMOCO	THA_f1	THA_HUMAN	tcggtgaccTggcaaggcc	0.87942	0.955978	7.53307	8.17677	NA	NA	1	0.643695	0.0753133	weak	rs2235932:T
chr5	150656557	150656557	1	-	rs41364946	A	G	SNV	c(-13, 3)	KLF15	HOCOMOCO	KLF15_f1	KLF15_HUMAN	gccgccgccaccgcccAtgtctccctcgtggag	0.863485	0.835856	6.66378	6.46141	NA	NA	1	-0.202362	-0.0264055	neut	rs41364946
chr20	6654862	6654862	1	-	rs4815915	G	A	SNV	c(-9, 8)	AIRE	HOCOMOCO	AIRE_f2	AIRE_HUMAN	ataccccccaatcccagAgaaccccggtagtgtca	0.894603	0.910358	6.37178	6.4782	NA	NA	1	0.106423	0.0150236	neut	rs4815915:A
chr3	49806290	49806290	1	+	rs3819325	T	C	SNV	c(-10, 6)	KLF15	HOCOMOCO	KLF15_f1	KLF15_HUMAN	gccagggggtggggggTgggggggaggtgggat	0.918178	0.889957	7.06436	6.85766	NA	NA	1	-0.206702	-0.0269718	neut	rs3819325:C
chr1	41028139	41028139	1	+	rs1140227	C	G	SNV	c(-19, 1)	MAFA	HOCOMOCO	MAFA_f1	MAFA_HUMAN	tgggctgatgcccctcattcCtagaagaatgcccccacctg	0.840933	0.807889	7.20872	6.94475	NA	NA	1	-0.263969	-0.0311306	neut	rs1140227:G
chr17	1719556	1719556	1	-	rs12948283	G	T	SNV	c(-6, 6)	FOXJ3	HOCOMOCO	FOXJ3_si	FOXJ3_HUMAN	gtctcaaaaaaaTaaaaaaaaaaaa	0.851653	0.904915	12.7069	13.4974	NA	NA	1	0.790474	0.0530213	strong	rs12948283:T
chr9	95514089	95514089	1	+	rs28410513	G	A	SNV	c(-8, 8)	SPI1	HOCOMOCO	SPI1_si	SPI1_HUMAN	tactagcttgaaagggGaattagactttatgta	0.835873	0.766116	10.9324	10.0436	NA	NA	1	-0.888772	-0.0682438	strong	rs28410513:A
chr8	11563812	11563812	1	-	rs13248757	T	G	SNV	c(-3, 18)	ZNF143	HOCOMOCO	ZN143_si	ZN143_HUMAN	tgggcactgctgtcccttgccTgggcccactgtgccccgcggg	0.8517	0.8517	10.4828	10.4828	NA	NA	1	0	0	neut	rs13248757:G
chr12	131850489	131850489	1	-	rs10902457	C	T	SNV	c(-11, -1)	EBF1	HOCOMOCO	COE1_f2	COE1_HUMAN	agctccagggaCggcagcatcct	0.935452	0.933364	10.3433	10.3205	NA	NA	1	-0.0228616	-0.00206889	neut	rs10902457
chr17	46028361	46028361	1	+	rs117379709	G	A	SNV	c(-6, 3)	NR5A2	HOCOMOCO	NR5A2_f1	NR5A2_HUMAN	gattccaagGacaagaaag	0.987201	0.825808	9.41147	7.89899	NA	NA	1	-1.51247	-0.158683	strong	rs117379709
chr16	84852171	84852171	1	-	rs2641697	G	C	SNV	c(-6, 7)	NR1D1	HOCOMOCO	NR1D1_f1	NR1D1_HUMAN	ttcacctgttgacCtcgtttaacctta	0.805694	0.908403	8.94894	10.0526	NA	NA	1	1.10362	0.0999945	strong	rs2641697:C
chr11	118609570	118609570	1	-	rs12225399	G	A	SNV	c(-3, 9)	EPAS1	HOCOMOCO	EPAS1_si	EPAS1_HUMAN	accgcagccccaActcacacacgcg	0.799701	0.877974	6.22464	6.81217	NA	NA	1	0.587529	0.0760248	weak	rs12225399:A
chr11	1871355	1871355	1	+	rs4980389	G	A	SNV	c(1, 13)	TFDP1	HOCOMOCO	TFDP1_f1	TFDP1_HUMAN	atgtgaaacagctAcagagcgggacaa	0.859555	0.88513	6.96006	7.1561	NA	NA	1	0.196046	0.024394	neut	rs4980389
chr15	70072013	70072013	1	+	rs975210	G	A	SNV	c(-3, 7)	TFAP4	HOCOMOCO	TFAP4_si	TFAP4_HUMAN	agcacgactcAgctgtccgta	0.773991	0.909095	8.09934	9.47198	NA	NA	1	1.37264	0.132041	strong	rs975210
chr18	12711053	12711053	1	-	rs963920	T	G	SNV	c(-1, 9)	SREBF1	HOCOMOCO	SRBP1_f2	SRBP1_HUMAN	tgacccgagaTcacaccattg	0.930802	0.812125	6.13469	5.37971	NA	NA	1	-0.754981	-0.114828	strong	rs963920
chr10	79351280	79351280	1	+	rs876678	G	C	SNV	c(-10, 5)	ZNF589	HOCOMOCO	ZN589_f1	ZN589_HUMAN	aacaaaggtagttacCgtgacaaaagatatt	0.818256	0.860389	3.65132	3.82825	NA	NA	1	0.176936	0.0400804	neut	rs876678:C
chr14	65089040	65089040	1	+	rs8181939	G	A	SNV	c(-7, 3)	ZFHX3	HOCOMOCO	ZFHX3_f1	ZFHX3_HUMAN	attgttaattAttagatgtaa	0.867347	0.959101	7.2359	7.96306	NA	NA	1	0.727156	0.0877446	strong	rs8181939
chr12	58895817	58895817	1	+	rs79056043	A	G	SNV	c(-11, -1)	ATF5	HOCOMOCO	ATF5_si	ATF5_HUMAN	gaaggatgacgGgcgaccttgat	0.881465	0.884994	9.29838	9.33466	NA	NA	1	0.0362707	0.00344884	neut	rs79056043
chr6	7249227	7249227	1	+	rs78588343	G	C	SNV	c(-9, 5)	KLF3	HOCOMOCO	KLF3_f1	KLF3_HUMAN	atattatcatgggtGttgtatttttccaa	0.897652	0.79285	7.10729	6.31906	NA	NA	1	-0.788226	-0.100066	strong	rs78588343:C
chr7	13984182	13984182	1	+	rs765982	C	A	SNV	c(-5, 5)	PAX6	HOCOMOCO	PAX6_f1	PAX6_HUMAN	ctaactcatgCgagaaacttg	0.885998	0.813299	6.97036	6.41595	NA	NA	1	-0.554413	-0.070718	weak	rs765982:A
chr12	121908128	121908128	1	+	rs7132055	C	T	SNV	c(-6, 2)	SRY	HOCOMOCO	SRY_f1	SRY_HUMAN	gaatttgtTtaccaggt	0.889416	0.983906	5.59679	6.1763	NA	NA	1	0.579507	0.0923518	weak	rs7132055
chr12	69364151	69364151	1	-	rs645026	G	C	SNV	c(-7, 5)	PKNOX1	HOCOMOCO	PKNX1_si	PKNX1_HUMAN	atgagactctgtCaatataactaaa	0.746633	0.944327	5.39421	6.74134	NA	NA	1	1.34713	0.189186	strong	rs645026:C
chr1	62519226	62519226	1	+	rs10889338	C	T	SNV	c(1, 8)	POU2F1	HOCOMOCO	PO2F1_f1	PO2F1_HUMAN	agaataagTatgcaaaa	0.951513	0.954532	6.72368	6.74434	NA	NA	1	0.0206655	0.00292893	neut	rs10889338:T
chr1	212047505	212047505	1	-	rs2970592	G	A	SNV	c(-13, -1)	PPARD	HOCOMOCO	PPARD_f1	PPARD_HUMAN	taccctttcccctAtcaaagttactgc	0.88919	0.893098	7.54585	7.57762	NA	NA	1	0.0317682	0.00376107	neut	rs2970592:A
chr1	16977094	16977094	1	-	rs2235932	C	T	SNV	c(-7, 4)	NFE2L2	HOCOMOCO	NF2L2_si	NF2L2_HUMAN	cctcggtgaccCggcaaggccct	0.913866	0.882238	7.17032	6.93255	NA	NA	1	-0.237775	-0.0304143	neut	rs2235932:T
chr17	50866231	50866231	1	+	rs146677221	A	G	SNV	c(-9, 12)	RREB1	HOCOMOCO	RREB1_si	RREB1_HUMAN	aggccttgggagatcgccgttGgtggctcggggtggcgggcac	0.747632	0.838674	9.19144	10.2751	NA	NA	1	1.08363	0.0888565	strong	rs146677221
chr12	49341557	49341557	1	+	rs11168980	T	A	SNV	c(-4, 6)	RARB	HOCOMOCO	RARB_f1	RARB_HUMAN	gtctgccaggTcagagctgtt	0.99451	0.815079	9.39089	7.72558	NA	NA	1	-1.66531	-0.176376	strong	rs11168980:A
chr12	122133584	122133584	1	-	rs36045144	A	T	SNV	c(-9, 14)	SP4	HOCOMOCO	SP4_f1	SP4_HUMAN	ctgctgtctcccagccccgccccAccgcccatctcccccgtgttacc	0.845685	0.845685	9.96495	9.96495	NA	NA	1	0	0	neut	rs36045144:T
chr10	121285698	121285698	1	+	rs11199879	T	C	SNV	c(-10, 11)	ZNF143	HOCOMOCO	ZN143_si	ZN143_HUMAN	aaatggaaaataccaggaatgCtggaaaattccagtgccagtt	0.845378	0.868764	10.4074	10.6864	NA	NA	1	0.278962	0.022769	neut	rs11199879:C
chr16	88721629	88721629	1	-	rs202099525	G	A	SNV	c(-19, 2)	ZNF143	HOCOMOCO	ZN143_si	ZN143_HUMAN	ttctccaggcccaggatgcggAgcgggaagtagggcttgttct	0.871149	0.873622	10.7148	10.7443	NA	NA	1	0.0295068	0.00240835	neut	rs202099525
chr2	145007179	145007179	1	+	rs12691702	G	T	SNV	c(-7, 6)	ZBTB18	HOCOMOCO	ZN238_f1	ZN238_HUMAN	atttcccacagatGtctttttatagga	0.847648	0.720446	10.9941	9.38584	NA	NA	1	-1.60822	-0.124473	strong	rs12691702:T
chr1	1055137	1055137	1	+	rs2710872	C	T	SNV	c(-4, 3)	MAF	HOCOMOCO	MAF_f1	MAF_HUMAN	ctagtgcTgagggat	0.796989	0.969452	5.89275	7.13072	NA	NA	1	1.23797	0.168432	strong	rs2710872:T
chr15	75515351	75515351	1	+	rs11639183	T	A	SNV	c(-1, 6)	IKZF1	HOCOMOCO	IKZF1_f1	IKZF1_HUMAN	gtgaaccTgggaggc	0.992738	0.86289	7.26768	6.32636	NA	NA	1	-0.941329	-0.128591	strong	rs11639183:A
chr17	59860680	59860680	1	-	rs1292041	A	C	SNV	c(-6, 1)	IKZF1	HOCOMOCO	IKZF1_f1	IKZF1_HUMAN	acctcccAggttcaa	0.992738	0.853476	7.26768	6.25811	NA	NA	1	-1.00957	-0.137913	strong	rs1292041:C
chr17	47810372	47810372	1	-	rs16948401	G	C	SNV	c(-7, 4)	RORA	HOCOMOCO	RORA_f1	RORA_HUMAN	cagatgacctcGatgggcccttc	0.903609	0.902136	12.3898	12.3698	NA	NA	1	-0.0199916	-0.00145938	neut	rs16948401:C
chr3	58197909	58197909	1	+	rs35677470	G	A	SNV	c(-4, 7)	TAL1	HOCOMOCO	TAL1_f1	TAL1_HUMAN	agtcctcaagcAgatgttcttcc	0.801851	0.929601	11.6248	13.4452	NA	NA	1	1.82039	0.125993	strong	rs35677470:A
chr15	39588621	39588621	1	-	rs2292305	A	C	SNV	c(-4, 10)	KLF3	HOCOMOCO	KLF3_f1	KLF3_HUMAN	tctgcaacaaccccAcaccccagtttgga	0.915941	0.897339	7.24484	7.10493	NA	NA	1	-0.139911	-0.0177618	neut	rs2292305:C
chr12	121909706	121909706	1	-	rs1720035	T	G	SNV	c(-10, -1)	RELA	HOCOMOCO	TF65_f2	TF65_HUMAN	agggaattccGtgtcggcaca	0.913988	0.916765	10.4412	10.4725	NA	NA	1	0.0313154	0.00274429	neut	rs1720035:G
chr12	51924594	51924594	1	-	rs3847858	A	T	SNV	c(-10, 3)	IRF2	HOCOMOCO	IRF2_f1	IRF2_HUMAN	ccccaatttccctTtctagacaaagag	0.84323	0.955075	10.9724	12.403	NA	NA	1	1.43059	0.110235	strong	rs3847858:T
chr4	71451250	71451250	1	+	rs148635969	G	A	SNV	c(-2, 4)	ESR2	HOCOMOCO	ESR2_si	ESR2_HUMAN	atggagGtcacgg	1	0.809675	7.95475	6.45215	NA	NA	1	-1.5026	-0.188894	strong	rs148635969
chr12	51389636	51389636	1	+	rs10876169	T	C	SNV	c(-6, 4)	TFAP4	HOCOMOCO	TFAP4_si	TFAP4_HUMAN	ctgagtcagcTgcctgccttc	0.904894	0.798145	9.4293	8.34474	NA	NA	1	-1.08456	-0.104329	strong	rs10876169:C
chr5	158775912	158775912	1	-	rs11745795	A	G	SNV	c(-5, 10)	SOX2	HOCOMOCO	SOX2_f1	SOX2_HUMAN	tctgctagtttgattGttcttcaaaacttac	0.786621	0.854312	8.15769	8.82614	NA	NA	1	0.668447	0.0651202	weak	rs11745795
chr12	51212079	51212079	1	-	rs540545522	T	A	SNV	c(-19, 2)	ARID3A	HOCOMOCO	ARI3A_do	ARI3A_HUMAN	tttcgtttttttttttgttttAtttgttttgtttgtttgtttg	0.738494	0.807893	9.64859	10.5297	NA	NA	1	0.881117	0.0679414	strong	rs540545522:A
chr11	1875727	1875727	1	+	rs588321	G	C	SNV	c(-11, 5)	PLAG1	HOCOMOCO	PLAG1_f1	PLAG1_HUMAN	gtgctagaggccccggGggggaggctgggccag	0.870231	0.860432	8.53163	8.43854	NA	NA	1	-0.0930943	-0.00953396	neut	rs588321:C
chr8	143925516	143925516	1	-	rs35916068	A	T	SNV	c(-7, 5)	RXRA	HOCOMOCO	RXRA_f1	RXRA_HUMAN	cagctccccctcTgccccgccacgc	0.691283	0.896284	6.24043	8.01275	NA	NA	1	1.77232	0.198927	strong	rs35916068:T
chr15	93486249	93486249	1	-	rs2388298	C	G	SNV	c(-1, 8)	PLAGL1	HOCOMOCO	PLAL1_si	PLAL1_HUMAN	ggcgttttcGgccccctgg	0.865913	0.966074	7.51286	8.3544	NA	NA	1	0.841538	0.0974066	strong	rs2388298:G
chr8	129666460	129666460	1	-	rs138628047	T	C	SNV	c(-15, 1)	IRF3	HOCOMOCO	IRF3_f1	IRF3_HUMAN	ggcatactttctgttcCcctcattatcagaaat	0.837218	0.866827	9.99215	10.335	NA	NA	1	0.342831	0.0288653	neut	rs138628047:C
chr9	136435706	136435706	1	-	rs4413892	G	A	SNV	c(-10, 3)	RUNX3	HOCOMOCO	RUNX3_si	RUNX3_HUMAN	ggcaaccgcacacAcctgccgctccgt	0.883244	0.903444	11.1974	11.4485	NA	NA	1	0.251122	0.0198534	neut	rs4413892:A
chr17	7334027	7334027	1	+	rs2047803	T	C	SNV	c(-6, 9)	SPZ1	HOCOMOCO	SPZ1_f1	SPZ1_HUMAN	ggtaatgctgggaagTaaccccagggaagaa	0.833339	0.752652	5.07017	4.60484	NA	NA	1	-0.465331	-0.0771524	weak	rs2047803
chr6	34247444	34247444	1	+	rs928482	G	T	SNV	c(-12, 9)	ZBTB7B	HOCOMOCO	ZBT7B_si	ZBT7B_HUMAN	gaacgggtgtggggttagggcGggtgggggacagggacactca	0.866812	0.818933	10.1304	9.59185	NA	NA	1	-0.538559	-0.0463134	weak	rs928482:T
chr17	73344293	73344293	1	-	rs904386	C	T	SNV	c(2, 10)	ZNF219	HOCOMOCO	ZN219_f1	ZN219_HUMAN	gccaatgtgtaCccctcccccca	0.959754	0.959754	9.28725	9.28725	NA	NA	1	0	0	neut	rs904386:T
chr12	50982036	50982036	1	-	rs829021	T	A	SNV	c(-17, -1)	NR3C1	HOCOMOCO	GCR_do	GCR_HUMAN	atggtaccaaatgtcctTagcaaaattagcactct	0.91235	0.904862	5.94136	5.8956	NA	NA	1	-0.0457572	-0.0070646	neut	rs829021:A
chr9	113389247	113389247	1	-	rs8177812	G	T	SNV	c(-12, 4)	RARA	HOCOMOCO	RARA_f2	RARA_HUMAN	agcctggcccactcttGaactgttaaagcaggg	0.906534	0.826186	7.48351	6.85401	NA	NA	1	-0.629499	-0.0766207	weak	rs8177812:T
chr5	107669964	107669964	1	-	rs77199804	C	G	SNV	c(1, 16)	SPI1	HOCOMOCO	SPI1_si	SPI1_HUMAN	tccgcttcccagccccCctcacttcccccagcc	0.845053	0.843574	11.0493	11.0305	NA	NA	1	-0.0188452	-0.00144702	neut	rs77199804:G
chr7	13984182	13984182	1	+	rs765982	C	G	SNV	c(-5, 7)	E2F7	HOCOMOCO	E2F7_f1	E2F7_HUMAN	ttctaactcatgCgagaaacttgat	0.847308	0.729823	8.07533	7.02674	NA	NA	1	-1.0486	-0.111102	strong	rs765982:G
chr19	4037324	4037324	1	+	rs75488612	G	T	SNV	c(-7, 9)	MAZ	HOCOMOCO	MAZ_f1	MAZ_HUMAN	gagggctggggagttgGgggggtggggcacctc	0.885672	0.808696	9.22422	8.44005	NA	NA	1	-0.784168	-0.0754814	strong	rs75488612:T
chr19	4037324	4037324	1	+	rs75488612	G	A	SNV	c(-18, 3)	RREB1	HOCOMOCO	RREB1_si	RREB1_HUMAN	ggatggagggctggggagttgGgggggtggggcacctccagcc	0.777896	0.746966	9.55166	9.18351	NA	NA	1	-0.368152	-0.0301882	neut	rs75488612:A
chr12	53265664	53265664	1	-	rs7398996	C	T	SNV	c(-5, 14)	RARG	HOCOMOCO	RARG_do	RARG_HUMAN	atggtctcaatcttctgacCtcgtgatccacccgcctca	0.95489	0.755558	8.42361	6.73587	NA	NA	1	-1.68774	-0.191667	strong	rs7398996:T
chr16	165107	165107	1	-	rs7194649	C	A	SNV	c(-3, 7)	TP63	HOCOMOCO	P63_si	P63_HUMAN	gccgcctgggAcaagttccta	0.878852	0.965698	6.51481	7.1405	NA	NA	1	0.62569	0.0846943	weak	rs7194649
chr5	107670209	107670209	1	-	rs62357862	G	C	SNV	c(1, 13)	TFDP1	HOCOMOCO	TFDP1_f1	TFDP1_HUMAN	gtccctactccccGgctcccgcccttt	0.890113	0.876059	7.1943	7.08656	NA	NA	1	-0.107735	-0.0134055	neut	rs62357862:C
chr12	50819650	50819650	1	+	rs17291650	A	G	SNV	c(-3, 10)	HSF1	HOCOMOCO	HSF1_f2	HSF1_HUMAN	aagctgctcgagaAtgtcgcagaaaga	0.864685	0.75016	6.24157	5.47474	NA	NA	1	-0.766832	-0.107285	strong	rs17291650
chr19	1650135	1650135	1	+	rs1860661	A	C	SNV	c(1, 21)	ZBTB7B	HOCOMOCO	ZBT7B_si	ZBT7B_HUMAN	aaaccttcccgtgaactgtggCggcaaaggggtgtcgggggct	0.820379	0.830142	9.60811	9.71794	NA	NA	1	0.109826	0.00944452	neut	rs1860661:C
chr15	51971897	51971897	1	-	rs17612102	T	A	SNV	c(-3, 10)	E2F1	HOCOMOCO	E2F1_f2	E2F1_HUMAN	ccagtgaacctgtTctcgcctgggtat	0.905137	0.807734	7.14597	6.39869	NA	NA	1	-0.747284	-0.0949081	strong	rs17612102:A
chr15	94731120	94731120	1	-	rs11073383	G	A	SNV	c(-7, 1)	TFAP2A	HOCOMOCO	AP2A_f2	AP2A_HUMAN	ttcctcagGcttgaaaa	0.968365	0.798726	8.12755	6.72247	NA	NA	1	-1.40508	-0.16748	strong	rs11073383
chr6	35417466	35417466	1	+	rs2299871	C	A	SNV	c(-6, 6)	FOXJ3	HOCOMOCO	FOXJ3_f2	FOXJ3_HUMAN	tttttttttttaAtttttatagaga	0.887626	0.90176	12.5598	12.758	NA	NA	1	0.198214	0.0140222	neut	rs2299871:A
chr12	50574547	50574547	1	+	rs35173156	T	C	SNV	c(1, 11)	ATF5	HOCOMOCO	ATF5_si	ATF5_HUMAN	gcttatgcgtaTgaggaagaaga	0.896987	0.873259	9.45792	9.21403	NA	NA	1	-0.243891	-0.0231907	neut	rs35173156
chr17	50191660	50191660	1	-	rs2075556	C	G	SNV	c(-4, 13)	NR2F6	HOCOMOCO	NR2F6_f1	NR2F6_HUMAN	gtgtgtgggcccctgccGtggtcttttccccccac	0.918264	0.918402	7.86694	7.86808	NA	NA	1	0.00113735	0.000133177	neut	rs2075556:G
chr3	49806290	49806290	1	+	rs3819325	T	G	SNV	c(-12, 4)	PLAG1	HOCOMOCO	PLAG1_f1	PLAG1_HUMAN	gccagggggtggggggGgggggggaggtgggat	0.914833	0.919648	8.95537	9.00112	NA	NA	1	0.0457431	0.00468464	neut	rs3819325:G
chr12	50807824	50807824	1	+	rs35624680	T	G	SNV	c(-5, 10)	FOXO1	HOCOMOCO	FOXO1_si	FOXO1_HUMAN	ttttgttttttttttGtttttgagagagtct	0.839865	0.947406	8.19483	9.21006	NA	NA	1	1.01523	0.104592	strong	rs35624680
chr16	679831	679831	1	+	rs12599315	C	G	SNV	c(-8, 13)	ZBTB7B	HOCOMOCO	ZBT7B_si	ZBT7B_HUMAN	acgcgcaggggcgggaggcggGggctgggggcggggcctctgc	0.853235	0.900051	9.97769	10.5043	NA	NA	1	0.526615	0.0452863	weak	rs12599315:G
chr12	50183134	50183134	1	+	rs4883482	A	G	SNV	c(-9, 7)	SP2	HOCOMOCO	SP2_si	SP2_HUMAN	cgtgaacccgggaggcGgagcttgtagtgagcc	0.752004	0.884613	5.56057	6.4927	NA	NA	1	0.932137	0.127624	strong	rs4883482:G
chr11	19146303	19146303	1	+	rs2271001	A	C	SNV	c(-4, 17)	ZNF143	HOCOMOCO	ZN143_si	ZN143_HUMAN	acaacagactggatcttgtaaAgtaagatgggatatgtgtgtt	0.841754	0.838119	10.3642	10.3208	NA	NA	1	-0.0433627	-0.00353928	neut	rs2271001:C
chr9	137208820	137208820	1	-	rs28404308	T	A	SNV	c(-3, 5)	SMARCC1	HOCOMOCO	SMRC1_f1	SMRC1_HUMAN	agaccctgActcaaaaa	0.909667	0.99317	8.38482	9.14236	NA	NA	1	0.757542	0.0823029	strong	rs28404308:A
chr6	19839184	19839184	1	-	rs41271299	C	G	SNV	c(-4, 6)	EGR3	HOCOMOCO	EGR3_f1	EGR3_HUMAN	gttcacacacCccctctattc	0.938531	0.890458	6.98885	6.64561	NA	NA	1	-0.343232	-0.0462095	neut	rs41271299:G
chr3	119810266	119810266	1	+	rs3732356	G	T	SNV	c(-12, 2)	KLF3	HOCOMOCO	KLF3_f1	KLF3_HUMAN	gtgccgtgggtgtgGgcatgcttgtgtgg	0.910361	0.863424	7.20287	6.84985	NA	NA	1	-0.353019	-0.0448161	neut	rs3732356:T
chr12	55025347	55025347	1	+	rs188928429	T	C	SNV	c(-11, 6)	ESR1	HOCOMOCO	ESR1_do	ESR1_HUMAN	tgttagcagtcactatgCtctgttccactagttcc	0.832892	0.837208	8.46672	8.50864	NA	NA	1	0.0419126	0.0041541	neut	rs188928429
chr22	20425532	20425532	1	+	rs874100	G	T	SNV	c(-6, 10)	MAZ	HOCOMOCO	MAZ_f1	MAZ_HUMAN	ttcggtcgctgggggcGcgcgggcgggcgaggc	0.818872	0.790909	8.54371	8.25885	NA	NA	1	-0.284863	-0.02742	neut	rs874100:T
chr12	54300776	54300776	1	-	rs79977579	C	T	SNV	c(-7, 9)	PURA	HOCOMOCO	PURA_f1	PURA_HUMAN	tggaatccgcccccccCacacacaccctgcctt	0.871854	0.837677	5.10371	4.91506	NA	NA	1	-0.188648	-0.0324636	neut	rs79977579:T
chr7	13984182	13984182	1	+	rs765982	C	G	SNV	c(-5, 5)	PAX6	HOCOMOCO	PAX6_f1	PAX6_HUMAN	ctaactcatgCgagaaacttg	0.885998	0.808997	6.97036	6.38314	NA	NA	1	-0.58722	-0.0749028	weak	rs765982:G
chr7	115550018	115550018	1	+	rs74507380	C	G	SNV	c(-3, 6)	TFE3	HOCOMOCO	TFE3_f1	TFE3_HUMAN	taacataatCaagtggtat	0.950459	0.756719	7.985	6.39448	NA	NA	1	-1.59052	-0.189535	strong	rs74507380
chr12	109458360	109458360	1	+	rs7313797	T	C	SNV	c(2, 10)	ARNT2	HOCOMOCO	ARNT2_si	ARNT2_HUMAN	aaataaaccctTgacgtggcagc	0.936752	0.936752	6.26394	6.26394	NA	NA	1	0	0	neut	rs7313797:C
chr12	65325449	65325449	1	+	rs6581627	G	T	SNV	c(-2, 8)	SMAD2	HOCOMOCO	SMAD2_si	SMAD2_HUMAN	tgctctttggGtctggcttgc	0.931158	0.818394	6.51481	5.75114	NA	NA	1	-0.763667	-0.109392	strong	rs6581627:T
chr12	52286982	52286982	1	+	rs59448276	G	A	SNV	c(-6, 10)	FLI1	HOCOMOCO	FLI1_f1	FLI1_HUMAN	cagccctccccacaccGgaagtgaataataata	0.972028	0.763428	6.77849	5.37844	NA	NA	1	-1.40005	-0.200977	strong	rs59448276:A
chr17	61482988	61482988	1	-	rs140385970	C	G	SNV	c(-5, 5)	SP1	HOCOMOCO	SP1_f1	SP1_HUMAN	tccgttccccGcctccctacg	0.889464	0.912869	9.39386	9.63545	NA	NA	1	0.241594	0.0229329	neut	rs140385970:G
chr21	35739140	35739140	1	-	rs2835112	C	A	SNV	c(-3, 9)	MEF2C	HOCOMOCO	MEF2C_f1	MEF2C_HUMAN	ggttaaaaacctAtttgtaggccct	0.835704	0.952913	14.1668	16.1464	NA	NA	1	1.97969	0.116852	strong	rs2835112:A
chr1	47508451	47508451	1	-	rs61784835	C	G	SNV	c(-8, 1)	NR0B1	HOCOMOCO	NR0B1_si	NR0B1_HUMAN	ccgtccctcGctggggccg	0.861231	0.948403	4.74114	5.20055	NA	NA	1	0.459406	0.0839486	weak	rs61784835:G
chr12	2053203	2053203	1	-	rs11062091	G	A	SNV	c(-3, 16)	SP3	HOCOMOCO	SP3_f1	SP3_HUMAN	gcccaggcgggccccgcgcAccccccgcccctcctctcc	0.957724	0.958199	9.37721	9.38166	NA	NA	1	0.00444266	0.000454629	neut	rs11062091:A
chr12	49868026	49868026	1	-	rs3205718	C	T	SNV	c(-9, 7)	SP2	HOCOMOCO	SP2_si	SP2_HUMAN	aggacctgtccctcctCccccaagcttttggca	0.893405	0.821374	6.5545	6.04818	NA	NA	1	-0.506321	-0.0693232	weak	rs3205718
chr1	172391892	172391892	1	-	rs4916253	G	C	SNV	c(-3, 8)	NRF1	HOCOMOCO	NRF1_f1	NRF1_HUMAN	cattcagcatgCgcttgtgcata	0.784988	0.878738	7.53359	8.39781	NA	NA	1	0.864221	0.0908211	strong	rs4916253:C
chr11	64220630	64220630	1	+	rs3802933	C	G	SNV	c(-1, 7)	HIC1	HOCOMOCO	HIC1_si	HIC1_HUMAN	tacggcctGgttgcccc	0.937702	0.991805	9.16197	9.6818	NA	NA	1	0.519826	0.0532579	weak	rs3802933:G
chr12	51924594	51924594	1	-	rs3847858	A	T	SNV	c(-11, 3)	STAT2	HOCOMOCO	STAT2_f1	STAT2_HUMAN	gccccaatttccctTtctagacaaagagg	0.761248	0.940331	7.26904	8.92054	NA	NA	1	1.65149	0.174378	strong	rs3847858:T
chr10	75431683	75431683	1	-	rs55922628	C	G	SNV	c(-5, 11)	PURA	HOCOMOCO	PURA_f1	PURA_HUMAN	cgctgctgccgccgcgCccccgcgctccgtccc	0.847125	0.820735	4.96721	4.82154	NA	NA	1	-0.145666	-0.025067	neut	rs55922628:G
chr6	41461212	41461212	1	+	rs2477826	C	T	SNV	c(-8, 2)	NFKB1	HOCOMOCO	NFKB1_f1	NFKB1_HUMAN	agtgggcagcCccaccatgtt	0.908983	0.780557	9.55426	8.22799	NA	NA	1	-1.32626	-0.12638	strong	rs2477826
chr12	53366378	53366378	1	+	rs58123204	A	G	SNV	c(-7, 12)	RARG	HOCOMOCO	RARG_do	RARG_HUMAN	gggaggccgaagcaggtggAtcacgaggtcaggagatcc	0.950223	0.94038	8.3841	8.30075	NA	NA	1	-0.0833429	-0.00946481	neut	rs58123204:G
chr2	133568514	133568514	1	+	rs17816356	C	A	SNV	c(-3, 9)	MYOG	HOCOMOCO	MYOG_f1	MYOG_HUMAN	tgacatcactggCagctgcttattg	0.913889	0.782635	9.83152	8.46193	NA	NA	1	-1.36959	-0.12764	strong	rs17816356:A
chr17	64510162	64510162	1	-	rs57166100	T	A	SNV	c(-1, 13)	ZNF148	HOCOMOCO	ZN148_si	ZN148_HUMAN	attatgtgatttttTccccccccagacct	0.882368	0.864899	9.92296	9.732	NA	NA	1	-0.190964	-0.0170369	neut	rs57166100:A
chr17	49302124	49302124	1	-	rs34666276	T	A	SNV	c(-1, 14)	AR	HOCOMOCO	ANDR_do	ANDR_HUMAN	ccaggcatggtggtgAgcacctgcagtccca	0.870007	0.900474	7.2653	7.51133	NA	NA	1	0.246027	0.0295881	neut	rs34666276:A
chr15	51938495	51938495	1	+	rs2554341	C	T	SNV	c(-10, 8)	SP1	HOCOMOCO	SP1_f2	SP1_HUMAN	gatttgccacagaaggggCggggctctcccgaggaag	0.943735	0.915161	10.6037	10.2948	NA	NA	1	-0.308921	-0.0275526	neut	rs2554341
chr19	13092810	13092810	1	-	rs149262789	C	T	SNV	c(-2, 7)	KLF4	HOCOMOCO	KLF4_f2	KLF4_HUMAN	cggttctccCccacccact	0.974908	0.85216	9.6969	8.49264	NA	NA	1	-1.20426	-0.121115	strong	rs149262789
chr9	14238794	14238794	1	-	rs1322985	C	A	SNV	c(2, 10)	FOXQ1	HOCOMOCO	FOXQ1_f1	FOXQ1_HUMAN	ggaaaaaggtaCagataaacagt	0.935266	0.935266	11.5343	11.5343	NA	NA	1	0	0	neut	rs1322985
chr12	54039699	54039699	1	+	rs12426667	A	G	SNV	c(-8, 4)	EPAS1	HOCOMOCO	EPAS1_si	EPAS1_HUMAN	agcagcggagacGtgggagtttctc	0.667145	0.862718	5.22965	6.69766	NA	NA	1	1.46801	0.189957	strong	rs12426667:G
chr17	83085163	83085163	1	+	rs9908756	A	G	SNV	c(1, 16)	PURA	HOCOMOCO	PURA_f1	PURA_HUMAN	tgagactgctggtaccGgacggggacggcaggc	0.831856	0.87348	4.88293	5.11269	NA	NA	1	0.22976	0.0395385	neut	rs9908756:G
chr6	31410558	31410558	1	-	rs9380254	G	C	SNV	c(-8, 3)	ATF5	HOCOMOCO	ATF5_si	ATF5_HUMAN	ccacagtcttcCttataacctca	0.828971	0.964969	8.75881	10.1567	NA	NA	1	1.39788	0.132919	strong	rs9380254:C
chr6	34247444	34247444	1	+	rs928482	G	T	SNV	c(-2, 8)	SP1	HOCOMOCO	SP1_f1	SP1_HUMAN	gggttagggcGggtgggggac	0.897704	0.801312	9.47891	8.48394	NA	NA	1	-0.99497	-0.0944458	strong	rs928482:T
chr3	50276096	50276096	1	-	rs762705	A	C	SNV	c(-21, -1)	RREB1	HOCOMOCO	RREB1_si	RREB1_HUMAN	gtccctgaccaccccccaccaCgttcatgtaaaccccgcctct	0.84952	0.850831	10.4042	10.4198	NA	NA	1	0.0156014	0.0012793	neut	rs762705:C
chr7	100644788	100644788	1	-	rs7383856	G	T	SNV	c(-2, 21)	TBX3	HOCOMOCO	TBX3_f1	TBX3_HUMAN	ttaatttcaggccgggcatggtgTctcacacctgtaatcccagcact	0.7825	0.796704	8.77062	8.91976	NA	NA	1	0.149137	0.0134914	neut	rs7383856:T
chr22	19987131	19987131	1	+	rs7292055	G	T	SNV	c(-7, 3)	EGR2	HOCOMOCO	EGR2_si	EGR2_HUMAN	agcagcggggGaggcggtggc	0.927229	0.836897	9.71053	8.78342	NA	NA	1	-0.927108	-0.0886556	strong	rs7292055:T
chr18	55537633	55537633	1	-	rs611439	C	A	SNV	c(-7, 3)	SMAD2	HOCOMOCO	SMAD2_si	SMAD2_HUMAN	ctaaagactgAcattcctata	0.931591	0.959813	6.51774	6.70887	NA	NA	1	0.191128	0.0273782	neut	rs611439:A
chr11	64220573	64220573	1	+	rs3802932	G	A	SNV	c(-14, 2)	ZBTB7A	HOCOMOCO	ZBT7A_f1	ZBT7A_HUMAN	cgggcagtgggggcccGggcaaccacccccacg	0.93724	0.9332	5.69647	5.67292	NA	NA	1	-0.0235552	-0.00388546	neut	rs3802932
chr13	30462700	30462700	1	+	rs1060348	G	A	SNV	c(-13, 2)	IRF4	HOCOMOCO	IRF4_si	IRF4_HUMAN	ctcagagcagaagagAaagaaggccgaacta	0.766599	0.869689	8.50385	9.61648	NA	NA	1	1.11263	0.100938	strong	rs1060348
chr15	51971897	51971897	1	-	rs17612102	T	C	SNV	c(-3, 10)	E2F1	HOCOMOCO	E2F1_f2	E2F1_HUMAN	ccagtgaacctgtTctcgcctgggtat	0.905137	0.823155	7.14597	6.51699	NA	NA	1	-0.628976	-0.0798825	weak	rs17612102:C
chr16	4395326	4395326	1	-	rs3747579	C	T	SNV	c(-1, 9)	TFAP4	HOCOMOCO	TFAP4_si	TFAP4_HUMAN	gtcaaagatcCgcagctgctt	0.978484	0.973182	10.177	10.1231	NA	NA	1	-0.0538672	-0.00518175	neut	rs3747579
chr6	50861758	50861758	1	+	rs4715208	A	G	SNV	c(-10, 14)	TBX2	HOCOMOCO	TBX2_f1	TBX2_HUMAN	cagtcaatcttgaagttctccccGgtgagaagggtgaaggtgacttca	0.723612	0.798755	7.13855	7.82713	NA	NA	1	0.68858	0.0711986	weak	rs4715208:G
chr8	37238541	37238541	1	+	rs1015003	G	A	SNV	c(-4, 7)	NFATC1	HOCOMOCO	NFAC1_si	NFAC1_HUMAN	ttcttctatatGgaaatatgtca	0.940249	0.750277	10.0148	8.03028	NA	NA	1	-1.98449	-0.186531	strong	rs1015003:A
chr12	54336088	54336088	1	-	rs4759076	T	A	SNV	c(-5, 6)	NFATC1	HOCOMOCO	NFAC1_si	NFAC1_HUMAN	tcattatagttTccaagtatcct	0.932116	0.743031	9.92981	7.95458	NA	NA	1	-1.97523	-0.18566	strong	rs4759076:A
chr11	128522042	128522042	1	+	rs61907765	C	T	SNV	c(1, 11)	FUBP1	HOCOMOCO	FUBP1_f1	FUBP1_HUMAN	gtttgcagttaTtgttgtttttc	0.835618	0.931036	6.47786	7.18344	NA	NA	1	0.705575	0.0917118	strong	rs61907765:T
chr15	57261634	57261634	1	-	rs2431023	A	T	SNV	c(-14, 7)	ARID3A	HOCOMOCO	ARI3A_do	ARI3A_HUMAN	cgtaacaagtttttttatgtaAgttaatactgcaatagctgac	0.855109	0.843528	11.1292	10.9822	NA	NA	1	-0.147036	-0.0113377	neut	rs2431023:T
chr20	63741353	63741353	1	-	rs4809221	G	T	SNV	c(-12, 11)	SP4	HOCOMOCO	SP4_f1	SP4_HUMAN	tctggctgggtcacccgcaccccGcccccatctcctccagagccacc	0.808712	0.796607	9.54834	9.41193	NA	NA	1	-0.136408	-0.011655	neut	rs4809221:T
chr4	25330782	25330782	1	+	rs138436261	G	T	SNV	c(2, 6)	IKZF1	HOCOMOCO	IKZF1_f1	IKZF1_HUMAN	ctggcttGttgggag	1	1	7.32033	7.32033	NA	NA	1	0	0	neut	rs138436261
chr22	50275860	50275860	1	-	rs5771118	T	C	SNV	c(-4, 6)	SP1	HOCOMOCO	SP1_f1	SP1_HUMAN	gcaccccaccCgcccccgccc	0.81943	0.919767	8.67096	9.70666	NA	NA	1	1.03569	0.0983112	strong	rs5771118:C
chr3	119810266	119810266	1	+	rs3732356	G	T	SNV	c(-11, 1)	WT1	HOCOMOCO	WT1_f1	WT1_HUMAN	gccgtgggtgtgGgcatgcttgtgt	0.920815	0.899378	8.65	8.45438	NA	NA	1	-0.195617	-0.0208713	neut	rs3732356:T
chr19	55490298	55490298	1	-	rs114976626	C	A	SNV	c(-8, 3)	HAND1	HOCOMOCO	HAND1_si	HAND1_HUMAN	tccactcccagAcccccgcccag	0.853164	0.975634	7.28025	8.29691	NA	NA	1	1.01665	0.119618	strong	rs114976626:A
chr2	25249197	25249197	1	-	rs2384145	G	C	SNV	c(2, 15)	TLX1	HOCOMOCO	TLX1_f2	TLX1_HUMAN	caggagttcaagaccaGcctgggcaacatagca	0.897841	0.897841	4.56754	4.56754	NA	NA	1	0	0	neut	rs2384145:C
chr17	61482988	61482988	1	-	rs140385970	C	G	SNV	c(-3, 11)	ZNF148	HOCOMOCO	ZN148_si	ZN148_HUMAN	tatttccgttccccCcctccctacgacca	0.861536	0.805557	9.69523	9.08328	NA	NA	1	-0.611951	-0.0545951	weak	rs140385970:G
chr15	67165147	67165147	1	-	rs2289261	G	T	SNV	c(-13, 4)	PPARG	HOCOMOCO	PPARG_f1	PPARG_HUMAN	ggtcatcacctctccccTgctccccatccccccga	0.809142	0.858181	7.40097	7.82479	NA	NA	1	0.423819	0.0468285	weak	rs2289261:T
chr19	8340276	8340276	1	-	rs2972581	A	G	SNV	c(-11, 9)	ONECUT2	HOCOMOCO	ONEC2_si	ONEC2_HUMAN	cgtctcaaaaaaaaaaaaccAtatatatatatatatacaca	0.833063	0.702065	8.31369	7.08646	NA	NA	1	-1.22723	-0.124243	strong	rs2972581
chr8	11359946	11359946	1	-	rs2572375	T	A	SNV	c(-8, 4)	FOXJ3	HOCOMOCO	FOXJ3_si	FOXJ3_HUMAN	aataaaaaaataAatatttttaatg	0.775805	0.90917	11.5812	13.5606	NA	NA	1	1.97932	0.132764	strong	rs2572375:A
chr16	54460512	54460512	1	+	rs9921518	A	T	SNV	c(-12, 6)	MLXIPL	HOCOMOCO	MLXPL_f1	MLXPL_HUMAN	gggtctccagagggcgccAaggtggacagacagagcc	0.827457	0.827457	8.59751	8.59751	NA	NA	1	0	0	neut	rs9921518:T
chr19	41367096	41367096	1	-	rs9797885	A	G	SNV	c(-4, 8)	SREBF2	HOCOMOCO	SRBP2_f1	SRBP2_HUMAN	tgagccgagatcAcgccaccgcact	0.981511	0.947171	6.23931	6.02968	NA	NA	1	-0.209627	-0.0330008	neut	rs9797885:G
chr6	31357227	31357227	1	+	rs9266209	G	C	SNV	c(-2, 11)	NFYC	HOCOMOCO	NFYC_f1	NFYC_HUMAN	ggaccgcggcgacGctgattggcttct	0.987263	0.983201	8.54762	8.51366	NA	NA	1	-0.0339623	-0.00392441	neut	rs9266209:C
chr15	92937233	92937233	1	+	rs78177980	G	T	SNV	c(2, 8)	MYBL2	HOCOMOCO	MYBB_f1	MYBB_HUMAN	actgatcttGtgcatgtta	0.970953	0.970953	4.2153	4.2153	NA	NA	1	0	0	neut	rs78177980:T
chr12	53386940	53386940	1	+	rs7298225	G	T	SNV	c(-1, 7)	FOXD3	HOCOMOCO	FOXD3_f1	FOXD3_HUMAN	ctaggtttGtttttttt	0.976826	0.897433	10.5868	9.73305	NA	NA	1	-0.853701	-0.0787842	strong	rs7298225
chr22	19987131	19987131	1	+	rs7292055	G	T	SNV	c(-12, 11)	SP4	HOCOMOCO	SP4_f1	SP4_HUMAN	gggggcgctggccagcagcggggGaggcggtggctggaccaggctcg	0.803987	0.707749	9.49509	8.41066	NA	NA	1	-1.08443	-0.0926566	strong	rs7292055:T
chr22	19987131	19987131	1	+	rs7292055	G	A	SNV	c(-4, 6)	SP1	HOCOMOCO	SP1_f1	SP1_HUMAN	agcagcggggGaggcggtggc	0.894854	0.791788	9.4495	8.38563	NA	NA	1	-1.06387	-0.100986	strong	rs7292055:A
chr16	678514	678514	1	+	rs72773411	G	A	SNV	c(-3, 7)	PAX6	HOCOMOCO	PAX6_f1	PAX6_HUMAN	tgtgtgatcaAgcgtgagttt	0.918932	0.936094	7.22153	7.35241	NA	NA	1	0.130879	0.0166943	neut	rs72773411
chr12	56718164	56718164	1	+	rs58668145	G	T	SNV	c(-4, 14)	SP1	HOCOMOCO	SP1_f2	SP1_HUMAN	ggttgtgggtgcccctttGtggggtggggtagctaga	0.890793	0.889244	10.0314	10.0146	NA	NA	1	-0.0167465	-0.00149362	neut	rs58668145
chr6	41682998	41682998	1	+	rs2842643	C	T	SNV	c(1, 8)	NOBOX	HOCOMOCO	NOBOX_si	NOBOX_HUMAN	ctcgcacgCtaattgct	0.99606	0.996031	8.54302	8.54278	NA	NA	1	-0.00023915	-2.78849e-05	neut	rs2842643:T
chr19	16100820	16100820	1	-	rs59508494	A	G	SNV	c(-11, 2)	BACH1	HOCOMOCO	BACH1_si	BACH1_HUMAN	agaccctgtctcaGaaaaaaagtactt	0.701462	0.807851	8.93898	10.2315	NA	NA	1	1.29254	0.10286	strong	rs59508494:G
chr1	26692640	26692640	1	+	rs112203773	C	T	SNV	c(-2, 6)	RBPJ	HOCOMOCO	SUH_f1	SUH_HUMAN	ttccgcggTgggaacgt	0.819482	0.968881	6.90093	8.1273	NA	NA	1	1.22636	0.146296	strong	rs112203773:T
chr16	49732861	49732861	1	+	rs4785187	G	A	SNV	c(-3, 5)	MZF1	HOCOMOCO	MZF1_f1	MZF1_HUMAN	tccaaggcGgggaacgt	0.989472	0.796948	9.72667	7.85311	NA	NA	1	-1.87356	-0.190613	strong	rs4785187:A
chr7	14197615	14197615	1	+	rs10260511	C	A	SNV	c(-14, -1)	IRF8	HOCOMOCO	IRF8_si	IRF8_HUMAN	ttgtaaaggaaaatAgaattttaatgtgt	0.883053	0.887654	8.95552	9.00068	NA	NA	1	0.0451567	0.00446953	neut	rs10260511:A
chr1	67005160	67005160	1	+	rs2755253	C	A	SNV	c(-11, -1)	NR2F1	HOCOMOCO	COT1_f1	COT1_HUMAN	gctcacagatcAgaccactcctg	0.786613	0.881112	6.30962	7.02803	NA	NA	1	0.718409	0.0905727	strong	rs2755253:A
chr11	1875727	1875727	1	+	rs588321	G	T	SNV	c(-18, -1)	ZFX	HOCOMOCO	ZFX_f1	ZFX_HUMAN	aggtgctagaggccccggTggggaggctgggccagca	0.952466	0.95501	10.8475	10.8757	NA	NA	1	0.0282091	0.00248005	neut	rs588321:T
chr9	136968181	136968181	1	-	rs57024841	G	A	SNV	c(-4, 12)	PURA	HOCOMOCO	PURA_f1	PURA_HUMAN	cccctgcccacgccccGgcagccctcaccccag	0.878174	0.808521	5.13859	4.75412	NA	NA	1	-0.384474	-0.0661626	neut	rs57024841:A
chr19	8340293	8340293	1	-	rs2913962	C	A	SNV	c(1, 12)	EPAS1	HOCOMOCO	EPAS1_si	EPAS1_HUMAN	tatatatatataCacacacacacac	0.92594	0.799046	7.17221	6.21973	NA	NA	1	-0.952488	-0.12325	strong	rs2913962:A
chr22	50275860	50275860	1	-	rs5771118	T	C	SNV	c(-7, 9)	PLAG1	HOCOMOCO	PLAG1_f1	PLAG1_HUMAN	cgcccagcaccccaccTgcccccgcccccgggg	0.872473	0.871416	8.55293	8.54289	NA	NA	1	-0.0100456	-0.00102879	neut	rs5771118:C
chr6	29814271	29814271	1	+	rs1610707	C	A	SNV	c(-3, 7)	CEBPZ	HOCOMOCO	CEBPZ_si	CEBPZ_HUMAN	agaacaaaaaCattggctcag	0.889419	0.869894	10.7454	10.5124	NA	NA	1	-0.232995	-0.0193117	neut	rs1610707:A
chr7	137915944	137915944	1	+	rs273957	C	T	SNV	c(-6, 6)	NFYA	HOCOMOCO	NFYA_f1	NFYA_HUMAN	gttcgtctgtaaTtggctctgtctt	0.778632	0.950401	8.57436	10.4237	NA	NA	1	1.84936	0.168773	strong	rs273957:T
chr1	27602129	27602129	1	+	rs113716316	G	A	SNV	c(-10, 8)	PAX5	HOCOMOCO	PAX5_f1	PAX5_HUMAN	cctgccagtcaggcactgAtgcagaaccgagggcacc	0.807988	0.850539	5.6199	5.89889	NA	NA	1	0.278994	0.0405581	neut	rs113716316
chr2	145007179	145007179	1	-	rs12691702	G	T	SNV	c(-4, 10)	IRF8	HOCOMOCO	IRF8_si	IRF8_HUMAN	tatttcccacagatTtctttttataggaa	0.759259	0.87653	7.74061	8.89151	NA	NA	1	1.15089	0.113913	strong	rs12691702:T
chr20	18548589	18548589	1	-	rs3736775	T	A	SNV	c(-10, 1)	IRF9	HOCOMOCO	IRF9_f1	IRF9_HUMAN	gcatttctcttTccgttctttgt	0.920146	0.798046	8.37402	7.32542	NA	NA	1	-1.0486	-0.115742	strong	rs3736775:A
chr12	49128822	49128822	1	-	rs1057548	C	T	SNV	c(-1, 9)	TLX1	HOCOMOCO	TLX1_f1	TLX1_HUMAN	ccagcttggaCttcttgccat	0.969652	0.8311	4.99208	4.30273	NA	NA	1	-0.689352	-0.134035	weak	rs1057548:T
chr12	53397387	53397387	1	-	rs138952514	G	A	SNV	c(-17, 4)	RREB1	HOCOMOCO	RREB1_si	RREB1_HUMAN	ctgtcacccatctcatcctccActcaaaaaccccaacacttca	0.788862	0.794395	9.68218	9.74804	NA	NA	1	0.065859	0.00540039	neut	rs138952514:A
chr17	59865224	59865224	1	-	rs2526358	A	G	SNV	c(-3, 6)	MYBL2	HOCOMOCO	MYBB_f1	MYBB_HUMAN	ataaaatgaAcctggaaac	0.968839	0.829889	4.20656	3.63266	NA	NA	1	-0.573906	-0.132381	weak	rs2526358:G
chr12	51212079	51212079	1	+	rs540545522	T	A	SNV	c(-1, 7)	FOXP3	HOCOMOCO	FOXP3_f1	FOXP3_HUMAN	tttgttttAtttgtttt	0.843489	0.965424	5.32322	6.06364	NA	NA	1	0.740419	0.118022	strong	rs540545522:A
chr15	39588621	39588621	1	-	rs2292305	A	G	SNV	c(-4, 10)	KLF3	HOCOMOCO	KLF3_f1	KLF3_HUMAN	tctgcaacaaccccAcaccccagtttgga	0.915941	0.864121	7.24484	6.85509	NA	NA	1	-0.389752	-0.0494793	neut	rs2292305:G
chr12	50764080	50764080	1	-	rs61926301	G	T	SNV	c(-8, 1)	TFAP2B	HOCOMOCO	AP2B_f1	AP2B_HUMAN	cgcccccagGcttgtgtag	0.979835	0.921994	7.28352	6.86168	NA	NA	1	-0.421841	-0.0567708	weak	rs61926301:T
chr11	1875727	1875727	1	+	rs588321	G	A	SNV	c(-8, 10)	SP1	HOCOMOCO	SP1_f2	SP1_HUMAN	aggtgctagaggccccggGggggaggctgggccagca	0.867735	0.78935	9.78209	8.93465	NA	NA	1	-0.847446	-0.0755836	strong	rs588321:A
chr20	18548589	18548589	1	-	rs3736775	T	C	SNV	c(-8, 8)	SPI1	HOCOMOCO	SPI1_si	SPI1_HUMAN	tatatgcatttctcttCccgttctttgtgaatg	0.723755	0.821795	9.50387	10.753	NA	NA	1	1.24912	0.0959132	strong	rs3736775:C
chr12	54236733	54236733	1	-	rs4759348	C	T	SNV	c(-14, 9)	TBX3	HOCOMOCO	TBX3_f1	TBX3_HUMAN	ccatttccacatttcagatctaaTggtgttctcatgacattgcaaag	0.790214	0.7945	8.85162	8.89661	NA	NA	1	0.044996	0.00407048	neut	rs4759348:T
chr9	34656482	34656482	1	-	rs11575578	G	A	SNV	c(-9, 7)	THRB	HOCOMOCO	THB_do	THB_HUMAN	tgcaaaatgtcctgagGtgggaatgagctcaat	0.878581	0.874811	8.4095	8.37464	NA	NA	1	-0.0348573	-0.00365693	neut	rs11575578
chr15	78932341	78932341	1	+	rs2289700	C	T	SNV	c(1, 16)	ZBTB7A	HOCOMOCO	ZBT7A_f1	ZBT7A_HUMAN	aggatggggtgtcctcCgcagggggtcgcctgt	0.954433	0.953028	5.79671	5.78853	NA	NA	1	-0.00818838	-0.00135068	neut	rs2289700:T
chr17	550294	550294	1	-	rs16953523	G	A	SNV	c(-2, 15)	AIRE	HOCOMOCO	AIRE_f2	AIRE_HUMAN	cactgccctctggtactAgccagtataacctagat	0.919062	0.939152	6.537	6.67271	NA	NA	1	0.135706	0.0191575	neut	rs16953523
chr22	49963977	49963977	1	+	rs117325373	G	A	SNV	c(-13, 3)	MTF1	HOCOMOCO	MTF1_f1	MTF1_HUMAN	gaatgcggtgtgtgcaAgcatcgcagatggggg	0.853128	0.860121	11.0376	11.1255	NA	NA	1	0.0879059	0.00682295	neut	rs117325373
chr19	18175736	18175736	1	+	rs200373	T	G	SNV	c(-1, 9)	GLI3	HOCOMOCO	GLI3_si	GLI3_HUMAN	gagggggacaTgggtggtaac	0.966225	0.847881	9.99543	8.80068	NA	NA	1	-1.19475	-0.115586	strong	rs200373:G
chr20	63697389	63697389	1	-	rs909341	C	T	SNV	c(-4, 7)	ELK3	HOCOMOCO	ELK3_f1	ELK3_HUMAN	tcagccagcagTtccagctcaga	0.874322	0.930359	6.50231	6.89692	NA	NA	1	0.394611	0.0534173	neut	rs909341:T
chr10	46015355	46015355	1	+	rs78937603	G	C	SNV	c(-4, 14)	SP1	HOCOMOCO	SP1_f2	SP1_HUMAN	tttctaaaactttttttgGgggggtggggttgggggg	0.920266	0.919008	10.35	10.3364	NA	NA	1	-0.013598	-0.0012128	neut	rs78937603:C
chr19	4037324	4037324	1	+	rs75488612	G	C	SNV	c(-4, 14)	SP1	HOCOMOCO	SP1_f2	SP1_HUMAN	tggagggctggggagttgGgggggtggggcacctcca	0.935799	0.934541	10.5179	10.5043	NA	NA	1	-0.013598	-0.0012128	neut	rs75488612:C
chr6	41705031	41705031	1	+	rs6933790	T	A	SNV	c(-2, 6)	POU2F2	HOCOMOCO	PO2F2_si	PO2F2_HUMAN	cccattcaTgcaaacac	0.898565	0.753164	12.322	10.3322	NA	NA	1	-1.98974	-0.14513	strong	rs6933790:A
chr12	52708412	52708412	1	-	rs678069	C	T	SNV	c(-3, 10)	FOSL1	HOCOMOCO	FOSL1_f2	FOSL1_HUMAN	aatgttcctaggaTgaatcactacccc	0.804902	0.952451	6.37888	7.50507	NA	NA	1	1.12619	0.143136	strong	rs678069:T
chr17	72013837	72013837	1	+	rs11077592	G	C	SNV	c(-7, 5)	RORC	HOCOMOCO	RORG_f1	RORG_HUMAN	acctggaaagtaGgtgaagagagac	0.874938	0.737801	8.22668	6.99945	NA	NA	1	-1.22723	-0.131313	strong	rs11077592:C
chr1	26693253	26693253	1	+	rs12738345	T	C	SNV	c(-18, 3)	REST	HOCOMOCO	REST_f1	REST_HUMAN	tcaggctgttggccgaggtgcTttcgcgagggtagcgctgtcc	0.774789	0.709418	15.1056	13.8773	NA	NA	1	-1.22828	-0.0635191	strong	rs12738345
chr8	129666460	129666460	1	-	rs138628047	T	C	SNV	c(-13, 1)	STAT2	HOCOMOCO	STAT2_f1	STAT2_HUMAN	catactttctgttcCcctcattatcagaa	0.91121	0.93802	8.65199	8.89922	NA	NA	1	0.247233	0.0261048	neut	rs138628047:C
chr12	54049934	54049934	1	-	rs10876531	A	G	SNV	c(-8, 4)	FOXJ3	HOCOMOCO	FOXJ3_f2	FOXJ3_HUMAN	aaaggaaacagaAatgttgcaattt	0.873784	0.804099	12.3656	11.3884	NA	NA	1	-0.977244	-0.0691332	strong	rs10876531:G
chr12	55721994	55721994	1	-	rs3138141	C	A	SNV	c(-4, 8)	FOXO3	HOCOMOCO	FOXO3_si	FOXO3_HUMAN	cagcagcccactAaacaaacgtggg	0.773946	0.964526	7.0553	8.75292	NA	NA	1	1.69763	0.187192	strong	rs3138141
chr10	102668959	102668959	1	+	rs12262998	C	T	SNV	c(-6, 4)	EGR4	HOCOMOCO	EGR4_f1	EGR4_HUMAN	ggcaggcgggCgggagagggt	0.924535	0.924535	7.61946	7.61946	NA	NA	1	0	0	neut	rs12262998:T
chr1	206729126	206729126	1	+	rs45514798	G	A	SNV	c(-4, 3)	ARNT	HOCOMOCO	ARNT_f1	ARNT_HUMAN	ggagcacGtgcaggc	0.997114	0.775642	8.88711	6.92845	NA	NA	1	-1.95866	-0.219762	strong	rs45514798
chr19	16125194	16125194	1	+	rs2241399	T	G	SNV	c(-5, 7)	WT1	HOCOMOCO	WT1_f1	WT1_HUMAN	cttgtcagcgagGgcgtggcagggg	0.842584	0.953536	7.93614	8.94857	NA	NA	1	1.01243	0.108021	strong	rs2241399:G
chr1	7462276	7462276	1	+	rs1962545	T	C	SNV	c(-5, 7)	FOXJ3	HOCOMOCO	FOXJ3_si	FOXJ3_HUMAN	atttttatttttTattttttgagat	0.904915	0.893956	13.4974	13.3348	NA	NA	1	-0.162648	-0.0109097	neut	rs1962545
chr17	41477065	41477065	1	-	rs2239711	A	G	SNV	c(-1, 10)	INSM1	HOCOMOCO	INSM1_f1	INSM1_HUMAN	tctcagaaccgGccccctgggca	0.749413	0.848743	10.3524	11.7036	NA	NA	1	1.35124	0.0981918	strong	rs2239711:G
chr10	62058666	62058666	1	-	rs10821952	T	A	SNV	c(-8, 8)	GATA5	HOCOMOCO	GATA5_f1	GATA5_HUMAN	tgtcttccttccctttTatctgttgtatcactg	0.950646	0.905327	6.78927	6.48189	NA	NA	1	-0.307379	-0.0431469	neut	rs10821952
chr11	65393658	65393658	1	+	rs2073800	C	T	SNV	c(-1, 10)	ATF6	HOCOMOCO	ATF6A_si	ATF6A_HUMAN	agtgccccagaTgatgacgtggc	0.968422	0.976198	11.929	12.0231	NA	NA	1	0.0941557	0.00764786	neut	rs2073800:T
chr8	23313979	23313979	1	+	rs202243137	G	T	SNV	c(-9, 1)	EGR3	HOCOMOCO	EGR3_f1	EGR3_HUMAN	aaaagtgggcGaaggatatga	0.938008	0.834083	6.98511	6.2431	NA	NA	1	-0.742006	-0.0998968	strong	rs202243137:T
chr19	38719953	38719953	1	-	rs62119115	G	A	SNV	c(-10, 11)	RREB1	HOCOMOCO	RREB1_si	RREB1_HUMAN	ctggttcagcggcctccacacAtccctgccccacccctacctg	0.686205	0.79168	8.46031	9.71572	NA	NA	1	1.25541	0.102942	strong	rs62119115
chr12	49925303	49925303	1	-	rs297941	A	G	SNV	c(-9, 2)	ZBTB33	HOCOMOCO	KAISO_f1	KAISO_HUMAN	aaaaatcctgcGaagttcattct	0.969531	0.988695	9.55375	9.74073	NA	NA	1	0.186978	0.0189806	neut	rs297941:G
chr17	81120022	81120022	1	-	rs36000545	A	G	SNV	c(-15, 3)	CTCF	HOCOMOCO	CTCF_f2	CTCF_HUMAN	ccggggctccccctaaggGacgtagggggcgattcct	0.763966	0.842108	9.44485	10.3715	NA	NA	1	0.926622	0.075681	strong	rs36000545
chr15	89806230	89806230	1	+	rs41276922	G	T	SNV	c(-4, 6)	CREM	HOCOMOCO	CREM_f1	CREM_HUMAN	tgatgatgacGtcagtggcct	1	0.884262	9.73921	8.63163	NA	NA	1	-1.10758	-0.113724	strong	rs41276922:T
chr6	16131066	16131066	1	+	rs2066905	G	A	SNV	c(-3, 9)	PKNOX1	HOCOMOCO	PKNX1_si	PKNX1_HUMAN	caccctacccgaGtgactgacttcc	0.947317	0.935083	6.76171	6.67835	NA	NA	1	-0.0833649	-0.0117074	neut	rs2066905:A
chr12	53054536	53054536	1	+	rs11170386	C	G	SNV	c(2, 18)	SP3	HOCOMOCO	SP3_f1	SP3_HUMAN	tcaccagcggaggcgaggcCgccagggggcgggaccaga	0.927152	0.927152	9.09169	9.09169	NA	NA	1	0	0	neut	rs11170386:G
chr1	1027633	1027633	1	+	rs9442389	C	T	SNV	c(-17, 4)	ZNF143	HOCOMOCO	ZN143_si	ZN143_HUMAN	gagatgaaggcatgctgggtcTcttggggcggcagtgaggaca	0.87696	0.879556	10.7841	10.8151	NA	NA	1	0.0309674	0.00252757	neut	rs9442389:T
chr17	81199662	81199662	1	-	rs906175	C	T	SNV	c(-13, 3)	PLAG1	HOCOMOCO	PLAG1_f1	PLAG1_HUMAN	gagccccagcagcagcCccgcacggtcaggcct	0.883699	0.815644	8.65958	8.01303	NA	NA	1	-0.64655	-0.0662144	weak	rs906175
chr17	81397410	81397410	1	-	rs8074440	A	C	SNV	c(-5, 4)	HOXD10	HOCOMOCO	HXD10_f1	HXD10_HUMAN	aaaaaaaaaAaacaaccac	0.923042	0.923042	5.33713	5.33713	NA	NA	1	0	0	neut	rs8074440:C
chr12	54300776	54300776	1	-	rs79977579	C	T	SNV	c(-8, 4)	WT1	HOCOMOCO	WT1_f1	WT1_HUMAN	atccgcccccccCacacacaccctg	0.924603	0.856016	8.68456	8.05871	NA	NA	1	-0.625856	-0.0667753	weak	rs79977579:T
chr10	46015355	46015355	1	+	rs78937603	G	T	SNV	c(-2, 8)	EGR2	HOCOMOCO	EGR2_si	EGR2_HUMAN	actttttttgGgggggtgggg	0.93928	0.938627	9.83421	9.82751	NA	NA	1	-0.00670415	-0.000641091	neut	rs78937603:T
chr12	4275678	4275678	1	+	rs76895963	T	C	SNV	c(-9, 4)	FOSL1	HOCOMOCO	FOSL1_f2	FOSL1_HUMAN	agagtgagtgagtCagagtgcgcgaag	0.862884	0.967066	6.82143	7.61661	NA	NA	1	0.79518	0.101065	strong	rs76895963:C
chr12	54533460	54533460	1	-	rs76664911	A	T	SNV	c(-5, 8)	HOXA9	HOCOMOCO	HXA9_f1	HXA9_HUMAN	gccgtggttccacAaacggtcatttag	0.828139	0.735456	9.76582	8.7032	NA	NA	1	-1.06262	-0.0905417	strong	rs76664911:T
chr12	54030339	54030339	1	+	rs7308105	T	G	SNV	c(-4, 17)	ZBTB7B	HOCOMOCO	ZBT7B_si	ZBT7B_HUMAN	ccccccgtgcagagagccggcGcctgggcctgctggggcctct	0.743199	0.794307	8.73996	9.31485	NA	NA	1	0.574884	0.0494372	weak	rs7308105:G
chr18	55420753	55420753	1	+	rs72926982	T	A	SNV	c(-4, 17)	ARID3A	HOCOMOCO	ARI3A_do	ARI3A_HUMAN	ttctgccatcacttcctcattAacacatattagaagctggtca	0.668639	0.787379	8.76169	10.2693	NA	NA	1	1.50756	0.116246	strong	rs72926982
chr14	33350449	33350449	1	+	rs7159440	G	A	SNV	c(-10, 1)	HOXA10	HOCOMOCO	HXA10_f1	HXA10_HUMAN	ccatggtttatGcatacagactg	0.982202	0.908451	7.59656	7.04861	NA	NA	1	-0.547952	-0.0708975	weak	rs7159440
chr12	52541132	52541132	1	+	rs684630	A	T	SNV	c(-15, -1)	TGIF1	HOCOMOCO	TGIF1_f1	TGIF1_HUMAN	tggcaattgtcaagcTttgggccttcactgt	0.881596	0.885172	4.92506	4.94376	NA	NA	1	0.0186991	0.00337267	neut	rs684630
chr20	32463896	32463896	1	+	rs1737893	C	G	SNV	c(-6, 6)	NR2C2	HOCOMOCO	NR2C2_f1	NR2C2_HUMAN	tccctgggaccaGaggccaggtaca	0.835858	0.863863	6.5228	6.72975	NA	NA	1	0.206947	0.0267521	neut	rs1737893:G
chr8	76581291	76581291	1	-	rs2581260	T	A	SNV	c(-5, 7)	POU1F1	HOCOMOCO	PIT1_f1	PIT1_HUMAN	ctaaatcccataTacatttcatgaa	0.924656	0.775946	7.65415	6.45105	NA	NA	1	-1.20309	-0.145588	strong	rs2581260:A
chr2	25249197	25249197	1	-	rs2384145	G	C	SNV	c(-8, 8)	ZBTB7A	HOCOMOCO	ZBT7A_f1	ZBT7A_HUMAN	caggagttcaagaccaCcctgggcaacatagca	0.826825	0.912702	5.05271	5.55341	NA	NA	1	0.500701	0.0825913	weak	rs2384145:C
chr1	1624591	1624591	1	+	rs12748433	C	A	SNV	c(-15, 1)	THRA	HOCOMOCO	THA_f2	THA_HUMAN	aggttcgctccaggccActgagcccaggggcat	0.762685	0.844058	4.74085	5.20167	NA	NA	1	0.460828	0.0757342	weak	rs12748433:A
chr1	9293125	9293125	1	+	rs187506632	G	A	SNV	c(-9, 7)	KLF15	HOCOMOCO	KLF15_f1	KLF15_HUMAN	gcgaccggcccgggagGgggaggcgcggggggc	0.912075	0.902126	7.01966	6.94679	NA	NA	1	-0.0728652	-0.0095079	neut	rs187506632:A
chr14	32668014	32668014	1	+	rs11850550	G	C	SNV	c(-7, 1)	FOXP2	HOCOMOCO	FOXP2_si	FOXP2_HUMAN	gatgtttaCtttctacc	0.943231	0.998263	7.82909	8.2801	NA	NA	1	0.451014	0.0543761	weak	rs11850550:C
chr5	83548909	83548909	1	+	rs309596	T	C	SNV	c(-3, 7)	CREM	HOCOMOCO	CREM_f1	CREM_HUMAN	ttaatctggaCgtcactgcga	0.853447	0.917134	8.33674	8.94621	NA	NA	1	0.609474	0.0625793	weak	rs309596:C
chr8	92099304	92099304	1	+	rs1484559	T	C	SNV	c(-3, 9)	MEIS1	HOCOMOCO	MEIS1_f2	MEIS1_HUMAN	tttaacttctgaCagattattctca	0.830225	0.944831	9.43801	10.7117	NA	NA	1	1.27365	0.112466	strong	rs1484559:C
chr12	49951888	49951888	1	-	rs11169225	T	A	SNV	c(1, 9)	THRB	HOCOMOCO	THB_f1	THB_HUMAN	gtggaggaaTgacctgtgc	0.904167	0.780727	7.8768	6.81965	NA	NA	1	-1.05715	-0.121546	strong	rs11169225
chr14	54760434	54760434	1	+	rs149416017	G	T	SNV	c(-16, 5)	ZBTB7B	HOCOMOCO	ZBT7B_si	ZBT7B_HUMAN	agcagctgcgatggggagctgGccgtcgcccccctgccagagg	0.81882	0.79108	9.59058	9.27854	NA	NA	1	-0.312034	-0.0268334	neut	rs149416017
chr9	95507889	95507889	1	+	rs1355619	A	T	SNV	c(-1, 6)	IKZF1	HOCOMOCO	IKZF1_f1	IKZF1_HUMAN	gcacaccTgggaggg	0.86289	0.992738	6.32636	7.26768	NA	NA	1	0.941329	0.128591	strong	rs1355619:T
chr9	136968181	136968181	1	-	rs57024841	G	C	SNV	c(-9, 7)	PURA	HOCOMOCO	PURA_f1	PURA_HUMAN	cccctgcccacgccccCgcagccctcaccccag	0.878174	0.894873	5.13859	5.23077	NA	NA	1	0.0921777	0.0158625	neut	rs57024841:C
chr15	67165147	67165147	1	-	rs2289261	G	C	SNV	c(-9, 7)	MAZ	HOCOMOCO	MAZ_f1	MAZ_HUMAN	gtcatcacctctccccCgctccccatccccccg	0.815173	0.888623	8.50603	9.25428	NA	NA	1	0.748252	0.0720242	strong	rs2289261:C
chr12	53876444	53876444	1	+	rs2120991	C	A	SNV	c(1, 13)	HOXC8	HOCOMOCO	HXC8_f1	HXC8_HUMAN	cataactaactaaCttgattgagtctt	0.939974	0.938677	6.10272	6.09475	NA	NA	1	-0.00796966	-0.00123148	neut	rs2120991
chr11	46377366	46377366	1	+	rs34406563	T	C	SNV	c(-4, 5)	RUNX1	HOCOMOCO	RUNX1_f1	RUNX1_HUMAN	tcagccctgTggttctgtg	0.982791	0.927182	8.14353	7.69257	NA	NA	1	-0.450957	-0.0544432	weak	rs34406563
chr15	63581244	63581244	1	+	rs62012778	A	C	SNV	c(-2, 16)	MLXIPL	HOCOMOCO	MLXPL_f1	MLXPL_HUMAN	tcaaatagttaaaatagcAgttgccaaatctgtgaat	0.850528	0.743316	8.82668	7.76171	NA	NA	1	-1.06497	-0.10328	strong	rs62012778
chr20	18548589	18548589	1	-	rs3736775	T	C	SNV	c(-10, 1)	IRF9	HOCOMOCO	IRF9_f1	IRF9_HUMAN	gcatttctcttTccgttctttgt	0.920146	0.798046	8.37402	7.32542	NA	NA	1	-1.0486	-0.115742	strong	rs3736775:C
chr12	52145057	52145057	1	-	rs17647312	C	T	SNV	c(1, 8)	PPARG	HOCOMOCO	PPARG_si	PPARG_HUMAN	ccacactgTgacctctc	0.79744	0.977522	6.40722	7.8261	NA	NA	1	1.41888	0.177289	strong	rs17647312
chr6	36130414	36130414	1	-	rs12210904	C	G	SNV	c(2, 8)	TWIST1	HOCOMOCO	TWST1_f1	TWST1_HUMAN	cggccccggCgcacctggg	0.937616	0.937616	6.72724	6.72724	NA	NA	1	0	0	neut	rs12210904:G
chr12	53876444	53876444	1	+	rs2120991	C	A	SNV	c(-4, 16)	ONECUT2	HOCOMOCO	ONEC2_si	ONEC2_HUMAN	tgaacaacataactaactaaCttgattgagtcttccttcat	0.847902	0.847542	8.45271	8.44934	NA	NA	1	-0.00337439	-0.00034162	neut	rs2120991
chr12	49925303	49925303	1	+	rs297941	A	G	SNV	c(-1, 7)	NR2F1	HOCOMOCO	COT1_si	COT1_HUMAN	aatcctgcAaagttcat	0.925132	0.881862	7.552	7.20838	NA	NA	1	-0.343623	-0.0421803	neut	rs297941:G
chr17	17793441	17793441	1	-	rs11649804	C	A	SNV	c(-3, 6)	NR4A3	HOCOMOCO	NR4A3_f1	NR4A3_HUMAN	gcccaggtgAcctttcgga	0.818797	0.948009	7.10275	8.15135	NA	NA	1	1.0486	0.12231	strong	rs11649804
chr3	70224942	70224942	1	-	rs191223340	T	C	SNV	c(-1, 12)	NR2E3	HOCOMOCO	NR2E3_f1	NR2E3_HUMAN	gaaacagattcatTagttttgactaaa	0.856246	0.854245	8.59791	8.57872	NA	NA	1	-0.0191876	-0.00192335	neut	rs191223340
chr9	95514089	95514089	1	+	rs28410513	G	A	SNV	c(-8, 6)	STAT2	HOCOMOCO	STAT2_f1	STAT2_HUMAN	ctagcttgaaagggAaattagactttatg	0.834313	0.936693	7.94284	8.88698	NA	NA	1	0.944141	0.0996897	strong	rs28410513:A
chr17	72648893	72648893	1	-	rs61736066	G	C	SNV	c(-5, 2)	PAX5	HOCOMOCO	PAX5_si	PAX5_HUMAN	gggctcaGccagcac	0.99712	0.831738	9.01705	7.52743	NA	NA	1	-1.48961	-0.164726	strong	rs61736066:C
chr8	37106253	37106253	1	-	rs113167076	G	T	SNV	c(-1, 10)	SPIB	HOCOMOCO	SPIB_f1	SPIB_HUMAN	gatttcagctcTtcctttttgct	0.797987	0.966684	9.06166	10.95	NA	NA	1	1.88832	0.16677	strong	rs113167076:T
chr18	12955147	12955147	1	-	rs182717611	C	T	SNV	c(-4, 7)	NFATC1	HOCOMOCO	NFAC1_si	NFAC1_HUMAN	ctgaagcaactTtccaactatca	0.765694	0.955666	8.19133	10.1758	NA	NA	1	1.98449	0.186531	strong	rs182717611:T
chr15	67165147	67165147	1	-	rs2289261	G	C	SNV	c(-12, -1)	PPARA	HOCOMOCO	PPARA_f2	PPARA_HUMAN	tcacctctccccCgctccccatccc	0.843546	0.859735	8.16593	8.3159	NA	NA	1	0.149968	0.0155969	neut	rs2289261:C
chr12	54034227	54034227	1	+	rs2071449	C	T	SNV	c(-3, 8)	HLTF	HOCOMOCO	HLTF_f1	HLTF_HUMAN	ggacgggggaaTgctgcaagcta	0.878681	0.929057	4.84311	5.10787	NA	NA	1	0.264753	0.0483063	neut	rs2071449:T
chr18	79449015	79449015	1	+	rs2278801	A	T	SNV	c(-4, 7)	INSM1	HOCOMOCO	INSM1_f1	INSM1_HUMAN	cggcctctggcAgggggcggtag	0.951877	0.844861	13.1066	11.6508	NA	NA	1	-1.4558	-0.10579	strong	rs2278801:T
chr6	19839184	19839184	1	-	rs41271299	C	A	SNV	c(-7, 5)	WT1	HOCOMOCO	WT1_f1	WT1_HUMAN	aggttcacacacCccctctattcat	0.942598	0.884582	8.84877	8.31938	NA	NA	1	-0.529395	-0.0564835	weak	rs41271299:A
chr20	35436182	35436182	1	-	rs224333	A	G	SNV	c(-7, 14)	ZBTB7B	HOCOMOCO	ZBT7B_si	ZBT7B_HUMAN	aattaggcctttaaactccccGtctccccctctccaagctccc	0.801075	0.805285	9.39097	9.43834	NA	NA	1	0.0473642	0.00407309	neut	rs224333
chr3	101850882	101850882	1	-	rs616597	A	C	SNV	c(-13, 4)	NR1I3	HOCOMOCO	NR1I3_f2	NR1I3_HUMAN	gtttaggaccttttcttAcccacttggccttcatc	0.828467	0.690149	8.89718	7.4506	NA	NA	1	-1.44657	-0.135306	strong	rs616597:C
chr12	52737892	52737892	1	+	rs11170254	C	A	SNV	c(-12, 2)	FOXC1	HOCOMOCO	FOXC1_f1	FOXC1_HUMAN	acgtatgtttattgAggcactattcacaa	0.830811	0.878163	10.5261	11.1133	NA	NA	1	0.58713	0.0465093	weak	rs11170254:A
chr3	78847085	78847085	1	-	rs17377726	G	C	SNV	c(-1, 8)	BARX2	HOCOMOCO	BARX2_si	BARX2_HUMAN	agggaaatcCattaatcaa	0.950181	0.977938	6.79215	6.98486	NA	NA	1	0.192711	0.0269977	neut	rs17377726:C
chr8	22118008	22118008	1	-	rs11786089	A	C	SNV	c(1, 16)	ZBTB7A	HOCOMOCO	ZBT7A_f1	ZBT7A_HUMAN	cactgggttgggccgtCgtgactgcccacggcc	0.906488	0.92289	5.51717	5.6128	NA	NA	1	0.0956311	0.0157745	neut	rs11786089:C
chr1	16127176	16127176	1	-	rs16852471	C	T	SNV	c(-5, 5)	USF2	HOCOMOCO	USF2_f1	USF2_HUMAN	tggagcctcaCgtgtcagatc	0.967318	0.901698	8.43492	7.87519	NA	NA	1	-0.559727	-0.0642354	weak	rs16852471
chr12	53360125	53360125	1	+	rs11170517	C	T	SNV	c(-4, 14)	CTCF	HOCOMOCO	CTCF_f2	CTCF_HUMAN	agaaagatcacttgagccCaggaggtggaggctgcag	0.870187	0.735215	10.7044	9.10392	NA	NA	1	-1.60052	-0.130721	strong	rs11170517
chr12	50321469	50321469	1	-	rs9669354	G	T	SNV	c(-3, 13)	TLX1	HOCOMOCO	TLX1_f2	TLX1_HUMAN	atacaaaaaattagctTggcatggtggcacgcg	0.919653	0.936637	4.67171	4.75282	NA	NA	1	0.0811128	0.0160447	neut	rs9669354
chr1	16979534	16979534	1	+	rs9435731	C	A	SNV	c(-7, -1)	IKZF1	HOCOMOCO	IKZF1_f1	IKZF1_HUMAN	gtgggagAcgggaga	0.97733	0.99298	7.15598	7.26944	NA	NA	1	0.113454	0.0154985	neut	rs9435731:A
chr11	57742822	57742822	1	-	rs9420	A	C	SNV	c(-10, 1)	CEBPE	HOCOMOCO	CEBPE_f1	CEBPE_HUMAN	taagattgcccAgatcctttctc	0.960093	0.810902	7.96928	6.74856	NA	NA	1	-1.22072	-0.147149	strong	rs9420:C
chr6	34247444	34247444	1	+	rs928482	G	A	SNV	c(-4, 8)	WT1	HOCOMOCO	WT1_f1	WT1_HUMAN	tggggttagggcGggtgggggacag	0.963478	0.839906	9.03929	7.91171	NA	NA	1	-1.12759	-0.120307	strong	rs928482:A
chr3	133772601	133772601	1	-	rs8177297	C	A	SNV	c(-5, 7)	ETV5	HOCOMOCO	ETV5_f1	ETV5_HUMAN	tgtcaacgttccCtcctcttctccc	0.908646	0.908646	5.50944	5.50944	NA	NA	1	0	0	neut	rs8177297:A
chr19	10616561	10616561	1	-	rs8106542	C	G	SNV	c(-6, 8)	IRF8	HOCOMOCO	IRF8_si	IRF8_HUMAN	cctgtctctattttCacttttatttttag	0.923346	0.80679	9.35096	8.20708	NA	NA	1	-1.14388	-0.113219	strong	rs8106542:G
chr19	41371586	41371586	1	+	rs75041078	G	A	SNV	c(2, 11)	ARID5B	HOCOMOCO	ARI5B_f1	ARI5B_HUMAN	caagtccagctaGtttttgtatttt	0.963644	0.963644	5.6114	5.6114	NA	NA	1	0	0	neut	rs75041078:A
chr3	169477878	169477878	1	+	rs73174309	C	G	SNV	c(-8, 3)	HNF4G	HOCOMOCO	HNF4G_f1	HNF4G_HUMAN	tctagacaaagCgcaagcacagg	0.883325	0.878532	7.56576	7.52668	NA	NA	1	-0.0390825	-0.0045887	neut	rs73174309:G
chr7	25753637	25753637	1	+	rs73089698	G	A	SNV	c(-6, 5)	ZNF219	HOCOMOCO	ZN219_f1	ZN219_HUMAN	ctcttatggagGggggagttcac	0.890477	0.742113	8.63432	7.23604	NA	NA	1	-1.39828	-0.144652	strong	rs73089698:A
chr12	53386940	53386940	1	+	rs7298225	G	T	SNV	c(-2, 6)	FOXO4	HOCOMOCO	FOXO4_f1	FOXO4_HUMAN	ctaggtttGtttttttt	0.958944	0.77647	9.19217	7.46794	NA	NA	1	-1.72423	-0.17998	strong	rs7298225
chr2	145287997	145287997	1	-	rs11687420	A	C	SNV	c(-10, 1)	HIVEP1	HOCOMOCO	ZEP1_f1	ZEP1_HUMAN	ttgggaatttcCaactttttgca	0.775775	0.895889	7.31556	8.40211	NA	NA	1	1.08655	0.116284	strong	rs11687420:C
chr8	37238541	37238541	1	-	rs1015003	G	A	SNV	c(-1, 11)	MEIS1	HOCOMOCO	MEIS1_f2	MEIS1_HUMAN	cttcttctatatAgaaatatgtcat	0.898547	0.898573	10.1973	10.1976	NA	NA	1	0.000291244	2.57174e-05	neut	rs1015003:A
chr17	72013837	72013837	1	+	rs11077592	G	A	SNV	c(-7, 5)	RORC	HOCOMOCO	RORG_f1	RORG_HUMAN	acctggaaagtaGgtgaagagagac	0.874938	0.737801	8.22668	6.99945	NA	NA	1	-1.22723	-0.131313	strong	rs11077592:A
chr14	50617517	50617517	1	-	rs17122693	T	C	SNV	c(-10, 1)	NKX2-2	HOCOMOCO	NKX22_si	NKX22_HUMAN	ccaatcacttaTcagaatcagga	0.94472	0.931727	9.30496	9.17951	NA	NA	1	-0.125454	-0.012751	neut	rs17122693:C
chr19	16125194	16125194	1	+	rs2241399	T	G	SNV	c(-10, 6)	PURA	HOCOMOCO	PURA_f1	PURA_HUMAN	cgggcttgtcagcgagGgcgtggcaggggctgg	0.806219	0.827311	4.74141	4.85784	NA	NA	1	0.116427	0.0200354	neut	rs2241399:G
chr8	129666460	129666460	1	-	rs138628047	T	C	SNV	c(-11, -1)	IRF1	HOCOMOCO	IRF1_si	IRF1_HUMAN	actttctgttcCcctcattatca	0.905596	0.921722	11.6382	11.843	NA	NA	1	0.204801	0.0159538	neut	rs138628047:C
chr10	129945588	129945588	1	-	rs117294484	G	A	SNV	c(-2, 16)	NR1I2	HOCOMOCO	NR1I2_f2	NR1I2_HUMAN	aataaactggctggctgtGaactagcagaagcggtgc	0.850086	0.792273	8.48064	7.92119	NA	NA	1	-0.559453	-0.0563321	weak	rs117294484
chr12	48679011	48679011	1	+	rs118067775	T	A	SNV	c(2, 13)	SRF	HOCOMOCO	SRF_do	SRF_HUMAN	aactacatttcaaaTgccttatgtggagt	0.878997	0.878997	9.93594	9.93594	NA	NA	1	0	0	neut	rs118067775:A
chr12	49857768	49857768	1	+	rs2675568	T	C	SNV	c(-2, 6)	FOXD3	HOCOMOCO	FOXD3_f1	FOXD3_HUMAN	tcaatttgTtttttttt	0.976826	0.802046	10.5868	8.70737	NA	NA	1	-1.87938	-0.17344	strong	rs2675568:C
chr20	63562677	63562677	1	-	rs3810483	G	C	SNV	c(-4, 17)	ZBTB7B	HOCOMOCO	ZBT7B_si	ZBT7B_HUMAN	ggcgctcctggtcccagtcctCcgtctgcccgtgggccaccca	0.798285	0.804576	9.35959	9.43035	NA	NA	1	0.0707641	0.00608537	neut	rs3810483:C
chr7	14197615	14197615	1	+	rs10260511	C	A	SNV	c(-8, -1)	NFATC2	HOCOMOCO	NFAC2_f1	NFAC2_HUMAN	aggaaaatCgaatttta	0.98692	0.985979	9.88743	9.87815	NA	NA	1	-0.00928552	-0.000927021	neut	rs10260511:A
chr12	53403452	53403452	1	+	rs34656641	A	C	SNV	c(-3, 6)	NKX2-1	HOCOMOCO	NKX21_f1	NKX21_HUMAN	cccaggctcAagtgattac	0.975233	0.897514	5.76544	5.31628	NA	NA	1	-0.449155	-0.0760175	weak	rs34656641
chr6	26021644	26021644	1	-	rs41266779	C	T	SNV	c(-9, 2)	SPIB	HOCOMOCO	SPIB_f1	SPIB_HUMAN	ggtttcctattTtctcacttgct	0.867142	0.950485	9.83575	10.7686	NA	NA	1	0.932901	0.0823907	strong	rs41266779
chr12	49867042	49867042	1	+	rs1044677	T	A	SNV	c(-6, 15)	REST	HOCOMOCO	REST_f1	REST_HUMAN	gagtgtcgggggtgtggcagcTggcctgggtccctggagctgt	0.763506	0.69795	14.8936	13.6618	NA	NA	1	-1.23175	-0.0636985	strong	rs1044677:A
chr15	93486249	93486249	1	-	rs2388298	C	G	SNV	c(2, 10)	EBF1	HOCOMOCO	COE1_f2	COE1_HUMAN	ctggcgttttcCgccccctgggt	0.903821	0.903821	9.99698	9.99698	NA	NA	1	0	0	neut	rs2388298:G
chr6	19839184	19839184	1	-	rs41271299	C	A	SNV	c(-4, 6)	EGR3	HOCOMOCO	EGR3_f1	EGR3_HUMAN	gttcacacacCccctctattc	0.938531	0.894202	6.98885	6.67234	NA	NA	1	-0.316503	-0.0426111	neut	rs41271299:A
chr1	183108761	183108761	1	-	rs10752898	T	G	SNV	c(-10, 2)	RORC	HOCOMOCO	RORG_f1	RORG_HUMAN	tcctgaccttctTggatcttacaca	0.927357	0.79022	8.69577	7.46855	NA	NA	1	-1.22723	-0.131313	strong	rs10752898:G
chr12	49558611	49558611	1	+	rs13906	C	G	SNV	c(-11, 12)	SP4	HOCOMOCO	SP4_f1	SP4_HUMAN	ctggagtggcaggggaaacaggcGggagagggcccacgagtcctgcc	0.747277	0.762925	8.85607	9.0324	NA	NA	1	0.176332	0.0150662	neut	rs13906:G
chr6	41553372	41553372	1	-	rs4714481	T	C	SNV	c(1, 21)	ZBTB7B	HOCOMOCO	ZBT7B_si	ZBT7B_HUMAN	agcttcagcttggcccttgtgTgccgccatcccccctccccct	0.860575	0.859976	10.0603	10.0535	NA	NA	1	-0.00673636	-0.000579294	neut	rs4714481:C
chr21	37367978	37367978	1	-	rs73203938	C	G	SNV	c(-12, 5)	NR3C1	HOCOMOCO	GCR_do	GCR_HUMAN	ctcttcctcctcatcctGttcccccagctcctccc	0.828122	0.898786	5.42665	5.85847	NA	NA	1	0.431817	0.0666696	weak	rs73203938:G
chr12	49853685	49853685	1	+	rs7138803	G	A	SNV	c(-2, 4)	ESR2	HOCOMOCO	ESR2_si	ESR2_HUMAN	cacaagGtcaccc	1	0.809675	7.95475	6.45215	NA	NA	1	-1.5026	-0.188894	strong	rs7138803:A
chr17	42347515	42347515	1	+	rs6503695	T	G	SNV	c(-21, -1)	ARID3A	HOCOMOCO	ARI3A_do	ARI3A_HUMAN	tattaaagtgaagaaaatagtTgctggacatctgtgccattat	0.854585	0.844353	11.1225	10.9926	NA	NA	1	-0.12991	-0.0100172	neut	rs6503695:G
chr7	13986732	13986732	1	+	rs3213661	A	G	SNV	c(-5, 16)	ARID3A	HOCOMOCO	ARI3A_do	ARI3A_HUMAN	cataagatttgcaaatctttaAtcttcattaaatggaaatatt	0.891241	0.813198	11.5879	10.5971	NA	NA	1	-0.990869	-0.0764042	strong	rs3213661:G
chr8	76581291	76581291	1	-	rs2581260	T	C	SNV	c(-5, 7)	POU1F1	HOCOMOCO	PIT1_f1	PIT1_HUMAN	ctaaatcccataTacatttcatgaa	0.924656	0.761592	7.65415	6.33492	NA	NA	1	-1.31922	-0.159641	strong	rs2581260:C
chr12	53791143	53791143	1	+	rs12426763	C	T	SNV	c(-9, 3)	HES1	HOCOMOCO	HES1_f1	HES1_HUMAN	tggtgacacgtgTctgtaatcccag	0.942231	0.943014	6.60052	6.60582	NA	NA	1	0.00530061	0.000758157	neut	rs12426763
chr12	49876581	49876581	1	+	rs12146733	G	C	SNV	c(-1, 9)	NFKB1	HOCOMOCO	NFKB1_f1	NFKB1_HUMAN	ggctaacatgGggaaaccccg	0.983519	0.867236	10.324	9.12314	NA	NA	1	-1.20086	-0.114431	strong	rs12146733:C
chr12	52286982	52286982	1	+	rs59448276	G	C	SNV	c(-6, 10)	FLI1	HOCOMOCO	FLI1_f1	FLI1_HUMAN	cagccctccccacaccGgaagtgaataataata	0.972028	0.75487	6.77849	5.321	NA	NA	1	-1.45749	-0.209222	strong	rs59448276:C
chr19	2164352	2164352	1	-	rs12985346	T	C	SNV	c(-7, 2)	KLF4	HOCOMOCO	KLF4_f2	KLF4_HUMAN	aagccgcgcCcaccggtcc	0.789284	0.964861	7.87577	9.59833	NA	NA	1	1.72256	0.173243	strong	rs12985346:C
chr16	4365695	4365695	1	-	rs3747577	C	A	SNV	c(-16, -1)	PLAG1	HOCOMOCO	PLAG1_f1	PLAG1_HUMAN	ccccaggaaccccctcCtcttcctgagcttccc	0.887501	0.852387	8.69571	8.36211	NA	NA	1	-0.333602	-0.0341648	neut	rs3747577:A
chr14	63372669	63372669	1	-	rs3742625	A	C	SNV	c(-7, 4)	BPTF	HOCOMOCO	BPTF_si	BPTF_HUMAN	tcatccccacaAaaaaataaaaa	0.979105	0.976914	5.74383	5.73143	NA	NA	1	-0.0124013	-0.0021155	neut	rs3742625:C
chr2	27796308	27796308	1	-	rs4666014	G	A	SNV	c(-7, 6)	PBX3	HOCOMOCO	PBX3_f2	PBX3_HUMAN	caagtactttccaAtcaatcattcttg	0.951885	0.954277	9.03959	9.06192	NA	NA	1	0.0223286	0.00235317	neut	rs4666014:A
chr17	39674194	39674194	1	-	rs2934956	T	G	SNV	c(1, 13)	TEF	HOCOMOCO	TEF_f1	TEF_HUMAN	tgactgagtcttgTgttcacatcacca	0.905063	0.898927	6.382	6.34061	NA	NA	1	-0.0413963	-0.00589475	neut	rs2934956:G
chr19	18215412	18215412	1	+	rs4808762	T	C	SNV	c(-2, 22)	TAL1	HOCOMOCO	TAL1_f2	TAL1_HUMAN	ctttgcacagatcaagcacacaaCaggtgctcaataaatgcttgttaa	0.715649	0.842549	10.3612	12.1368	NA	NA	1	1.77559	0.123822	strong	rs4808762:C
chr12	54280451	54280451	1	+	rs3809162	A	G	SNV	c(-2, 5)	TBX5	HOCOMOCO	TBX5_si	TBX5_HUMAN	taaaaagGtgttaaa	0.735844	0.955045	6.10094	7.88157	NA	NA	1	1.78063	0.215919	strong	rs3809162:G
chr11	61813163	61813163	1	+	rs174556	C	T	SNV	c(-8, 1)	GFI1	HOCOMOCO	GFI1_f1	GFI1_HUMAN	gactgtgatTccatctaga	0.757659	0.964016	7.2956	9.23044	NA	NA	1	1.93484	0.202223	strong	rs174556
chr12	2053203	2053203	1	-	rs11062091	G	A	SNV	c(1, 11)	ZNF219	HOCOMOCO	ZN219_f1	ZN219_HUMAN	gggccccgcgcAccccccgcccc	0.883341	0.887968	8.56707	8.61068	NA	NA	1	0.0436114	0.00451157	neut	rs11062091:A
chr3	49806290	49806290	1	+	rs3819325	T	G	SNV	c(-5, 5)	SP1	HOCOMOCO	SP1_f1	SP1_HUMAN	gggtggggggTgggggggagg	0.956395	0.950757	10.0847	10.0265	NA	NA	1	-0.0581986	-0.00552439	neut	rs3819325:G
chr2	25279683	25279683	1	+	rs2006788	T	A	SNV	c(-3, 11)	HOXC6	HOCOMOCO	HXC6_f1	HXC6_HUMAN	aaggccaaagtttgAtttttttttttgta	0.751563	0.841644	10.8056	12.0328	NA	NA	1	1.22723	0.0864841	strong	rs2006788:A
chr12	53049172	53049172	1	+	rs12369033	G	T	SNV	c(-9, 5)	ZNF148	HOCOMOCO	ZN148_si	ZN148_HUMAN	agtatgtgttgggaGgggggacctcctgt	0.86426	0.735577	9.72501	8.31827	NA	NA	1	-1.40673	-0.125502	strong	rs12369033:T
chr10	7410781	7410781	1	-	rs2245569	A	T	SNV	c(-6, 3)	THRA	HOCOMOCO	THA_f1	THA_HUMAN	cccctgaccTgcgcactca	0.859221	0.956169	7.36323	8.17837	NA	NA	1	0.81514	0.0953725	strong	rs2245569:T
chr12	52145057	52145057	1	-	rs17647312	C	T	SNV	c(1, 6)	RARG	HOCOMOCO	RARG_f1	RARG_HUMAN	acactgTgacctc	0.840886	1	7.06892	8.38972	NA	NA	1	1.32081	0.157431	strong	rs17647312
chr8	37544730	37544730	1	-	rs113266765	C	T	SNV	c(-3, 12)	IRF4	HOCOMOCO	IRF4_si	IRF4_HUMAN	tttttggcaatatgtCgctttcttttctcaa	0.893736	0.841151	9.87602	9.30848	NA	NA	1	-0.567538	-0.0514872	weak	rs113266765
chr12	50801044	50801044	1	+	rs4768862	G	A	SNV	c(-13, 3)	TLX1	HOCOMOCO	TLX1_f2	TLX1_HUMAN	gaggttgcagtgagccAagatcatgccactgca	0.875799	0.890656	4.46227	4.53323	NA	NA	1	0.0709563	0.0140356	neut	rs4768862:A
chr19	1039445	1039445	1	-	rs3795065	C	T	SNV	c(1, 23)	SP4	HOCOMOCO	SP4_f1	SP4_HUMAN	atgccacctcctgccgcgggagcCgtccccacgcctctcactctccc	0.766657	0.76103	9.07444	9.01104	NA	NA	1	-0.0634005	-0.00541709	neut	rs3795065:T
chr3	66381178	66381178	1	-	rs2242285	A	G	SNV	c(-4, 7)	MEF2D	HOCOMOCO	MEF2D_f1	MEF2D_HUMAN	aaataagcctcAaaatagccctg	0.884927	0.835287	8.26112	7.81278	NA	NA	1	-0.448339	-0.0482063	weak	rs2242285:G
chr7	25660241	25660241	1	+	rs87	A	T	SNV	c(-10, 4)	ELF2	HOCOMOCO	ELF2_f1	ELF2_HUMAN	cagagatcaggaagTgctaacctttattt	0.935225	0.959186	8.36295	8.56821	NA	NA	1	0.205252	0.023016	neut	rs87:T
chr19	10621987	10621987	1	-	rs8113212	A	T	SNV	c(2, 15)	THRA	HOCOMOCO	THA_f2	THA_HUMAN	aggctggtctcgaactActggcctccagtgatc	0.856711	0.856711	5.27333	5.27333	NA	NA	1	0	0	neut	rs8113212:T
chr17	57596496	57596496	1	+	rs74364822	G	T	SNV	c(-5, 3)	NR4A2	HOCOMOCO	NR4A2_si	NR4A2_HUMAN	cggaaaggTcaagcgtg	0.901228	0.994158	8.80285	9.69814	NA	NA	1	0.89529	0.0917829	strong	rs74364822:T
chr12	49622159	49622159	1	+	rs74086911	G	A	SNV	c(-2, 7)	NR0B1	HOCOMOCO	NR0B1_si	NR0B1_HUMAN	gcagcccccGggggaaggt	0.927645	0.850144	5.09115	4.68271	NA	NA	1	-0.408441	-0.0746356	weak	rs74086911
chr12	53265664	53265664	1	-	rs7398996	C	A	SNV	c(-10, 13)	TBX3	HOCOMOCO	TBX3_f1	TBX3_HUMAN	caggatggtctcaatcttctgacCtcgtgatccacccgcctcagtct	0.845385	0.722279	9.43088	8.13834	NA	NA	1	-1.29254	-0.116927	strong	rs7398996:A
chr12	54043968	54043968	1	+	rs7136889	T	A	SNV	c(-7, 5)	FOXO3	HOCOMOCO	FOXO3_si	FOXO3_HUMAN	gtgtgtgtgtgtTtagggagtagta	0.958963	0.770044	8.70337	7.02053	NA	NA	1	-1.68284	-0.185561	strong	rs7136889:A
chr16	461337	461337	1	+	rs1203039	G	C	SNV	c(-11, 10)	REST	HOCOMOCO	REST_f1	REST_HUMAN	acaccagatctctcccagtccGaggtccagggttggggacccc	0.745391	0.74291	14.5532	14.5066	NA	NA	1	-0.0466089	-0.00241033	neut	rs1203039:C
chr12	51510076	51510076	1	+	rs12296477	C	G	SNV	c(-2, 13)	AR	HOCOMOCO	ANDR_do	ANDR_HUMAN	ggttccagcagcctgGacagctggtacgagg	0.878337	0.890849	7.33257	7.43361	NA	NA	1	0.101038	0.0121513	neut	rs12296477
chr1	91758510	91758510	1	-	rs3738441	C	T	SNV	c(-10, 1)	HNF4G	HOCOMOCO	HNF4G_f1	HNF4G_HUMAN	ttggactctggCattatttcagt	0.930175	0.868958	7.94778	7.44861	NA	NA	1	-0.499171	-0.0586079	weak	rs3738441
chr2	240576179	240576179	1	-	rs2953145	G	T	SNV	c(-7, 8)	HESX1	HOCOMOCO	HESX1_f1	HESX1_HUMAN	ggaatatcatcttaaGagcctgttgccccca	0.911827	0.888115	5.21237	5.08531	NA	NA	1	-0.127065	-0.0223514	neut	rs2953145:T
chr14	75002852	75002852	1	+	rs175040	A	G	SNV	c(-2, 8)	SMAD2	HOCOMOCO	SMAD2_si	SMAD2_HUMAN	cgaagggcgtGgccggcttcc	0.848569	0.961334	5.9555	6.71917	NA	NA	1	0.763667	0.109392	strong	rs175040
chr15	66714680	66714680	1	-	rs12594720	C	G	SNV	c(-5, 13)	CTCF	HOCOMOCO	CTCF_f2	CTCF_HUMAN	cttgcagatggagttcttCctccttgaggcttgagca	0.84677	0.754223	10.4268	9.32931	NA	NA	1	-1.09744	-0.0896327	strong	rs12594720:G
chr6	31357118	31357118	1	-	rs1131156	G	C	SNV	c(-8, 2)	GLI1	HOCOMOCO	GLI1_f1	GLI1_HUMAN	cagggccgccCagagcagcag	0.774308	0.874269	8.65377	9.74668	NA	NA	1	1.09291	0.0982715	strong	rs1131156:C
chr12	55676884	55676884	1	-	rs55874825	C	A	SNV	c(-5, 7)	STAT5B	HOCOMOCO	STA5B_f1	STA5B_HUMAN	aggaataagttcCgagaaatgcatc	0.986755	0.947944	13.7561	13.2211	NA	NA	1	-0.535066	-0.038387	weak	rs55874825:A
chr1	15455633	15455633	1	-	rs565421	C	T	SNV	c(-3, 10)	GCM1	HOCOMOCO	GCM1_f1	GCM1_HUMAN	acatgtgcaccttTcccgcattatgca	0.974125	0.974917	7.79524	7.80135	NA	NA	1	0.00611031	0.000764276	neut	rs565421:T
chr17	50168801	50168801	1	-	rs16948744	G	A	SNV	c(-1, 10)	HAND1	HOCOMOCO	HAND1_si	HAND1_HUMAN	ctcatgaggacAtaccagataca	0.951197	0.964275	8.09405	8.20261	NA	NA	1	0.108559	0.0127729	neut	rs16948744:A
chr19	41353016	41353016	1	+	rs1800470	G	A	SNV	c(-14, 5)	NHLH1	HOCOMOCO	HEN1_si	HEN1_HUMAN	cagcagcggtagcagcagcGgcagcagccgcagcccgga	0.856619	0.803042	13.4963	12.675	NA	NA	1	-0.82133	-0.052333	strong	rs1800470:A
chr17	61482988	61482988	1	-	rs140385970	C	T	SNV	c(-6, 10)	KLF15	HOCOMOCO	KLF15_f1	KLF15_HUMAN	actatttccgttccccCcctccctacgaccagc	0.853164	0.837362	6.58818	6.47244	NA	NA	1	-0.115735	-0.0151018	neut	rs140385970:T
chr1	186144720	186144720	1	+	rs17531405	G	C	SNV	c(-1, 9)	JUND	HOCOMOCO	JUND_f1	JUND_HUMAN	gttggaaataGtgagtcaaca	0.975719	0.974158	11.2728	11.255	NA	NA	1	-0.0178532	-0.00154565	neut	rs17531405
chr12	122133584	122133584	1	-	rs36045144	A	C	SNV	c(-9, 5)	ZNF148	HOCOMOCO	ZN148_si	ZN148_HUMAN	cccagccccgccccCccgcccatctcccc	0.900758	0.991519	10.124	11.1162	NA	NA	1	0.992178	0.0885171	strong	rs36045144:C
chr1	206729126	206729126	1	-	rs45514798	G	A	SNV	c(-5, 4)	MITF	HOCOMOCO	MITF_f1	MITF_HUMAN	tgggagcacAtgcaggcag	0.954646	0.989299	8.9423	9.26185	NA	NA	1	0.31954	0.034137	neut	rs45514798
chr17	7331664	7331664	1	+	rs9899849	G	A	SNV	c(2, 7)	TCF4	HOCOMOCO	ITF2_f1	ITF2_HUMAN	aaaaattaGccaggtgt	0.974211	0.974211	12.3647	12.3647	NA	NA	1	0	0	neut	rs9899849
chr1	150495277	150495277	1	+	rs9436119	G	T	SNV	c(-3, 4)	PAX5	HOCOMOCO	PAX5_si	PAX5_HUMAN	gggaggcTgagcttg	0.819095	0.99712	7.41356	9.01705	NA	NA	1	1.60349	0.177319	strong	rs9436119:T
chr1	16979325	16979325	1	-	rs9435729	G	C	SNV	c(-3, 20)	SP4	HOCOMOCO	SP4_f1	SP4_HUMAN	gcgagggcggggtccatccaggaCggcccctcccggctgcaacccag	0.735963	0.757463	8.72858	8.97085	NA	NA	1	0.242272	0.0207003	neut	rs9435729:C
chr12	53738807	53738807	1	-	rs938729214	C	A	SNV	c(-15, 6)	ZBTB7B	HOCOMOCO	ZBT7B_si	ZBT7B_HUMAN	gccaccctcttccttctccccCactccctggcgcccaccactc	0.867341	0.853585	10.1364	9.98164	NA	NA	1	-0.154733	-0.0133062	neut	rs938729214:A
chr12	54300776	54300776	1	-	rs79977579	C	T	SNV	c(-8, 2)	SP1	HOCOMOCO	SP1_f1	SP1_HUMAN	ccgcccccccCacacacaccc	0.910133	0.865049	9.60721	9.14185	NA	NA	1	-0.465358	-0.0441733	weak	rs79977579:T
chr9	16724057	16724057	1	+	rs73646205	T	A	SNV	c(-3, 9)	NKX3-1	HOCOMOCO	NKX31_si	NKX31_HUMAN	ataatcctaactAagtatttcactc	0.812284	0.954342	7.24411	8.47747	NA	NA	1	1.23335	0.138987	strong	rs73646205:A
chr1	47536775	47536775	1	+	rs688540	G	T	SNV	c(-4, 7)	CEBPE	HOCOMOCO	CEBPE_f1	CEBPE_HUMAN	gaaatgtttgcGcaatcttgaag	1	0.826809	8.29581	6.87872	NA	NA	1	-1.41709	-0.17082	strong	rs688540:T
chr8	142280097	142280097	1	+	rs141086701	G	C	SNV	c(2, 7)	TCF12	HOCOMOCO	HTF4_f1	HTF4_HUMAN	gtgctttcGggcaggtg	0.966458	0.966458	11.5474	11.5474	NA	NA	1	0	0	neut	rs141086701:C
chr14	74551383	74551383	1	+	rs55971017	A	G	SNV	c(-10, 6)	MAZ	HOCOMOCO	MAZ_f1	MAZ_HUMAN	gagtcagagccagggaGgcagggccccaccctc	0.68838	0.839025	7.21437	8.74901	NA	NA	1	1.53464	0.147719	strong	rs55971017
chr14	68232877	68232877	1	-	rs1314913	C	T	SNV	c(-6, 2)	JUN	HOCOMOCO	JUN_f1	JUN_HUMAN	ttctgactCattcaggc	0.994578	0.887215	9.92522	8.86898	NA	NA	1	-1.05624	-0.105851	strong	rs1314913
chr9	136435706	136435706	1	-	rs4413892	G	A	SNV	c(-3, 5)	TCF4	HOCOMOCO	ITF2_f1	ITF2_HUMAN	ccgcacacAcctgccgc	0.818492	0.973625	10.3917	12.3573	NA	NA	1	1.96557	0.154874	strong	rs4413892:A
chr12	54099880	54099880	1	+	rs1872632	A	T	SNV	c(1, 12)	POU1F1	HOCOMOCO	PIT1_f1	PIT1_HUMAN	tcctatttttatTtaatgcaaataa	0.926238	0.935122	7.66695	7.73882	NA	NA	1	0.0718739	0.00869755	neut	rs1872632:T
chr19	10585283	10585283	1	-	rs2023335	A	C	SNV	c(-9, 2)	FUBP1	HOCOMOCO	FUBP1_f1	FUBP1_HUMAN	gaaagaagaaaCaaagaaagaaa	0.749833	0.92794	5.84351	7.16054	NA	NA	1	1.31703	0.17119	strong	rs2023335:C
chr9	95462774	95462774	1	+	rs28377268	G	T	SNV	c(-11, 8)	SP3	HOCOMOCO	SP3_f1	SP3_HUMAN	caaaccacaagccggggagGgggaggaaagagctttctg	0.927035	0.820805	9.09059	8.09846	NA	NA	1	-0.992138	-0.101528	strong	rs28377268:T
chr14	68140306	68140306	1	-	rs2767365	G	T	SNV	c(-17, 2)	IRF5	HOCOMOCO	IRF5_f1	IRF5_HUMAN	tcttgcttttccttttcctTcaactcagctggtgtgcag	0.71405	0.801371	9.30409	10.3527	NA	NA	1	1.0486	0.0823209	strong	rs2767365:T
chr12	56240799	56240799	1	+	rs61937675	C	G	SNV	c(-9, 7)	TLX1	HOCOMOCO	TLX1_f2	TLX1_HUMAN	agcactgctgacagtgGgctgagggcagcaggg	0.861603	0.865332	4.39447	4.41228	NA	NA	1	0.017809	0.00352275	neut	rs61937675:G
chr12	124518346	124518346	1	+	rs143270813	G	C	SNV	c(-17, 6)	SP4	HOCOMOCO	SP4_f1	SP4_HUMAN	caggatgacacccgcagaggggcGgccccagagggcggcctcacctt	0.756083	0.712332	8.9553	8.46231	NA	NA	1	-0.492996	-0.0421228	weak	rs143270813:C
chr1	45729703	45729703	1	-	rs28375469	T	C	SNV	c(-1, 10)	HLTF	HOCOMOCO	HLTF_f1	HLTF_HUMAN	ctttgggagatTtgcatacttca	0.907119	0.722623	4.99257	4.02294	NA	NA	1	-0.969628	-0.176916	strong	rs28375469:C
chr17	47810372	47810372	1	-	rs16948401	G	A	SNV	c(-9, -1)	RXRB	HOCOMOCO	RXRB_f1	RXRB_HUMAN	gatgacctcAatgggccct	0.948982	0.979585	6.88087	7.09687	NA	NA	1	0.216002	0.0298305	neut	rs16948401:A
chr6	35417466	35417466	1	-	rs2299871	C	T	SNV	c(-1, 11)	MEF2C	HOCOMOCO	MEF2C_f1	MEF2C_HUMAN	tttttttttttaCtttttatagaga	0.875107	0.762833	14.8323	12.936	NA	NA	1	-1.89634	-0.111933	strong	rs2299871:T
chr9	16681995	16681995	1	+	rs3904778	C	T	SNV	c(2, 11)	FOXO3	HOCOMOCO	FOXO3_si	FOXO3_HUMAN	taccggcaacacCactttgtttagc	0.948933	0.948933	8.61403	8.61403	NA	NA	1	0	0	neut	rs3904778:T
chr8	38415064	38415064	1	-	rs4647903	C	A	SNV	c(-9, 9)	CTCF	HOCOMOCO	CTCF_f2	CTCF_HUMAN	tctaacattctctgccagCtccaggcttctcatcaca	0.858257	0.709527	10.563	8.7993	NA	NA	1	-1.76368	-0.144047	strong	rs4647903
chr22	37226844	37226844	1	+	rs116118746	C	A	SNV	c(-11, 12)	SP4	HOCOMOCO	SP4_f1	SP4_HUMAN	caggagagccaaggcctaagtggCggggggggttctgggccaacatg	0.772667	0.760562	9.14217	9.00576	NA	NA	1	-0.136408	-0.011655	neut	rs116118746:A
chr12	49876581	49876581	1	-	rs12146733	G	T	SNV	c(1, 10)	RELA	HOCOMOCO	TF65_f2	TF65_HUMAN	ggctaacatgGggaaaccccg	0.940662	0.936898	10.742	10.6995	NA	NA	1	-0.0424449	-0.00371962	neut	rs12146733:T
chr6	34247444	34247444	1	+	rs928482	G	T	SNV	c(-6, 13)	SP3	HOCOMOCO	SP3_f1	SP3_HUMAN	acgggtgtggggttagggcGggtgggggacagggacact	0.89888	0.776485	8.82764	7.68453	NA	NA	1	-1.14311	-0.116978	strong	rs928482:T
chr10	15515407	15515407	1	+	rs896435	C	G	SNV	c(1, 17)	NR1I3	HOCOMOCO	NR1I3_f2	NR1I3_HUMAN	catgtgcctttcatttgGtcctcaatgaagttccg	0.807816	0.828741	8.68119	8.90004	NA	NA	1	0.218842	0.0204695	neut	rs896435:G
chr10	46015355	46015355	1	+	rs78937603	G	A	SNV	c(-2, 8)	EGR3	HOCOMOCO	EGR3_f1	EGR3_HUMAN	actttttttgAgggggtgggg	0.855038	0.895545	6.39272	6.68193	NA	NA	1	0.289215	0.0389372	neut	rs78937603:A
chr12	4275678	4275678	1	+	rs76895963	T	C	SNV	c(-10, 2)	EPAS1	HOCOMOCO	EPAS1_si	EPAS1_HUMAN	gagtgagtgagtCagagtgcgcgaa	0.861258	0.870709	6.6867	6.75764	NA	NA	1	0.0709398	0.00917943	neut	rs76895963:C
chr14	65077649	65077649	1	+	rs762810	C	A	SNV	c(-4, 12)	PLAG1	HOCOMOCO	PLAG1_f1	PLAG1_HUMAN	aggcagagcacctgagCcccaagaaggggagag	0.896232	0.865368	8.77865	8.48543	NA	NA	1	-0.293217	-0.0300289	neut	rs762810:A
chr1	172399170	172399170	1	+	rs7546252	A	G	SNV	c(-10, 5)	AR	HOCOMOCO	ANDR_do	ANDR_HUMAN	cccaggggacatattGttctttaccctttta	0.817805	0.983642	6.84375	8.18295	NA	NA	1	1.3392	0.161058	strong	rs7546252:G
chr9	136433147	136433147	1	-	rs73566945	G	C	SNV	c(-14, 2)	MAZ	HOCOMOCO	MAZ_f1	MAZ_HUMAN	gcccacccctccagccCcgcccacctgagcaga	0.862708	0.906243	8.99028	9.43378	NA	NA	1	0.443504	0.0426902	weak	rs73566945:C
chr17	77373496	77373496	1	-	rs7217986	T	C	SNV	c(-18, 3)	RREB1	HOCOMOCO	RREB1_si	RREB1_HUMAN	cgacccgctgcccaccagccaCcatgtcggaccccgcggtcaa	0.76058	0.78592	9.34556	9.64717	NA	NA	1	0.301611	0.0247319	neut	rs7217986:C
chr16	88714277	88714277	1	+	rs7191439	C	T	SNV	c(-2, 8)	EGR1	HOCOMOCO	EGR1_f2	EGR1_HUMAN	gtgtgctgtgCgcgggtgtgt	0.899696	0.827587	10.2497	9.43834	NA	NA	1	-0.811355	-0.0713073	strong	rs7191439:T
chr15	90001254	90001254	1	+	rs7179486	A	G	SNV	c(-2, 14)	PURA	HOCOMOCO	PURA_f1	PURA_HUMAN	tgggctgacaagagggAggtgttgggggtggaa	0.828571	0.81143	4.8648	4.77018	NA	NA	1	-0.0946189	-0.0162826	neut	rs7179486
chr8	22306284	22306284	1	-	rs6993855	A	T	SNV	c(-6, 6)	FOXM1	HOCOMOCO	FOXM1_f1	FOXM1_HUMAN	ataagaagaaacAaacaactctgtc	0.988989	0.79014	5.69033	4.59809	NA	NA	1	-1.09224	-0.189928	strong	rs6993855:T
chr8	37829231	37829231	1	+	rs6468442	A	G	SNV	c(-12, -1)	ENO1	HOCOMOCO	ENOA_si	ENOA_HUMAN	tgccacgtggccAacatgctgaggt	0.970363	0.967171	7.37181	7.34808	NA	NA	1	-0.0237236	-0.0031248	neut	rs6468442:G
chr16	461337	461337	1	+	rs1203039	G	A	SNV	c(-11, 10)	REST	HOCOMOCO	REST_f1	REST_HUMAN	acaccagatctctcccagtccAaggtccagggttggggacccc	0.745391	0.748524	14.5532	14.6121	NA	NA	1	0.058876	0.00304471	neut	rs1203039:A
chr21	44335477	44335477	1	+	rs2236441	C	T	SNV	c(-5, 5)	HOXD13	HOCOMOCO	HXD13_f1	HXD13_HUMAN	aatggcttatTggagcacaca	0.824733	0.888904	4.57454	4.90951	NA	NA	1	0.334969	0.0610208	neut	rs2236441:T
chr8	37106253	37106253	1	-	rs113167076	G	T	SNV	c(-5, 6)	ATF5	HOCOMOCO	ATF5_si	ATF5_HUMAN	gatttcagctcTtcctttttgct	0.866121	0.952999	9.14067	10.0337	NA	NA	1	0.89299	0.0849111	strong	rs113167076:T
chr2	120821192	120821192	1	+	rs13392139	A	C	SNV	c(-5, 2)	KLF6	HOCOMOCO	KLF6_si	KLF6_HUMAN	acgggggCggttctc	0.901955	1	5.40837	5.97811	NA	NA	1	0.569737	0.0953039	weak	rs13392139:C
chr12	54317790	54317790	1	+	rs11559982	A	G	SNV	c(-13, 2)	IRF4	HOCOMOCO	IRF4_si	IRF4_HUMAN	aaaaaaaaaaaaaagAaaggattcgtgaatt	0.932727	0.829637	10.2968	9.18421	NA	NA	1	-1.11263	-0.100938	strong	rs11559982:G
chr8	143921796	143921796	1	+	rs35139934	G	A	SNV	c(-9, 1)	KLF1	HOCOMOCO	KLF1_f1	KLF1_HUMAN	ccgtggtgtgGccctgcgcca	0.90539	0.791001	8.49084	7.45698	NA	NA	1	-1.03386	-0.110621	strong	rs35139934
chr13	30462700	30462700	1	+	rs1060348	G	A	SNV	c(-4, 7)	ATF5	HOCOMOCO	ATF5_si	ATF5_HUMAN	gagcagaagagGaagaaggccga	0.884841	0.738063	9.33308	7.8244	NA	NA	1	-1.50868	-0.143455	strong	rs1060348
chr9	95507889	95507889	1	+	rs1355619	A	G	SNV	c(1, 10)	EGR2	HOCOMOCO	EGR2_si	EGR2_HUMAN	aaggcacaccGgggagggcgt	0.938744	0.939751	9.82872	9.83905	NA	NA	1	0.0103365	0.00098844	neut	rs1355619:G
chr8	129666460	129666460	1	-	rs138628047	T	G	SNV	c(-11, -1)	IRF1	HOCOMOCO	IRF1_si	IRF1_HUMAN	actttctgttcTcctcattatca	0.905596	0.891582	11.6382	11.4602	NA	NA	1	-0.177974	-0.013864	neut	rs138628047:G
chr1	183108761	183108761	1	-	rs10752898	T	G	SNV	c(-10, 2)	NR2C1	HOCOMOCO	NR2C1_si	NR2C1_HUMAN	tcctgaccttctGggatcttacaca	0.910872	0.928488	8.94961	9.11783	NA	NA	1	0.168219	0.0171639	neut	rs10752898:G
chr12	51502098	51502098	1	+	rs10876188	C	A	SNV	c(-4, 9)	IRF2	HOCOMOCO	IRF2_f1	IRF2_HUMAN	acctaatcaaaaaAatgaaagcactct	0.804277	0.948201	10.4742	12.3151	NA	NA	1	1.8409	0.141852	strong	rs10876188:A
chr19	39397871	39397871	1	-	rs3746082	G	A	SNV	c(-12, 11)	SP4	HOCOMOCO	SP4_f1	SP4_HUMAN	gagctcgcaggccgggcccctgcGtccctgccccttcttcctgctcc	0.764703	0.747874	9.05243	8.86279	NA	NA	1	-0.18964	-0.0162033	neut	rs3746082:A
chr2	219055843	219055843	1	+	rs3731878	C	T	SNV	c(-16, 4)	PTF1A	HOCOMOCO	PTF1A_f1	PTF1A_HUMAN	ccggcagggaagcagccgccTgtcttggctgcggccgagtg	0.747075	0.834337	6.74191	7.48483	NA	NA	1	0.742921	0.083519	strong	rs3731878:T
chr12	55542920	55542920	1	+	rs138077956	G	T	SNV	c(1, 8)	FOXO4	HOCOMOCO	FOXO4_f1	FOXO4_HUMAN	gcatagagTtgtttata	0.919885	0.969449	8.8231	9.29144	NA	NA	1	0.468337	0.0488864	weak	rs138077956:T
chr19	41353016	41353016	1	+	rs1800470	G	C	SNV	c(-14, 5)	NHLH1	HOCOMOCO	HEN1_si	HEN1_HUMAN	cagcagcggtagcagcagcGgcagcagccgcagcccgga	0.856619	0.80087	13.4963	12.6417	NA	NA	1	-0.854622	-0.0544543	strong	rs1800470:C
chr1	7462276	7462276	1	+	rs1962545	T	C	SNV	c(-9, 5)	HOXC6	HOCOMOCO	HXC6_f1	HXC6_HUMAN	gtatttttatttttTattttttgagatgg	0.772991	0.71968	11.0975	10.3713	NA	NA	1	-0.726284	-0.051182	strong	rs1962545
chr22	50275860	50275860	1	-	rs5771118	T	C	SNV	c(-3, 16)	SP3	HOCOMOCO	SP3_f1	SP3_HUMAN	gaccgcccagcaccccaccCgcccccgcccccgggggcc	0.965901	0.969333	9.45359	9.48564	NA	NA	1	0.0320524	0.00328001	neut	rs5771118:C
chr1	186144720	186144720	1	+	rs17531405	G	C	SNV	c(1, 9)	BATF	HOCOMOCO	BATF_si	BATF_HUMAN	ttggaaataCtgagtcaac	0.986596	0.988786	10.9192	10.9433	NA	NA	1	0.0240952	0.00217727	neut	rs17531405
chr3	119810266	119810266	1	+	rs3732356	G	C	SNV	c(-11, 1)	WT1	HOCOMOCO	WT1_f1	WT1_HUMAN	gccgtgggtgtgGgcatgcttgtgt	0.920815	0.896596	8.65	8.429	NA	NA	1	-0.220998	-0.0235793	neut	rs3732356:C
chr1	183108761	183108761	1	-	rs10752898	T	C	SNV	c(-10, 2)	RORC	HOCOMOCO	RORG_f1	RORG_HUMAN	tcctgaccttctTggatcttacaca	0.927357	0.79022	8.69577	7.46855	NA	NA	1	-1.22723	-0.131313	strong	rs10752898:C
chr12	122133584	122133584	1	-	rs36045144	A	G	SNV	c(-4, 12)	MAZ	HOCOMOCO	MAZ_f1	MAZ_HUMAN	ctcccagccccgccccGccgcccatctcccccg	0.851096	0.857488	8.87198	8.9371	NA	NA	1	0.0651181	0.00626805	neut	rs36045144:G
chr11	130659324	130659324	1	-	rs12792526	A	T	SNV	c(-6, 5)	FOXQ1	HOCOMOCO	FOXQ1_f1	FOXQ1_HUMAN	tatagagataaAcaatgaaacca	0.9747	0.850398	12.0096	10.5112	NA	NA	1	-1.49845	-0.12168	strong	rs12792526:T
chr17	35723915	35723915	1	-	rs9649	C	T	SNV	c(2, 17)	CTCF	HOCOMOCO	CTCF_f2	CTCF_HUMAN	gcttcagtcacctcccacCtcttgccacctgctgctg	0.848752	0.848752	10.4503	10.4503	NA	NA	1	0	0	neut	rs9649
chr9	113389247	113389247	1	-	rs8177812	G	A	SNV	c(-12, 4)	RARA	HOCOMOCO	RARA_f2	RARA_HUMAN	agcctggcccactcttGaactgttaaagcaggg	0.906534	0.834169	7.48351	6.91656	NA	NA	1	-0.566951	-0.0690075	weak	rs8177812:A
chr6	142946383	142946383	1	+	rs79874964	G	T	SNV	c(-11, 5)	PLAG1	HOCOMOCO	PLAG1_f1	PLAG1_HUMAN	cgcggcgagggcggacGgggggagaggcggagg	0.878065	0.873166	8.60606	8.55951	NA	NA	1	-0.0465471	-0.00476698	neut	rs79874964:T
chr12	54293705	54293705	1	+	rs7304860	T	A	SNV	c(-2, 19)	ZNF143	HOCOMOCO	ZN143_si	ZN143_HUMAN	gctaaaaatacaaaaattagcAgggcatggtggtgaatgcctg	0.874871	0.882622	10.7592	10.8517	NA	NA	1	0.0924661	0.00754711	neut	rs7304860:A
chr12	53386940	53386940	1	-	rs7298225	G	T	SNV	c(-9, 10)	IRF5	HOCOMOCO	IRF5_f1	IRF5_HUMAN	tcacccaacttctaggtttGttttttttttttttttcgt	0.754459	0.74497	9.78934	9.67539	NA	NA	1	-0.113946	-0.00894546	neut	rs7298225
chr5	107670209	107670209	1	-	rs62357862	G	C	SNV	c(-4, 12)	MAZ	HOCOMOCO	MAZ_f1	MAZ_HUMAN	gaagtccctactccccCgctcccgcccttttcc	0.785508	0.82073	8.20383	8.56264	NA	NA	1	0.358814	0.0345382	neut	rs62357862:C
chr8	37238541	37238541	1	-	rs1015003	G	T	SNV	c(-2, 11)	HOXA9	HOCOMOCO	HXA9_f1	HXA9_HUMAN	tcttcttctatatGgaaatatgtcatg	0.833712	0.819516	9.82971	9.66695	NA	NA	1	-0.162756	-0.0138679	neut	rs1015003:T
chr9	16611694	16611694	1	-	rs1337391	A	C	SNV	c(1, 9)	MYBL2	HOCOMOCO	MYBB_f1	MYBB_HUMAN	atgaaaataAtaacttgta	0.963195	0.943181	4.18325	4.10059	NA	NA	1	-0.0826664	-0.0190684	neut	rs1337391:C
chr17	1719556	1719556	1	+	rs12948283	G	C	SNV	c(-6, 5)	IRF1	HOCOMOCO	IRF1_si	IRF1_HUMAN	tctcaaaaaaaGaaaaaaaaaaa	0.948421	0.831388	12.1821	10.6957	NA	NA	1	-1.48632	-0.115783	strong	rs12948283:C
chr19	17723047	17723047	1	-	rs12979186	C	T	SNV	c(-8, 3)	ZNF219	HOCOMOCO	ZN219_f1	ZN219_HUMAN	cttgccaccccCctctcacagta	0.980706	0.868516	9.48472	8.42736	NA	NA	1	-1.05736	-0.109383	strong	rs12979186:T
chr8	143924001	143924001	1	-	rs1140522	C	A	SNV	c(-20, 1)	ZBTB7B	HOCOMOCO	ZBT7B_si	ZBT7B_HUMAN	gcgccgccgctcctcctccgcCgccagctgccgctgcctcgca	0.799236	0.731227	9.37029	8.60529	NA	NA	1	-0.764998	-0.065786	strong	rs1140522:A
chr19	1864602	1864602	1	+	rs3810417	C	T	SNV	c(-12, 3)	TFCP2	HOCOMOCO	TFCP2_f1	TFCP2_HUMAN	ctgggctgggggcgcCtgagcgggtcagagg	0.914405	0.849844	5.94899	5.54883	NA	NA	1	-0.400167	-0.0617586	weak	rs3810417:T
chr12	56718164	56718164	1	+	rs58668145	G	T	SNV	c(-3, 16)	SP3	HOCOMOCO	SP3_f1	SP3_HUMAN	gggttgtgggtgcccctttGtggggtggggtagctagac	0.892881	0.889437	8.77161	8.73945	NA	NA	1	-0.0321661	-0.00329164	neut	rs58668145
chr19	55490298	55490298	1	-	rs114976626	C	A	SNV	c(1, 16)	ZBTB4	HOCOMOCO	ZBTB4_si	ZBTB4_HUMAN	ctgtctccactcccagCcccccgcccagctggg	0.805642	0.765948	12.865	12.2513	NA	NA	1	-0.613666	-0.038669	weak	rs114976626:A
chr5	52800109	52800109	1	-	rs114309882	G	T	SNV	c(-13, -1)	EOMES	HOCOMOCO	EOMES_f1	EOMES_HUMAN	atttcgtcagcccGctgttgcgtgctg	0.807862	0.749709	15.1088	14.045	NA	NA	1	-1.06376	-0.0571192	strong	rs114309882:T
chr12	53791143	53791143	1	-	rs12426763	C	T	SNV	c(-7, 2)	USF1	HOCOMOCO	USF1_f1	USF1_HUMAN	tgacacgtgCctgtaatcc	0.905944	0.905351	11.9408	11.9331	NA	NA	1	-0.00775812	-0.000588997	neut	rs12426763
chr5	168484035	168484035	1	-	rs244899	C	T	SNV	c(1, 9)	POU3F2	HOCOMOCO	PO3F2_si	PO3F2_HUMAN	attcataggCttaaataac	0.952306	0.93868	5.98776	5.90412	NA	NA	1	-0.0836429	-0.0133179	neut	rs244899:T
chr12	53616193	53616193	1	-	rs2365344	T	A	SNV	c(-9, 5)	PROP1	HOCOMOCO	PROP1_f1	PROP1_HUMAN	gctcatgaaatgacTttctaagctaaatc	0.855797	0.800021	5.44034	5.107	NA	NA	1	-0.333347	-0.0528939	neut	rs2365344
chr7	137915944	137915944	1	+	rs273957	C	T	SNV	c(-6, 6)	NFYB	HOCOMOCO	NFYB_f1	NFYB_HUMAN	gttcgtctgtaaTtggctctgtctt	0.780198	0.942868	9.1296	10.9956	NA	NA	1	1.86604	0.160161	strong	rs273957:T
chr9	137208820	137208820	1	-	rs28404308	T	A	SNV	c(-4, 5)	BATF	HOCOMOCO	BATF_si	BATF_HUMAN	aagaccctgActcaaaaaa	0.841952	0.987744	9.32794	10.9319	NA	NA	1	1.60392	0.144932	strong	rs28404308:A
chr5	172765347	172765347	1	+	rs114503346	C	T	SNV	c(-5, 13)	SP1	HOCOMOCO	SP1_f2	SP1_HUMAN	ggatccacccggcgggcgCggggaggggccgcagcgg	0.946657	0.944839	10.6353	10.6157	NA	NA	1	-0.019658	-0.0017533	neut	rs114503346
chr1	9293125	9293125	1	+	rs187506632	G	A	SNV	c(-5, 11)	MAZ	HOCOMOCO	MAZ_f1	MAZ_HUMAN	gcgaccggcccgggagGgggaggcgcggggggc	0.86413	0.848696	9.00476	8.84754	NA	NA	1	-0.157221	-0.0151336	neut	rs187506632:A
chr12	51870172	51870172	1	+	rs17126180	C	G	SNV	c(-12, 9)	ZNF143	HOCOMOCO	ZN143_si	ZN143_HUMAN	cctgttacttccctgcacaatGgaaaagactcctgtccgctct	0.704631	0.847747	8.72846	10.4357	NA	NA	1	1.70719	0.139341	strong	rs17126180:G
chr12	51924594	51924594	1	-	rs3847858	A	T	SNV	c(-11, 2)	PRDM1	HOCOMOCO	PRDM1_f1	PRDM1_HUMAN	ccccaatttccctTtctagacaaagag	0.839777	0.905769	13.054	14.0652	NA	NA	1	1.01116	0.065198	strong	rs3847858:T
chr2	25279683	25279683	1	+	rs2006788	T	G	SNV	c(-4, 8)	FOXM1	HOCOMOCO	FOXM1_f1	FOXM1_HUMAN	ggccaaagtttgTtttttttttttg	0.89882	0.839869	5.19505	4.87124	NA	NA	1	-0.32381	-0.0563068	neut	rs2006788:G
chr11	128695139	128695139	1	-	rs10893909	C	T	SNV	c(-12, 9)	ZBTB7B	HOCOMOCO	ZBT7B_si	ZBT7B_HUMAN	ctgtgagcccgcgccccgcgcCcgcccggccattcccacccca	0.860855	0.777998	10.0634	9.13139	NA	NA	1	-0.932014	-0.0801486	strong	rs10893909
chr9	127527336	127527336	1	+	rs2243558	C	T	SNV	c(-3, 9)	WT1	HOCOMOCO	WT1_f1	WT1_HUMAN	tgtgggcaggagCgggtggggagtg	0.928233	0.927957	8.71768	8.71517	NA	NA	1	-0.00251796	-0.000268652	neut	rs2243558:T
chr3	70224942	70224942	1	+	rs191223340	T	C	SNV	c(-7, 10)	PAX2	HOCOMOCO	PAX2_f1	PAX2_HUMAN	tggtgaaacagattcatCagttttgactaaataca	0.826978	0.873799	5.25263	5.53291	NA	NA	1	0.280277	0.0445709	neut	rs191223340
chr16	72096916	72096916	1	+	rs1050362	C	T	SNV	c(2, 16)	NR3C1	HOCOMOCO	GCR_do	GCR_HUMAN	agagagagcgggagcggCgggaacatggtgtctat	0.913441	0.913441	5.94803	5.94803	NA	NA	1	0	0	neut	rs1050362:T
chr22	50273345	50273345	1	+	rs150685861	C	A	SNV	c(-3, 5)	PDX1	HOCOMOCO	PDX1_do	PDX1_HUMAN	tcattaatAattagttt	0.923727	0.952328	9.72942	10.0275	NA	NA	1	0.29813	0.0283273	neut	rs150685861
chr12	52286982	52286982	1	+	rs59448276	G	C	SNV	c(-6, 10)	ETV7	HOCOMOCO	ETV7_si	ETV7_HUMAN	cagccctccccacaccGgaagtgaataataata	0.86022	0.733147	9.21333	7.92079	NA	NA	1	-1.29254	-0.121535	strong	rs59448276:C
chr6	50835337	50835337	1	+	rs987237	A	G	SNV	c(-7, 2)	POU3F2	HOCOMOCO	PO3F2_si	PO3F2_HUMAN	acaaaattcAtgtcactgc	0.964325	0.801966	6.06153	5.06496	NA	NA	1	-0.996575	-0.158678	strong	rs987237
chr12	53389390	53389390	1	+	rs9739640	A	T	SNV	c(-4, 6)	HOXD13	HOCOMOCO	HXD13_f1	HXD13_HUMAN	tgtatttttaTtcgagattga	0.882477	0.951163	4.87597	5.2345	NA	NA	1	0.358533	0.0653133	neut	rs9739640:T
chr10	30028144	30028144	1	+	rs9337951	G	A	SNV	c(-3, 6)	HOXA1	HOCOMOCO	HXA1_f1	HXA1_HUMAN	ctttgtaagAtggatgaaa	0.78797	0.942933	6.93287	8.2254	NA	NA	1	1.29254	0.148543	strong	rs9337951
chr3	133772601	133772601	1	-	rs8177297	C	G	SNV	c(-5, 7)	ETV5	HOCOMOCO	ETV5_f1	ETV5_HUMAN	tgtcaacgttccCtcctcttctccc	0.908646	0.907312	5.50944	5.50173	NA	NA	1	-0.00770061	-0.00127568	neut	rs8177297:G
chr5	135376876	135376876	1	-	rs79237520	C	T	SNV	c(-9, 7)	SPI1	HOCOMOCO	SPI1_si	SPI1_HUMAN	gagaaaactgcacttcCtttgcctcgatttcct	0.837701	0.752288	10.9556	9.86741	NA	NA	1	-1.08824	-0.0835596	strong	rs79237520
chr8	76676481	76676481	1	+	rs7838781	A	C	SNV	c(-2, 10)	NR2C2	HOCOMOCO	NR2C2_f1	NR2C2_HUMAN	gacctctgaaagCccagagggcatc	0.876708	0.878674	6.82467	6.8392	NA	NA	1	0.0145269	0.00187789	neut	rs7838781:C
chr12	54533460	54533460	1	-	rs76664911	A	G	SNV	c(-5, 8)	HOXA9	HOCOMOCO	HXA9_f1	HXA9_HUMAN	gccgtggttccacAaacggtcatttag	0.828139	0.735456	9.76582	8.7032	NA	NA	1	-1.06262	-0.0905417	strong	rs76664911:G
chr19	4037324	4037324	1	+	rs75488612	G	C	SNV	c(-8, 15)	SP4	HOCOMOCO	SP4_f1	SP4_HUMAN	agggatggagggctggggagttgGgggggtggggcacctccagcccc	0.809507	0.779808	9.55729	9.22264	NA	NA	1	-0.334652	-0.0285935	neut	rs75488612:C
chr17	57596496	57596496	1	+	rs74364822	G	T	SNV	c(-4, 6)	RARB	HOCOMOCO	RARB_f1	RARB_HUMAN	cgcggaaaggTcaagcgtggc	0.803681	0.983111	7.61979	9.2851	NA	NA	1	1.66531	0.176376	strong	rs74364822:T
chr1	47536775	47536775	1	+	rs688540	G	C	SNV	c(-5, 4)	CEBPA	HOCOMOCO	CEBPA_do	CEBPA_HUMAN	aatgtttgcGcaatcttga	0.986206	0.972491	6.48245	6.39465	NA	NA	1	-0.0878013	-0.0133624	neut	rs688540:C
chr19	41365668	41365668	1	-	rs1963413	G	C	SNV	c(-13, 8)	ZNF143	HOCOMOCO	ZN143_si	ZN143_HUMAN	cacccgcctcagcctcccaaaCtgctgggattacaggcgttag	0.86053	0.86236	10.5881	10.61	NA	NA	1	0.0218332	0.00178203	neut	rs1963413:C
chr16	89706211	89706211	1	-	rs4785587	G	C	SNV	c(-7, 11)	SP1	HOCOMOCO	SP1_f2	SP1_HUMAN	ctgagccaggacgttcccCgcccccacagtgtgcagg	0.811379	0.947796	9.17281	10.6476	NA	NA	1	1.47484	0.13154	strong	rs4785587:C
chr4	61909615	61909615	1	-	rs192210727	G	T	SNV	c(2, 10)	NKX2-2	HOCOMOCO	NKX22_si	NKX22_HUMAN	tgaacagacaaGaaatcacttga	0.971582	0.971582	9.56432	9.56432	NA	NA	1	0	0	neut	rs192210727
chr14	53948020	53948020	1	+	rs12893484	G	A	SNV	c(-15, -1)	TFCP2	HOCOMOCO	TFCP2_f1	TFCP2_HUMAN	tgctgcctttgcctgAggctctgatgtcttc	0.842175	0.909144	5.50129	5.91639	NA	NA	1	0.415097	0.0640627	weak	rs12893484:A
chr13	61410648	61410648	1	+	rs3829388	T	C	SNV	c(-6, 6)	DDIT3	HOCOMOCO	DDIT3_f1	DDIT3_HUMAN	ctaaaaaggaatTgcacttcttttt	0.93715	0.740899	8.78398	6.98137	NA	NA	1	-1.80261	-0.19256	strong	rs3829388:C
chr2	59779531	59779531	1	-	rs12713403	C	A	SNV	c(-2, 8)	ZFHX3	HOCOMOCO	ZFHX3_f1	ZFHX3_HUMAN	ctaataaaaaAttagtaatag	0.854059	0.932454	7.1306	7.75188	NA	NA	1	0.621287	0.0749696	weak	rs12713403:A
chr6	150804115	150804115	1	-	rs10046456	G	A	SNV	c(-3, 6)	THRA	HOCOMOCO	THA_f1	THA_HUMAN	gtatctctgAcctcaaaat	0.828963	0.992382	7.10883	8.48285	NA	NA	1	1.37402	0.160763	strong	rs10046456:A
chr21	38950753	38950753	1	+	rs2836779	C	T	SNV	c(-3, 11)	FOXD1	HOCOMOCO	FOXD1_si	FOXD1_HUMAN	agcaagtttccataTgtttaccataaaag	0.822297	0.921567	7.26421	8.09993	NA	NA	1	0.83572	0.0953993	strong	rs2836779:T
chr12	50666567	50666567	1	-	rs2731439	C	T	SNV	c(-7, 5)	GABPA	HOCOMOCO	GABPA_f1	GABPA_HUMAN	ggtgcttacttcCgctgggctgtag	0.928992	0.766671	11.5425	9.54707	NA	NA	1	-1.99546	-0.160724	strong	rs2731439
chr22	20146827	20146827	1	+	rs1974653	C	T	SNV	c(-1, 19)	MAFA	HOCOMOCO	MAFA_f1	MAFA_HUMAN	gctcagggccctgtgggggcTgctgaacctgctggaactct	0.812912	0.86029	6.98487	7.36334	NA	NA	1	0.378469	0.044634	neut	rs1974653:T
chr4	2732221	2732221	1	+	rs11543194	G	T	SNV	c(-5, 4)	MITF	HOCOMOCO	MITF_f1	MITF_HUMAN	tcctgtcatGtgtcctcac	0.987794	0.839254	9.24796	7.87825	NA	NA	1	-1.36971	-0.146329	strong	rs11543194:T
chr19	18175736	18175736	1	+	rs200373	T	A	SNV	c(1, 8)	ZIC3	HOCOMOCO	ZIC3_f1	ZIC3_HUMAN	gggggacaTgggtggta	0.97739	0.964187	4.70837	4.64706	NA	NA	1	-0.0613096	-0.0127374	neut	rs200373:A
chr12	49305111	49305111	1	-	rs12322335	T	C	SNV	c(-9, 12)	REST	HOCOMOCO	REST_f1	REST_HUMAN	tagcgagaaaagaaaagaaccTtgggtagaatcttaaagagaa	0.764839	0.763645	14.9186	14.8962	NA	NA	1	-0.0224374	-0.00116033	neut	rs12322335
chr12	49867042	49867042	1	+	rs1044677	T	C	SNV	c(-6, 15)	REST	HOCOMOCO	REST_f1	REST_HUMAN	gagtgtcgggggtgtggcagcTggcctgggtccctggagctgt	0.763506	0.69795	14.8936	13.6618	NA	NA	1	-1.23175	-0.0636985	strong	rs1044677:C
chr5	58458178	58458178	1	-	rs1848510	G	A	SNV	c(-2, 7)	FOXJ2	HOCOMOCO	FOXJ2_f1	FOXJ2_HUMAN	tccctagacAataaacaaa	0.9176	0.94847	9.30366	9.61354	NA	NA	1	0.309879	0.0305878	neut	rs1848510:A
chr7	76482621	76482621	1	-	rs12534498	G	A	SNV	c(-4, 6)	TCF3	HOCOMOCO	TFE2_f2	TFE2_HUMAN	tgaagccagcAtctgtgacta	0.856739	0.969125	8.02295	9.05821	NA	NA	1	1.03526	0.11081	strong	rs12534498:A
chr1	151034063	151034063	1	+	rs3738476	C	G	SNV	c(-1, 10)	NFE2L2	HOCOMOCO	NF2L2_si	NF2L2_HUMAN	ctgatttctggGctgagtcaaga	0.780012	0.901858	6.16403	7.08005	NA	NA	1	0.916014	0.117169	strong	rs3738476:G
chr12	54120131	54120131	1	+	rs11170820	C	T	SNV	c(-4, 9)	NR2E3	HOCOMOCO	NR2E3_f1	NR2E3_HUMAN	cctctctgcaagcTcaaaagagatggg	0.733807	0.820387	7.42402	8.2541	NA	NA	1	0.830084	0.0832069	strong	rs11170820:T
chr4	95536653	95536653	1	+	rs10030217	T	C	SNV	c(-7, 14)	ARID3A	HOCOMOCO	ARI3A_do	ARI3A_HUMAN	tcatttcacaatagaattaagCtttatgcaatacaaaaggaaa	0.837785	0.839232	10.9092	10.9276	NA	NA	1	0.0183795	0.00141722	neut	rs10030217:C
chr6	142370412	142370412	1	+	rs11155242	A	C	SNV	c(-3, 14)	SOX17	HOCOMOCO	SOX17_f2	SOX17_HUMAN	tatccatttctgattcaCaatgtttgttgaataat	0.704095	0.827099	10.7571	12.6046	NA	NA	1	1.84744	0.121531	strong	rs11155242
chr3	119810266	119810266	1	+	rs3732356	G	T	SNV	c(-2, 9)	TP73	HOCOMOCO	P73_si	P73_HUMAN	ccgtgggtgtgGgcatgcttgtg	0.956328	0.893218	6.02649	5.64362	NA	NA	1	-0.382866	-0.0608552	neut	rs3732356:T
chr3	70970599	70970599	1	+	rs9874207	T	C	SNV	c(-8, 13)	RREB1	HOCOMOCO	RREB1_si	RREB1_HUMAN	tgtgtttgcctccagggagtaTgatgctttgtgcacttaagaa	0.777811	0.75978	9.55065	9.33603	NA	NA	1	-0.21462	-0.0175986	neut	rs9874207
chr1	39747206	39747206	1	+	rs9787249	G	T	SNV	c(-7, 4)	FOS	HOCOMOCO	FOS_si	FOS_HUMAN	catttgttgatTggcacttgcac	0.744133	0.971757	5.29566	6.86706	NA	NA	1	1.5714	0.222514	strong	rs9787249:T
chr12	51954475	51954475	1	+	rs7962469	A	G	SNV	c(-5, 3)	FOXP3	HOCOMOCO	FOXP3_f1	FOXP3_HUMAN	aaaaatctGatttcaag	0.839487	0.979655	5.29891	6.15005	NA	NA	1	0.851136	0.13567	strong	rs7962469:G
chr3	39153769	39153769	1	-	rs784504	G	A	SNV	c(-3, 10)	BACH1	HOCOMOCO	BACH1_si	BACH1_HUMAN	ctccctgcggactAtgacccggcgact	0.815847	0.818643	10.3287	10.3626	NA	NA	1	0.0339644	0.00270289	neut	rs784504:A
chr12	49622159	49622159	1	-	rs74086911	G	A	SNV	c(-6, 5)	EBF1	HOCOMOCO	COE1_f2	COE1_HUMAN	cggcagcccccAggggaaggtgg	0.90664	0.960612	10.0278	10.6188	NA	NA	1	0.590998	0.0534832	weak	rs74086911
chr12	47808263	47808263	1	+	rs739842	T	G	SNV	c(-14, 6)	PTF1A	HOCOMOCO	PTF1A_f1	PTF1A_HUMAN	ctctttctgggaatcccacaGgcggctgttgtaaacagccc	0.825174	0.842511	7.40682	7.55442	NA	NA	1	0.147596	0.0165927	neut	rs739842:G
chr12	109458360	109458360	1	+	rs7313797	T	C	SNV	c(-4, 7)	ATF6	HOCOMOCO	ATF6A_si	ATF6A_HUMAN	aaataaaccctTgacgtggcagc	0.952048	0.836355	11.7307	10.3297	NA	NA	1	-1.40101	-0.113798	strong	rs7313797:C
chr12	50187864	50187864	1	-	rs7301566	T	C	SNV	c(-9, 1)	ETS2	HOCOMOCO	ETS2_f1	ETS2_HUMAN	gcctcttcctTccctatcctc	0.982205	0.965686	6.37515	6.27156	NA	NA	1	-0.103593	-0.0159699	neut	rs7301566:C
chr19	1030651	1030651	1	+	rs7252428	C	A	SNV	c(-15, -1)	IRF4	HOCOMOCO	IRF4_si	IRF4_HUMAN	aaaaagaaaaaagagAtgatggttgcacaac	0.763805	0.869165	8.4737	9.61083	NA	NA	1	1.13712	0.10316	strong	rs7252428:A
chr14	65067366	65067366	1	-	rs7145112	A	C	SNV	c(-2, 18)	ONECUT2	HOCOMOCO	ONEC2_si	ONEC2_HUMAN	caattttgatacattactaaAgaaagtccataccttatttg	0.864307	0.827744	8.6064	8.26386	NA	NA	1	-0.342539	-0.0346784	neut	rs7145112:C
chr7	28783835	28783835	1	-	rs6976396	C	G	SNV	c(-4, 5)	NR5A2	HOCOMOCO	NR5A2_f1	NR5A2_HUMAN	aagcaggccCttgataaac	0.977238	0.798912	9.3181	7.64694	NA	NA	1	-1.67116	-0.175332	strong	rs6976396:G
chr1	16127176	16127176	1	-	rs16852471	C	T	SNV	c(-3, 6)	USF1	HOCOMOCO	USF1_f1	USF1_HUMAN	ggagcctcaCgtgtcagat	0.905379	0.808975	11.9335	10.6718	NA	NA	1	-1.26164	-0.0957839	strong	rs16852471
chr8	143293689	143293689	1	-	rs11136280	T	G	SNV	c(-4, 8)	PLAG1	HOCOMOCO	PLAG1_si	PLAG1_HUMAN	accacgtatgtgGccccttctcacc	0.892495	0.946644	6.15594	6.51602	NA	NA	1	0.360088	0.0524081	neut	rs11136280:G
chr17	1719556	1719556	1	+	rs12948283	G	A	SNV	c(-6, 5)	IRF1	HOCOMOCO	IRF1_si	IRF1_HUMAN	tctcaaaaaaaGaaaaaaaaaaa	0.948421	0.82833	12.1821	10.6569	NA	NA	1	-1.52516	-0.118809	strong	rs12948283:A
chr16	49732861	49732861	1	+	rs4785187	G	C	SNV	c(-3, 5)	MZF1	HOCOMOCO	MZF1_f1	MZF1_HUMAN	tccaaggcGgggaacgt	0.989472	0.796948	9.72667	7.85311	NA	NA	1	-1.87356	-0.190613	strong	rs4785187:C
chr3	47418189	47418189	1	-	rs12487736	C	A	SNV	c(-2, 16)	ZFX	HOCOMOCO	ZFX_f1	ZFX_HUMAN	gcgcgtcccacacgcagaCgtggcctgccaggcagca	0.951115	0.874371	10.8325	9.98176	NA	NA	1	-0.850728	-0.0747933	strong	rs12487736:A
chr9	136769640	136769640	1	-	rs181483657	G	C	SNV	c(-7, 14)	RREB1	HOCOMOCO	RREB1_si	RREB1_HUMAN	cccctccatgcactgccccccCccacccccccatgcactggcc	0.83545	0.850561	10.2367	10.4165	NA	NA	1	0.179861	0.0147484	neut	rs181483657
chr12	53791143	53791143	1	+	rs12426763	C	T	SNV	c(-11, 5)	HEY2	HOCOMOCO	HEY2_f1	HEY2_HUMAN	ggcgtggtgacacgtgCctgtaatcccagctac	0.865629	0.851763	7.36886	7.25622	NA	NA	1	-0.112647	-0.0133144	neut	rs12426763
chr12	49990566	49990566	1	-	rs2292721	T	C	SNV	c(-8, 3)	SPIB	HOCOMOCO	SPIB_f1	SPIB_HUMAN	cacgttcccttTtaaagtctagt	0.940179	0.812856	10.6533	9.2281	NA	NA	1	-1.42519	-0.125868	strong	rs2292721
chr1	225838705	225838705	1	-	rs2234922	A	G	SNV	c(-13, 1)	NFIA+NFIB+NFIC+NFIX	HOCOMOCO	NFIA+NFIB+NFIC+NFIX_f2	NFIA+NFIB+NFIC+NFIX_HUMAN	gctgcccgcaggccAtaccccgaagccct	0.864065	0.724389	6.7705	5.75026	NA	NA	1	-1.02024	-0.131416	strong	rs2234922:G
chr12	53953914	53953914	1	+	rs2366149	T	G	SNV	c(-17, 4)	ZBTB7B	HOCOMOCO	ZBT7B_si	ZBT7B_HUMAN	tgatggtcccaggggcaggctGggccggttctggggtgcagtt	0.807599	0.818441	9.46437	9.58632	NA	NA	1	0.121955	0.0104875	neut	rs2366149:G
chr5	177093242	177093242	1	+	rs351855	G	A	SNV	c(-9, 11)	MAFA	HOCOMOCO	MAFA_f1	MAFA_HUMAN	ctgtgctcctgctgctggccAggctgtatcgagggcaggcg	0.828553	0.839343	7.10982	7.19601	NA	NA	1	0.0861968	0.0101654	neut	rs351855
chr12	53550335	53550335	1	+	rs11170594	T	G	SNV	c(-7, 7)	STAT2	HOCOMOCO	STAT2_f1	STAT2_HUMAN	ctcaaaaaaaaaaaGaaataaataaataa	0.838203	0.900803	7.97871	8.55601	NA	NA	1	0.577301	0.0609559	weak	rs11170594:G
chr12	52601112	52601112	1	+	rs56207115	A	G	SNV	c(-6, 4)	SMAD2	HOCOMOCO	SMAD2_si	SMAD2_HUMAN	ctcggggtccGtctccacgtt	0.700507	0.937979	4.95279	6.561	NA	NA	1	1.60822	0.23037	strong	rs56207115
chr10	102668959	102668959	1	+	rs12262998	C	G	SNV	c(-6, 4)	EGR4	HOCOMOCO	EGR4_f1	EGR4_HUMAN	ggcaggcgggGgggagagggt	0.924535	0.95418	7.61946	7.85077	NA	NA	1	0.231309	0.0281799	neut	rs12262998:G
chr6	36130414	36130414	1	-	rs12210904	C	T	SNV	c(-5, 14)	BHLHE41	HOCOMOCO	BHE41_f1	BHE41_HUMAN	ccgggcgtggcggccccggTgcacctgggcgagccggca	0.880886	0.885395	7.43743	7.47354	NA	NA	1	0.0361119	0.00430348	neut	rs12210904:T
chr8	11563812	11563812	1	-	rs13248757	T	C	SNV	c(-12, 2)	NR2F2	HOCOMOCO	COT2_f2	COT2_HUMAN	tgctgtcccttgccCgggcccactgtgcc	0.778421	0.880643	5.2924	5.94546	NA	NA	1	0.653058	0.0973553	weak	rs13248757:C
chr20	1915642	1915642	1	-	rs6136377	A	T	SNV	c(-4, 6)	TFAP4	HOCOMOCO	TFAP4_si	TFAP4_HUMAN	aaggctccacAgctggtaaag	0.989689	0.882939	10.2908	9.20624	NA	NA	1	-1.08456	-0.104329	strong	rs6136377:T
chr5	35039381	35039381	1	+	rs37370	C	T	SNV	c(-6, 2)	FOXP3	HOCOMOCO	FOXP3_f1	FOXP3_HUMAN	ggtatctgTttccttca	0.924267	0.949704	5.81372	5.96818	NA	NA	1	0.154456	0.02462	neut	rs37370:T
chr12	51288062	51288062	1	-	rs4611251	C	A	SNV	c(-7, 3)	FOXF2	HOCOMOCO	FOXF2_f1	FOXF2_HUMAN	ttttaatgtaAaaaaaaatag	0.778444	0.900843	7.1638	8.26597	NA	NA	1	1.10218	0.12034	strong	rs4611251:A
chr9	127524149	127524149	1	+	rs1891732	G	A	SNV	c(-3, 3)	PPARA	HOCOMOCO	PPARA_f1	PPARA_HUMAN	cacaagGtcagag	1	0.836349	8.46559	7.09523	NA	NA	1	-1.37036	-0.161874	strong	rs1891732:A
chr1	45729703	45729703	1	-	rs28375469	T	G	SNV	c(-1, 10)	HLTF	HOCOMOCO	HLTF_f1	HLTF_HUMAN	ctttgggagatTtgcatacttca	0.907119	0.722623	4.99257	4.02294	NA	NA	1	-0.969628	-0.176916	strong	rs28375469:G
chr12	54034227	54034227	1	+	rs2071449	C	T	SNV	c(-14, 2)	MAZ	HOCOMOCO	MAZ_f1	MAZ_HUMAN	ggtggggacgggggaaTgctgcaagctattcac	0.842041	0.846657	8.77974	8.82676	NA	NA	1	0.0470237	0.00452635	neut	rs2071449:T
chr12	54585609	54585609	1	+	rs1144998	G	A	SNV	c(-6, 1)	PAX5	HOCOMOCO	PAX5_si	PAX5_HUMAN	gggctgaGaggagta	0.995369	0.913042	9.00127	8.25974	NA	NA	1	-0.741529	-0.0820004	strong	rs1144998:A
chr14	69771596	69771596	1	+	rs147871553	G	T	SNV	c(-14, 2)	PLAG1	HOCOMOCO	PLAG1_f1	PLAG1_HUMAN	aaggggggttgggttgGgctggatatctttgta	0.876972	0.724732	8.59568	7.14933	NA	NA	1	-1.44635	-0.148123	strong	rs147871553
chr19	18175736	18175736	1	+	rs200373	T	A	SNV	c(-1, 9)	GLI3	HOCOMOCO	GLI3_si	GLI3_HUMAN	gagggggacaTgggtggtaac	0.966225	0.847881	9.99543	8.80068	NA	NA	1	-1.19475	-0.115586	strong	rs200373:A
chr12	52286982	52286982	1	+	rs59448276	G	A	SNV	c(-6, 10)	ETV7	HOCOMOCO	ETV7_si	ETV7_HUMAN	cagccctccccacaccGgaagtgaataataata	0.86022	0.733147	9.21333	7.92079	NA	NA	1	-1.29254	-0.121535	strong	rs59448276:A
chr12	50740958	50740958	1	-	rs7968440	A	G	SNV	c(2, 12)	PPARD	HOCOMOCO	PPARD_f1	PPARD_HUMAN	gctagactcagtgAtgtcctctgcccc	0.867618	0.867618	7.3705	7.3705	NA	NA	1	0	0	neut	rs7968440
chr19	4037324	4037324	1	+	rs75488612	G	A	SNV	c(-2, 9)	ZNF219	HOCOMOCO	ZN219_f1	ZN219_HUMAN	ctggggagttgGgggggtggggc	0.966593	0.861257	9.35171	8.35893	NA	NA	1	-0.992771	-0.102702	strong	rs75488612:A
chr10	61910926	61910926	1	+	rs72833340	A	G	SNV	c(-8, 4)	NR6A1	HOCOMOCO	NR6A1_do	NR6A1_HUMAN	catcaggttcacGgtcacatctcca	0.750949	0.834925	10.9785	12.1767	NA	NA	1	1.19819	0.0824516	strong	rs72833340
chr1	47536775	47536775	1	+	rs688540	G	T	SNV	c(-6, 4)	CEBPD	HOCOMOCO	CEBPD_f1	CEBPD_HUMAN	aaatgtttgcGcaatcttgaa	0.983141	0.968361	7.11534	7.01062	NA	NA	1	-0.10472	-0.0144745	neut	rs688540:T
chr2	104051280	104051280	1	+	rs6758152	T	G	SNV	c(-7, 4)	TP73	HOCOMOCO	P73_si	P73_HUMAN	aaaagggacacGttggtgcagga	0.756451	0.942628	4.81392	5.94338	NA	NA	1	1.12946	0.179524	strong	rs6758152
chr2	25249197	25249197	1	-	rs2384145	G	C	SNV	c(-5, 3)	ZIC3	HOCOMOCO	ZIC3_f1	ZIC3_HUMAN	caagaccaCcctgggca	0.798039	0.986797	3.87555	4.75205	NA	NA	1	0.876509	0.182099	strong	rs2384145:C
chr22	37226844	37226844	1	+	rs116118746	C	A	SNV	c(-4, 17)	RREB1	HOCOMOCO	RREB1_si	RREB1_HUMAN	ggagagccaaggcctaagtggCggggggggttctgggccaaca	0.780471	0.779721	9.5823	9.57338	NA	NA	1	-0.00892698	-0.000732005	neut	rs116118746:A
chr12	55641825	55641825	1	-	rs114452062	G	A	SNV	c(-6, 6)	MYOG	HOCOMOCO	MYOG_f1	MYOG_HUMAN	ccagtgcctacaGctggctctcggg	0.940912	0.796088	10.1135	8.60231	NA	NA	1	-1.51119	-0.140837	strong	rs114452062
chr19	8590032	8590032	1	+	rs3923268	G	C	SNV	c(-5, 9)	ZNF148	HOCOMOCO	ZN148_si	ZN148_HUMAN	ggaggccaggcttgGggggatggagtcag	0.861396	0.7781	9.6937	8.78313	NA	NA	1	-0.91057	-0.0812364	strong	rs3923268:C
chr7	107976882	107976882	1	-	rs12705426	G	T	SNV	c(-14, 1)	IRF4	HOCOMOCO	IRF4_si	IRF4_HUMAN	ccttcctttcctcttTctccttccttccttt	0.84775	0.872421	9.3797	9.64596	NA	NA	1	0.266259	0.0241551	neut	rs12705426:T
chr12	53999986	53999986	1	+	rs56368105	A	G	SNV	c(-15, 1)	KLF15	HOCOMOCO	KLF15_f1	KLF15_HUMAN	ggggtgggagagggggGaaagaaggcaaggaaa	0.8989	0.934282	6.92316	7.18231	NA	NA	1	0.259153	0.0338158	neut	rs56368105
chr16	1792972	1792972	1	+	rs28469124	G	A	SNV	c(-2, 7)	NR0B1	HOCOMOCO	NR0B1_si	NR0B1_HUMAN	accgccgtcGggggacagg	0.943593	0.789297	5.1752	4.36204	NA	NA	1	-0.813164	-0.148592	strong	rs28469124:A
chr14	68232877	68232877	1	-	rs1314913	C	T	SNV	c(-7, 2)	BATF	HOCOMOCO	BATF_si	BATF_HUMAN	gttctgactCattcaggcc	0.995953	0.889688	11.0222	9.8531	NA	NA	1	-1.16906	-0.105638	strong	rs1314913
chr1	172392376	172392376	1	-	rs2001127	C	A	SNV	c(-23, -1)	SP4	HOCOMOCO	SP4_f1	SP4_HUMAN	tgtcacctcccctctcacctccaCtcaacttctctgaaggggctaaa	0.756282	0.735976	8.95754	8.72873	NA	NA	1	-0.228811	-0.0195501	neut	rs2001127:A
chr6	41682998	41682998	1	+	rs2842643	C	A	SNV	c(1, 7)	DLX2	HOCOMOCO	DLX2_f1	DLX2_HUMAN	tcgcacgAtaattgc	0.876734	0.967612	5.26958	5.7797	NA	NA	1	0.510119	0.0855688	weak	rs2842643:A
chr19	41370563	41370563	1	-	rs4803459	T	G	SNV	c(-17, 1)	MLXIPL	HOCOMOCO	MLXPL_f1	MLXPL_HUMAN	tacaggcgtgtgccacctGgtccagctaatttttgta	0.764143	0.842899	7.96859	8.7509	NA	NA	1	0.782307	0.0758679	strong	rs4803459:G
chr12	49951888	49951888	1	-	rs11169225	T	A	SNV	c(-5, 5)	RELA	HOCOMOCO	TF65_f2	TF65_HUMAN	tgtggaggaaAgacctgtgcc	0.772582	0.909624	8.84659	10.392	NA	NA	1	1.54537	0.135427	strong	rs11169225
chr12	109460927	109460927	1	-	rs1558804	A	G	SNV	c(1, 11)	HLTF	HOCOMOCO	HLTF_f1	HLTF_HUMAN	ctgcctggagaGtggcagcctca	0.882601	0.906673	4.86371	4.99022	NA	NA	1	0.126512	0.0230831	neut	rs1558804:G
chr15	75509813	75509813	1	-	rs4381565	A	G	SNV	c(2, 9)	HOXD13	HOCOMOCO	HXD13_f1	HXD13_HUMAN	gtgaaaccccAtctctactaa	0.92206	0.92206	5.08258	5.08258	NA	NA	1	0	0	neut	rs4381565
chr12	52196220	52196220	1	+	rs10783496	A	G	SNV	c(-4, 11)	TGIF1	HOCOMOCO	TGIF1_f1	TGIF1_HUMAN	gctgggactacaggcAcatgccaccatgccc	0.854468	0.739943	4.78318	4.18423	NA	NA	1	-0.598951	-0.10803	weak	rs10783496:G
chr17	47810372	47810372	1	-	rs16948401	G	T	SNV	c(-7, 4)	RORA	HOCOMOCO	RORA_f1	RORA_HUMAN	cagatgacctcGatgggcccttc	0.903609	0.898976	12.3898	12.3269	NA	NA	1	-0.0629094	-0.00459235	neut	rs16948401:T
chr3	172445039	172445039	1	+	rs482204	G	T	SNV	c(-4, 20)	TAL1	HOCOMOCO	TAL1_f2	TAL1_HUMAN	aatgatatcttttttccctcccaGatgtttctggatctatgtgttcct	0.861614	0.812365	12.4036	11.7145	NA	NA	1	-0.689097	-0.0480545	weak	rs482204:T
chr19	16100820	16100820	1	-	rs59508494	A	C	SNV	c(-5, 6)	BPTF	HOCOMOCO	BPTF_si	BPTF_HUMAN	accctgtctcaCaaaaaaagtac	0.884036	0.956911	5.20573	5.61821	NA	NA	1	0.412481	0.070364	weak	rs59508494:C
chr12	50764080	50764080	1	-	rs61926301	G	C	SNV	c(-8, 1)	TFAP2B	HOCOMOCO	AP2B_f1	AP2B_HUMAN	cgcccccagGcttgtgtag	0.979835	0.943861	7.28352	7.02116	NA	NA	1	-0.262364	-0.0353087	neut	rs61926301:C
chr12	54336088	54336088	1	+	rs4759076	T	G	SNV	c(-4, 8)	RFX2	HOCOMOCO	RFX2_f1	RFX2_HUMAN	ttcattatagttGccaagtatcctc	0.823802	0.917644	7.69832	8.54709	NA	NA	1	0.848769	0.0913444	strong	rs4759076:G
chr9	127524149	127524149	1	+	rs1891732	G	A	SNV	c(-4, 4)	NR4A2	HOCOMOCO	NR4A2_si	NR4A2_HUMAN	aacacaagGtcagagcc	0.95727	0.827043	9.34276	8.08815	NA	NA	1	-1.25461	-0.12862	strong	rs1891732:A
chr17	38454732	38454732	1	-	rs55719924	G	A	SNV	c(-8, 9)	ESR1	HOCOMOCO	ESR1_do	ESR1_HUMAN	tgtgagtcacagtgggcAccatgcccggcctgaac	0.808914	0.848777	8.23388	8.62098	NA	NA	1	0.387099	0.0383666	neut	rs55719924
chr12	53070188	53070188	1	+	rs11170394	T	C	SNV	c(-5, 8)	PPARD	HOCOMOCO	PPARD_f1	PPARD_HUMAN	tacttgtacagtgCataggtgaggctt	0.86327	0.864305	7.33516	7.34357	NA	NA	1	0.00841251	0.000995966	neut	rs11170394:C
chr5	128305091	128305091	1	-	rs27713	G	T	SNV	c(-3, 4)	CDX1	HOCOMOCO	CDX1_f1	CDX1_HUMAN	taaaacaTaaaaaaa	0.824184	0.988706	4.28927	5.11828	NA	NA	1	0.829007	0.160189	strong	rs27713:T
chr12	51486661	51486661	1	-	rs4761974	T	C	SNV	c(-9, 1)	CREM	HOCOMOCO	CREM_f1	CREM_HUMAN	tcagtgacttCagaagaatta	0.858067	0.909379	8.38095	8.87199	NA	NA	1	0.491042	0.050419	weak	rs4761974:C
chr17	7331664	7331664	1	-	rs9899849	G	A	SNV	c(-9, 3)	FOXJ3	HOCOMOCO	FOXJ3_f2	FOXJ3_HUMAN	atacaaaaattaAccaggtgtggtg	0.734642	0.875647	10.4144	12.3918	NA	NA	1	1.97743	0.139889	strong	rs9899849
chr17	39673317	39673317	1	-	rs903504	C	A	SNV	c(-4, 12)	KLF15	HOCOMOCO	KLF15_f1	KLF15_HUMAN	ctccccaaggccacccCcaactccatgctctct	0.891252	0.728515	6.86715	5.67522	NA	NA	1	-1.19193	-0.155531	strong	rs903504:A
chr3	133772601	133772601	1	-	rs8177297	C	T	SNV	c(-5, 7)	ETV5	HOCOMOCO	ETV5_f1	ETV5_HUMAN	tgtcaacgttccTtcctcttctccc	0.908646	0.934452	5.50944	5.65831	NA	NA	1	0.148879	0.0246632	neut	rs8177297:T
chr19	18425606	18425606	1	-	rs8106096	C	A	SNV	c(-5, 3)	TFAP2C	HOCOMOCO	AP2C_f1	AP2C_HUMAN	caggccgcAgggccagg	0.898751	0.972809	8.50247	9.19906	NA	NA	1	0.696584	0.073675	weak	rs8106096:A
chr7	100467820	100467820	1	+	rs7811142	A	T	SNV	c(-1, 10)	EBF1	HOCOMOCO	COE1_f2	COE1_HUMAN	atgggggatgcTccccggggaga	0.921149	0.933102	10.1867	10.3176	NA	NA	1	0.130884	0.0118445	neut	rs7811142:T
chr13	20635373	20635373	1	+	rs7326068	G	A	SNV	c(-6, 9)	MECOM	HOCOMOCO	EVI1_f1	EVI1_HUMAN	ggagatataaagacaAgataactgtaagaca	0.857343	0.955682	11.9609	13.3051	NA	NA	1	1.34422	0.0966311	strong	rs7326068:A
chr12	50187864	50187864	1	-	rs7301566	T	A	SNV	c(-9, 1)	ETS2	HOCOMOCO	ETS2_f1	ETS2_HUMAN	gcctcttcctTccctatcctc	0.982205	0.966747	6.37515	6.27821	NA	NA	1	-0.0969401	-0.0149443	neut	rs7301566:A
chr8	22093498	22093498	1	+	rs6994183	A	C	SNV	c(-2, 13)	IRF4	HOCOMOCO	IRF4_si	IRF4_HUMAN	agaaggagccggtagAggaggaaacgagaac	0.900338	0.872864	9.94726	9.65074	NA	NA	1	-0.29652	-0.0269004	neut	rs6994183:C
chr1	3121966	3121966	1	+	rs6704012	T	C	SNV	c(-6, 6)	MYOG	HOCOMOCO	MYOG_f1	MYOG_HUMAN	aaggcctttcagCtggaccagagtg	0.776366	0.897299	8.39652	9.65842	NA	NA	1	1.2619	0.117604	strong	rs6704012:C
chr10	61935289	61935289	1	+	rs6479779	C	A	SNV	c(1, 13)	IRF2	HOCOMOCO	IRF2_f1	IRF2_HUMAN	tgtttgtaatcacCaaaattgaaacaa	0.928347	0.927069	12.0612	12.0448	NA	NA	1	-0.0163515	-0.00125997	neut	rs6479779:A
chr3	183717925	183717925	1	-	rs262986	G	A	SNV	c(-2, 9)	ALX1	HOCOMOCO	ALX1_si	ALX1_HUMAN	ttttttaaataAtgcaattgcag	0.76569	0.893691	6.39131	7.41974	NA	NA	1	1.02842	0.124298	strong	rs262986:A
chr8	142280097	142280097	1	+	rs141086701	G	A	SNV	c(2, 7)	TCF12	HOCOMOCO	HTF4_f1	HTF4_HUMAN	gtgctttcGggcaggtg	0.966458	0.966458	11.5474	11.5474	NA	NA	1	0	0	neut	rs141086701:A
chr10	62094648	62094648	1	-	rs2393726	A	G	SNV	c(-15, 9)	T	HOCOMOCO	BRAC_si	BRAC_HUMAN	tgtattccatttgctaccgagatGtaacattaaggtggacacattttc	0.660304	0.724288	18.0671	19.7743	NA	NA	1	1.70719	0.0629245	strong	rs2393726
chr12	47984187	47984187	1	-	rs1635550	A	T	SNV	c(-4, 12)	PLAG1	HOCOMOCO	PLAG1_f1	PLAG1_HUMAN	acacgcttttcttcccTcttgcagtccccctag	0.849699	0.866931	8.33657	8.50028	NA	NA	1	0.163712	0.0167661	neut	rs1635550:T
chr12	52741048	52741048	1	-	rs142992315	T	A	SNV	c(-12, -1)	NKX3-1	HOCOMOCO	NKX31_si	NKX31_HUMAN	aataatacttaaTgttttaaatcat	0.968651	0.956892	8.6017	8.49961	NA	NA	1	-0.102093	-0.0115049	neut	rs142992315:A
chr12	52911490	52911490	1	-	rs114198947	G	A	SNV	c(1, 11)	SMAD1	HOCOMOCO	SMAD1_si	SMAD1_HUMAN	catcagggggaGacagacagaca	0.90962	0.888187	6.70951	6.55731	NA	NA	1	-0.152208	-0.0207047	neut	rs114198947
chr3	66381178	66381178	1	+	rs2242285	A	C	SNV	c(-5, 7)	MEF2C	HOCOMOCO	MEF2C_f1	MEF2C_HUMAN	gaaataagcctcAaaatagccctgg	0.86382	0.837098	14.6417	14.1903	NA	NA	1	-0.451355	-0.0266416	weak	rs2242285:C
chr9	136968181	136968181	1	-	rs57024841	G	C	SNV	c(-14, 9)	SP4	HOCOMOCO	SP4_f1	SP4_HUMAN	cgcccctcccctgcccacgccccCgcagccctcaccccagcgtggct	0.752928	0.786885	8.91974	9.30238	NA	NA	1	0.382639	0.0326936	neut	rs57024841:C
chr22	20146827	20146827	1	-	rs1974653	C	A	SNV	c(-8, 11)	NHLH1	HOCOMOCO	HEN1_si	HEN1_HUMAN	ctcagggccctgtgggggcAgctgaacctgctggaactc	0.749725	0.843701	11.8576	13.2983	NA	NA	1	1.44061	0.0917923	strong	rs1974653:A
chr12	53354069	53354069	1	-	rs138488218	A	T	SNV	c(-2, 8)	DBP	HOCOMOCO	DBP_si	DBP_HUMAN	ataagaagaaTtacaaaatta	0.748088	0.955399	5.05952	6.40543	NA	NA	1	1.34591	0.201033	strong	rs138488218
chr12	51212079	51212079	1	+	rs540545522	T	A	SNV	c(-6, 2)	FOXD3	HOCOMOCO	FOXD3_f1	FOXD3_HUMAN	tttgttttTtttgtttt	0.976826	0.905071	10.5868	9.81519	NA	NA	1	-0.771567	-0.0712044	strong	rs540545522:A
chr17	72648893	72648893	1	-	rs61736066	G	A	SNV	c(-5, 2)	PAX5	HOCOMOCO	PAX5_si	PAX5_HUMAN	gggctcaGccagcac	0.99712	0.839263	9.01705	7.59521	NA	NA	1	-1.42183	-0.157231	strong	rs61736066:A
chr16	4365695	4365695	1	-	rs3747577	C	T	SNV	c(-16, -1)	PLAG1	HOCOMOCO	PLAG1_f1	PLAG1_HUMAN	ccccaggaaccccctcCtcttcctgagcttccc	0.887501	0.859911	8.69571	8.43359	NA	NA	1	-0.262116	-0.0268438	neut	rs3747577:T
chr16	4395326	4395326	1	+	rs3747579	C	T	SNV	c(-11, 1)	RXRG	HOCOMOCO	RXRG_f1	RXRG_HUMAN	gggtcaaagatcCgcagctgcttgt	0.822723	0.822282	13.5462	13.539	NA	NA	1	-0.00718744	-0.000437173	neut	rs3747579
chr3	119810266	119810266	1	+	rs3732356	G	C	SNV	c(-13, 3)	ZBTB7A	HOCOMOCO	ZBT7A_f1	ZBT7A_HUMAN	acgtgccgtgggtgtgCgcatgcttgtgtggag	0.904959	0.947046	5.50826	5.75364	NA	NA	1	0.245386	0.0404767	neut	rs3732356:C
chr11	61811991	61811991	1	-	rs174554	A	G	SNV	c(1, 13)	FOSL1	HOCOMOCO	FOSL1_f2	FOSL1_HUMAN	gctaggattacagGcatgagtcaccac	0.96713	0.96803	7.61711	7.62397	NA	NA	1	0.00686718	0.0008728	neut	rs174554:G
chr17	47810372	47810372	1	-	rs16948401	G	C	SNV	c(-9, -1)	RXRB	HOCOMOCO	RXRB_f1	RXRB_HUMAN	gatgacctcCatgggccct	0.948982	0.951463	6.88087	6.89839	NA	NA	1	0.0175136	0.00241869	neut	rs16948401:C
chr16	84852171	84852171	1	+	rs2641697	G	A	SNV	c(-5, 3)	CREB1	HOCOMOCO	CREB1_f1	CREB1_HUMAN	ctgttgacGtcgtttaa	0.97577	0.803854	9.1769	7.58155	NA	NA	1	-1.59536	-0.169687	strong	rs2641697:A
chr17	2079496	2079496	1	+	rs12952051	C	T	SNV	c(-5, 5)	KLF1	HOCOMOCO	KLF1_f1	KLF1_HUMAN	attagctgggTgtggtggtgc	0.811501	0.970091	7.64226	9.0756	NA	NA	1	1.43335	0.153366	strong	rs12952051:T
chr19	48735769	48735769	1	+	rs418464	T	C	SNV	c(-12, 1)	HOXC8	HOCOMOCO	HXC8_f1	HXC8_HUMAN	atttcattcattcCtttccattgaatc	0.931763	0.940982	6.05226	6.10891	NA	NA	1	0.0566546	0.00875431	neut	rs418464
chr10	119029751	119029751	1	-	rs186808650	G	C	SNV	c(2, 14)	TFCP2	HOCOMOCO	TFCP2_f1	TFCP2_HUMAN	cggcgtgtcccttccGtccggcccgcgccgg	0.964114	0.964114	6.25711	6.25711	NA	NA	1	0	0	neut	rs186808650
chr12	53199848	53199848	1	-	rs12232003	T	A	SNV	c(-9, 4)	GCM1	HOCOMOCO	GCM1_f1	GCM1_HUMAN	taaaccacccagcAtatggtattttgt	0.767936	0.958173	6.20413	7.67214	NA	NA	1	1.46801	0.183618	strong	rs12232003:A
chr12	50183134	50183134	1	-	rs4883482	A	T	SNV	c(1, 16)	RARA	HOCOMOCO	RARA_f2	RARA_HUMAN	cgtgaacccgggaggcTgagcttgtagtgagcc	0.816432	0.87467	6.77759	7.23387	NA	NA	1	0.456277	0.0555366	weak	rs4883482:T
chr17	2055315	2055315	1	-	rs4480845	T	C	SNV	c(-9, -1)	TFAP2B	HOCOMOCO	AP2B_f1	AP2B_HUMAN	cgcctcgggCgcatcttct	0.847075	0.944669	6.31528	7.02706	NA	NA	1	0.711776	0.0957899	strong	rs4480845
chr12	120765624	120765624	1	-	rs551125	C	G	SNV	c(-5, 7)	FOXA3	HOCOMOCO	FOXA3_f1	FOXA3_HUMAN	ttctgtgggaaaGcaaagagcattt	0.861535	0.930344	6.92675	7.46466	NA	NA	1	0.537911	0.0671617	weak	rs551125:G
chr10	30028144	30028144	1	+	rs9337951	G	A	SNV	c(2, 22)	TBX3	HOCOMOCO	TBX3_f1	TBX3_HUMAN	ttgagttctctgtgctttgtaagGtggatgaaactgaggtcatttgt	0.781162	0.781162	8.75657	8.75657	NA	NA	1	0	0	neut	rs9337951
chr4	121212944	121212944	1	-	rs896623	T	C	SNV	c(2, 10)	FOXQ1	HOCOMOCO	FOXQ1_f1	FOXQ1_HUMAN	ctgcctgtcacTccataaacatt	0.890962	0.890962	11.0002	11.0002	NA	NA	1	0	0	neut	rs896623
chr7	27161913	27161913	1	+	rs875896	C	A	SNV	c(-7, 4)	ARNT2	HOCOMOCO	ARNT2_si	ARNT2_HUMAN	cgcgggggtggCgggcggtgcga	0.936364	0.932869	6.26142	6.23877	NA	NA	1	-0.0226571	-0.00339486	neut	rs875896:A
chr17	2072363	2072363	1	-	rs8067305	G	A	SNV	c(-9, -1)	FOSB	HOCOMOCO	FOSB_f1	FOSB_HUMAN	ctgaatcagGttggtagca	0.906111	0.905831	7.16114	7.15899	NA	NA	1	-0.00214943	-0.000272647	neut	rs8067305:A
chr14	75398980	75398980	1	-	rs8008002	C	T	SNV	c(-11, 5)	THRA	HOCOMOCO	THA_f2	THA_HUMAN	atttctttacctgaacTcatcctagctttatac	0.815301	0.843164	5.03882	5.19661	NA	NA	1	0.157796	0.0259329	neut	rs8008002:T
chr8	76676481	76676481	1	-	rs7838781	A	C	SNV	c(-14, 2)	THRA	HOCOMOCO	THA_f2	THA_HUMAN	ctctgacctctgaaagCccagagggcatctgac	0.828337	0.870835	5.11265	5.35331	NA	NA	1	0.240669	0.0395525	neut	rs7838781:C
chr7	87376718	87376718	1	-	rs77463367	C	T	SNV	c(-1, 11)	MEF2C	HOCOMOCO	MEF2C_f1	MEF2C_HUMAN	gttttttgaccaCaatttttagtta	0.868205	0.75593	14.7157	12.8194	NA	NA	1	-1.89634	-0.111933	strong	rs77463367:T
chr21	37367978	37367978	1	-	rs73203938	C	G	SNV	c(-2, 12)	ZNF148	HOCOMOCO	ZN148_si	ZN148_HUMAN	ttcctcctcatcctCttcccccagctcct	0.860308	0.740217	9.68181	8.369	NA	NA	1	-1.31281	-0.117122	strong	rs73203938:G
chr12	54049306	54049306	1	-	rs7297416	A	C	SNV	c(-3, 5)	PPARG	HOCOMOCO	PPARG_si	PPARG_HUMAN	ggcagtgaCctattgga	0.812868	0.99544	6.52878	7.96728	NA	NA	1	1.4385	0.17974	strong	rs7297416:C
chr22	19987131	19987131	1	+	rs7292055	G	C	SNV	c(-9, 5)	ZNF148	HOCOMOCO	ZN148_si	ZN148_HUMAN	ggccagcagcggggGaggcggtggctgga	0.910379	0.794641	10.2292	8.96395	NA	NA	1	-1.26523	-0.112877	strong	rs7292055:C
chr8	22093498	22093498	1	+	rs6994183	A	T	SNV	c(-3, 13)	SPI1	HOCOMOCO	SPI1_si	SPI1_HUMAN	tagaaggagccggtagAggaggaaacgagaaca	0.828448	0.781791	10.8377	10.2433	NA	NA	1	-0.594453	-0.0456447	weak	rs6994183:T
chr17	1723791	1723791	1	+	rs67735224	G	T	SNV	c(-2, 8)	FOXF1	HOCOMOCO	FOXF1_f1	FOXF1_HUMAN	ggccagttttGttttttaaaa	0.921218	0.841107	7.74781	7.10084	NA	NA	1	-0.646967	-0.0771665	weak	rs67735224
chr10	61935289	61935289	1	+	rs6479779	C	T	SNV	c(1, 14)	STAT2	HOCOMOCO	STAT2_f1	STAT2_HUMAN	ctgtttgtaatcacTaaaattgaaacaaa	0.934433	0.935621	8.86615	8.8771	NA	NA	1	0.0109486	0.00115604	neut	rs6479779:T
chr18	55416634	55416634	1	+	rs2958162	T	A	SNV	c(-9, 15)	TAL1	HOCOMOCO	TAL1_f2	TAL1_HUMAN	tatagaatctaaaaaccaggtggTctacgttacatgtaggtcacaata	0.856442	0.752019	12.3312	10.8701	NA	NA	1	-1.46109	-0.10189	strong	rs2958162:A
chr20	588520	588520	1	-	rs151235402	C	T	SNV	c(-6, 6)	ETV5	HOCOMOCO	ETV5_f1	ETV5_HUMAN	gagaaccttcctTcctttcccattt	0.849265	0.907154	5.16685	5.50083	NA	NA	1	0.333972	0.0553258	neut	rs151235402
chr2	168927903	168927903	1	-	rs16856247	C	T	SNV	c(-12, 9)	RREB1	HOCOMOCO	RREB1_si	RREB1_HUMAN	gaatcacctgccacaaagcacCatcctaagccatctatgtctg	0.86397	0.772928	10.5762	9.49253	NA	NA	1	-1.08363	-0.0888565	strong	rs16856247
chr19	16106674	16106674	1	+	rs2113038	T	C	SNV	c(-2, 9)	XBP1	HOCOMOCO	XBP1_f1	XBP1_HUMAN	gggacgacagaCgtgtacccagc	0.775499	0.921864	10.6627	12.656	NA	NA	1	1.99333	0.145285	strong	rs2113038
chr5	128305169	128305169	1	+	rs27855	A	T	SNV	c(-8, -1)	FOXP3	HOCOMOCO	FOXP3_f1	FOXP3_HUMAN	aatctgctTttaattat	0.87205	0.958843	5.49664	6.02367	NA	NA	1	0.527032	0.084008	weak	rs27855:T
chr13	27924128	27924128	1	+	rs60353775	C	G	SNV	c(-13, 8)	RREB1	HOCOMOCO	RREB1_si	RREB1_HUMAN	cgctgaaatgggatgctggggGttggtggctccggcgggagca	0.78263	0.792351	9.60801	9.7237	NA	NA	1	0.115693	0.00948673	neut	rs60353775:G
chr8	38424140	38424140	1	-	rs3925	G	C	SNV	c(-5, 2)	MAF	HOCOMOCO	MAF_f1	MAF_HUMAN	aactcagCacacagg	0.784323	0.969452	5.80183	7.13072	NA	NA	1	1.32889	0.180802	strong	rs3925:C
chr12	55761184	55761184	1	-	rs143118162	A	T	SNV	c(-5, 4)	FOXJ2	HOCOMOCO	FOXJ2_f1	FOXJ2_HUMAN	caaaaaaaaAaataataaa	0.921649	0.921649	9.3443	9.3443	NA	NA	1	0	0	neut	rs143118162
chr2	160426887	160426887	1	-	rs62177354	C	T	SNV	c(-7, 4)	FOXQ1	HOCOMOCO	FOXQ1_f1	FOXQ1_HUMAN	gacattataaaCaaaggtcttca	0.89696	0.772657	11.0725	9.57404	NA	NA	1	-1.49845	-0.12168	strong	rs62177354
chr12	52561280	52561280	1	-	rs3842942	T	C	SNV	c(-8, -1)	MYOD1	HOCOMOCO	MYOD1_f1	MYOD1_HUMAN	ccagctggCgaccaagt	0.954165	0.967154	7.97401	8.0808	NA	NA	1	0.106785	0.0127874	neut	rs3842942
chr3	52523992	52523992	1	-	rs13303	T	C	SNV	c(1, 11)	HNF4G	HOCOMOCO	HNF4G_f1	HNF4G_HUMAN	aggcaagcccaTgggctttggct	0.926521	0.776015	7.91798	6.69075	NA	NA	1	-1.22723	-0.144089	strong	rs13303:C
chr10	86364744	86364744	1	+	rs11201999	C	T	SNV	c(1, 8)	SMAD4	HOCOMOCO	SMAD4_si	SMAD4_HUMAN	ttcctgtaTgtctgtcg	0.962979	0.991539	8.19524	8.43425	NA	NA	1	0.239018	0.028103	neut	rs11201999:T
chr7	44226585	44226585	1	+	rs35452727	C	T	SNV	c(-22, 1)	SP4	HOCOMOCO	SP4_f1	SP4_HUMAN	gggccccactggcgaggggccctCggcttctggggtccctgagcccc	0.778875	0.743881	9.21212	8.8178	NA	NA	1	-0.394314	-0.0336911	neut	rs35452727:T
chr12	50256274	50256274	1	-	rs2160994	T	G	SNV	c(-4, 4)	ATF3	HOCOMOCO	ATF3_f1	ATF3_HUMAN	gtgttaacGtcacacag	0.907727	0.980926	6.25463	6.74846	NA	NA	1	0.493832	0.0718078	weak	rs2160994:G
chr12	50256274	50256274	1	-	rs2160994	T	G	SNV	c(-3, 5)	E4F1	HOCOMOCO	E4F1_f1	E4F1_HUMAN	gtgttaacGtcacacag	0.797623	0.981128	6.12727	7.4744	NA	NA	1	1.34713	0.176953	strong	rs2160994:G
chr2	133568514	133568514	1	+	rs17816356	C	T	SNV	c(-3, 9)	MYOG	HOCOMOCO	MYOG_f1	MYOG_HUMAN	tgacatcactggCagctgcttattg	0.913889	0.776201	9.83152	8.3948	NA	NA	1	-1.43673	-0.133897	strong	rs17816356:T
chr14	68140306	68140306	1	-	rs2767365	G	A	SNV	c(-7, 4)	ZBTB33	HOCOMOCO	KAISO_f1	KAISO_HUMAN	ttccttttcctGcaactcagctg	0.969161	0.773551	9.55014	7.64164	NA	NA	1	-1.90851	-0.193737	strong	rs2767365:A
chr19	17723047	17723047	1	-	rs12979186	C	G	SNV	c(-12, 4)	PURA	HOCOMOCO	PURA_f1	PURA_HUMAN	ggctccttgccaccccCctctcacagtactgat	0.882915	0.833774	5.16476	4.89352	NA	NA	1	-0.271246	-0.0466776	neut	rs12979186:G
chr9	127909942	127909942	1	-	rs10739700	C	G	SNV	c(-4, 10)	ESR2	HOCOMOCO	ESR2_do	ESR2_HUMAN	gtgcccggcctggcCggtctgacctgcag	0.902277	0.84847	9.288	8.74926	NA	NA	1	-0.538743	-0.052476	weak	rs10739700:G
chr9	127524149	127524149	1	+	rs1891732	G	T	SNV	c(-5, 4)	NR2F2	HOCOMOCO	COT2_f1	COT2_HUMAN	caacacaagGtcagagccc	0.945749	0.850292	8.5446	7.70108	NA	NA	1	-0.843525	-0.0934756	strong	rs1891732:T
chr17	18317456	18317456	1	-	rs1563632	G	A	SNV	c(-4, 10)	ELF2	HOCOMOCO	ELF2_f1	ELF2_HUMAN	tgaaggagccatccActtccaggcaagca	0.914402	0.928779	8.18458	8.30773	NA	NA	1	0.123151	0.0138096	neut	rs1563632
chr1	16979534	16979534	1	+	rs9435731	C	G	SNV	c(-3, 8)	E2F6	HOCOMOCO	E2F6_f1	E2F6_HUMAN	tggagtgggagGcgggagacgaa	0.80045	0.958547	7.48838	8.93625	NA	NA	1	1.44787	0.155419	strong	rs9435731:G
chr12	51220466	51220466	1	+	rs77167808	C	T	SNV	c(-20, 4)	TBX2	HOCOMOCO	TBX2_f1	TBX2_HUMAN	gctggagtgcagtggtgtgatctTggctcactgcaacctccgcctctc	0.798154	0.810436	7.82162	7.93417	NA	NA	1	0.112546	0.0116372	neut	rs77167808:T
chr21	36408748	36408748	1	-	rs75530000	C	T	SNV	c(-13, 3)	MAZ	HOCOMOCO	MAZ_f1	MAZ_HUMAN	ttcctctccctcccttCcctgttccccagctgg	0.871752	0.808828	9.08241	8.44139	NA	NA	1	-0.64102	-0.0617024	weak	rs75530000
chr1	56550804	56550804	1	+	rs7529520	C	A	SNV	c(-4, 8)	MEIS2	HOCOMOCO	MEIS2_do	MEIS2_HUMAN	gtattgccatgaCagctgcctggta	0.921319	0.777705	12.8127	10.8396	NA	NA	1	-1.97312	-0.142016	strong	rs7529520:A
chr12	50187864	50187864	1	-	rs7301566	T	G	SNV	c(-9, 1)	ETS2	HOCOMOCO	ETS2_f1	ETS2_HUMAN	gcctcttcctGccctatcctc	0.982205	0.982962	6.37515	6.3799	NA	NA	1	0.00475197	0.000732565	neut	rs7301566:G
chr6	107115962	107115962	1	-	rs62427982	C	T	SNV	c(-7, 11)	CTCF	HOCOMOCO	CTCF_f2	CTCF_HUMAN	ccctgcacggtggccgccCtctgttgtgagcctcaga	0.836203	0.810331	10.3014	9.99466	NA	NA	1	-0.306793	-0.025057	neut	rs62427982
chr22	37226844	37226844	1	+	rs116118746	C	T	SNV	c(-2, 8)	EGR2	HOCOMOCO	EGR2_si	EGR2_HUMAN	gcctaagtggCggggggggtt	0.924373	0.921651	9.68122	9.65328	NA	NA	1	-0.0279339	-0.00267121	neut	rs116118746:T
chr11	1875727	1875727	1	+	rs588321	G	T	SNV	c(-9, 12)	ZBTB7B	HOCOMOCO	ZBT7B_si	ZBT7B_HUMAN	ggaaggtgctagaggccccggGggggaggctgggccagcacca	0.87753	0.78402	10.251	9.19913	NA	NA	1	-1.05184	-0.0904534	strong	rs588321:T
chr5	83563246	83563246	1	-	rs17205972	G	T	SNV	c(-7, 3)	ZFHX3	HOCOMOCO	ZFHX3_f1	ZFHX3_HUMAN	cataaataaaTaaggacccag	0.817696	0.914394	6.84242	7.60875	NA	NA	1	0.766337	0.0924724	strong	rs17205972
chr21	43421172	43421172	1	-	rs2006112	T	C	SNV	c(-7, 6)	NR1H4	HOCOMOCO	NR1H4_f1	NR1H4_HUMAN	agcgccagggcggTgcccccgggaaca	0.837664	0.683203	9.01985	7.41749	NA	NA	1	-1.60236	-0.149699	strong	rs2006112
chr19	8590032	8590032	1	+	rs3923268	G	T	SNV	c(-8, 8)	MAZ	HOCOMOCO	MAZ_f1	MAZ_HUMAN	agggaggccaggcttgGggggatggagtcagaa	0.8327	0.719963	8.68458	7.53611	NA	NA	1	-1.14847	-0.110547	strong	rs3923268:T
chr12	54490418	54490418	1	-	rs61923480	A	C	SNV	c(-4, 4)	FOXP2	HOCOMOCO	FOXP2_si	FOXP2_HUMAN	aagtattaAacaggcaa	0.956742	0.784542	7.93982	6.52856	NA	NA	1	-1.41126	-0.170148	strong	rs61923480
chr12	49335854	49335854	1	+	rs117895796	C	T	SNV	c(-16, 5)	RREB1	HOCOMOCO	RREB1_si	RREB1_HUMAN	ctggattcagtgacgctgtttTggggaataatctcaggttgtg	0.815532	0.856128	9.99962	10.4828	NA	NA	1	0.483191	0.0396213	weak	rs117895796:T
chr5	172765347	172765347	1	+	rs114503346	C	T	SNV	c(2, 8)	KLF4	HOCOMOCO	KLF4_f2	KLF4_HUMAN	cggcgggcgCggggagggg	0.983634	0.983634	9.78251	9.78251	NA	NA	1	0	0	neut	rs114503346
chr20	6654248	6654248	1	-	rs2206925	T	C	SNV	c(-2, 5)	IKZF1	HOCOMOCO	IKZF1_f1	IKZF1_HUMAN	tgggctcTcccagct	0.994712	0.86969	7.28199	6.37565	NA	NA	1	-0.906343	-0.123812	strong	rs2206925:C
chr19	1159135	1159135	1	+	rs35254404	A	G	SNV	c(-12, 4)	THRB	HOCOMOCO	THB_do	THB_HUMAN	cctccagatgggctcaGgacagggcaatcaccc	0.841204	0.896886	8.064	8.57871	NA	NA	1	0.514711	0.053999	weak	rs35254404:G
chr1	220967490	220967490	1	-	rs12022930	T	C	SNV	c(-7, 3)	HOXD13	HOCOMOCO	HXD13_f1	HXD13_HUMAN	ttgtctggaaTaaacaatcct	0.892797	0.771232	4.92983	4.29527	NA	NA	1	-0.634561	-0.115597	weak	rs12022930
chr5	177252406	177252406	1	-	rs4343858	G	A	SNV	c(1, 11)	MEF2D	HOCOMOCO	MEF2D_f1	MEF2D_HUMAN	cattatacatcGataaaaatatt	0.879561	0.87329	8.21265	8.15602	NA	NA	1	-0.0566379	-0.00608981	neut	rs4343858:A
chr16	49595790	49595790	1	-	rs59642940	G	A	SNV	c(-1, 10)	MEF2D	HOCOMOCO	MEF2D_f1	MEF2D_HUMAN	cagcagagaatAtataaatattt	0.841922	0.858838	7.8727	8.02549	NA	NA	1	0.152783	0.0164275	neut	rs59642940:A
chr7	14242285	14242285	1	+	rs17765925	C	G	SNV	c(2, 8)	IRF7	HOCOMOCO	IRF7_f1	IRF7_HUMAN	ataaatcagCcaaaccgaa	0.953859	0.953859	7.7074	7.7074	NA	NA	1	0	0	neut	rs17765925:G
chr7	32868523	32868523	1	-	rs1045530	C	T	SNV	c(-15, 1)	THRA	HOCOMOCO	THA_f2	THA_HUMAN	aatgacctggttaaccCactctaaatcttgaag	0.860573	0.793156	5.2952	4.91341	NA	NA	1	-0.381794	-0.0627455	neut	rs1045530:T
chr15	63576612	63576612	1	-	rs62012774	C	T	SNV	c(-8, 3)	ARNT2	HOCOMOCO	ARNT2_si	ARNT2_HUMAN	cttgcatcccaCggagtattttt	0.940453	0.739976	6.28793	4.98835	NA	NA	1	-1.29958	-0.194725	strong	rs62012774
chr14	74962890	74962890	1	-	rs10162358	A	T	SNV	c(-4, 3)	PAX5	HOCOMOCO	PAX5_si	PAX5_HUMAN	atttctcAgccctcc	0.995369	0.8093	9.00127	7.32533	NA	NA	1	-1.67594	-0.185331	strong	rs10162358:T
chr12	121535412	121535412	1	+	rs28520411	G	A	SNV	c(-19, 2)	ZBTB7B	HOCOMOCO	ZBT7B_si	ZBT7B_HUMAN	gtgggtgtcaggggctgggggGcaggacaatggggaatgactg	0.792165	0.712792	9.29076	8.39793	NA	NA	1	-0.892826	-0.0767787	strong	rs28520411:A
chr1	16979534	16979534	1	+	rs9435731	C	T	SNV	c(-15, 1)	KLF15	HOCOMOCO	KLF15_f1	KLF15_HUMAN	taaggtggagtgggagCcgggagacgaagctca	0.832146	0.820575	6.43424	6.34949	NA	NA	1	-0.0847506	-0.0110588	neut	rs9435731:T
chr12	53738807	53738807	1	-	rs938729214	C	T	SNV	c(-10, 6)	PURA	HOCOMOCO	PURA_f1	PURA_HUMAN	cctcttccttctccccCactccctggcgcccac	0.828481	0.770665	4.8643	4.54516	NA	NA	1	-0.319134	-0.0549185	neut	rs938729214:T
chr1	154968787	154968787	1	-	rs8191981	G	C	SNV	c(2, 20)	RREB1	HOCOMOCO	RREB1_si	RREB1_HUMAN	agtacctttctcctccttgtcGcccccttagcacccggcacag	0.791653	0.791653	9.7154	9.7154	NA	NA	1	0	0	neut	rs8191981:C
chr10	46015355	46015355	1	+	rs78937603	G	A	SNV	c(2, 9)	EGR4	HOCOMOCO	EGR4_f1	EGR4_HUMAN	actttttttgGgggggtgggg	0.954974	0.954974	7.85697	7.85697	NA	NA	1	0	0	neut	rs78937603:A
chr10	46015355	46015355	1	+	rs78937603	G	A	SNV	c(-2, 8)	EGR2	HOCOMOCO	EGR2_si	EGR2_HUMAN	actttttttgAgggggtgggg	0.93928	0.939607	9.83421	9.83757	NA	NA	1	0.00335207	0.000320545	neut	rs78937603:A
chr9	136965648	136965648	1	-	rs7868669	A	G	SNV	c(-7, 7)	HOXA7	HOCOMOCO	HXA7_f1	HXA7_HUMAN	gaggcaggagaatcGcttgaacccaggag	0.865414	0.878309	5.04499	5.11645	NA	NA	1	0.0714643	0.0123409	neut	rs7868669
chr19	4037324	4037324	1	+	rs75488612	G	T	SNV	c(2, 9)	EGR4	HOCOMOCO	EGR4_f1	EGR4_HUMAN	tggggagttgGgggggtgggg	0.966659	0.966659	7.94814	7.94814	NA	NA	1	0	0	neut	rs75488612:T
chr12	42109665	42109665	1	-	rs7312933	T	C	SNV	c(-9, 3)	LHX2	HOCOMOCO	LHX2_f1	LHX2_HUMAN	cgtataattaaaTgtttgtagaaat	0.950933	0.94963	6.1925	6.18448	NA	NA	1	-0.00801961	-0.00123484	neut	rs7312933
chr18	55865958	55865958	1	-	rs72934570	C	T	SNV	c(-14, 2)	MAZ	HOCOMOCO	MAZ_f1	MAZ_HUMAN	caacctacctccgtgtCctggtctgacttatgg	0.827468	0.799642	8.63128	8.34782	NA	NA	1	-0.283463	-0.0272852	neut	rs72934570
chr9	137079368	137079368	1	+	rs7037849	C	T	SNV	c(-7, -1)	ARNT	HOCOMOCO	ARNT_f1	ARNT_HUMAN	ctacgtgCctccgac	0.988664	0.973949	8.81239	8.68224	NA	NA	1	-0.130142	-0.0146019	neut	rs7037849:T
chr12	49761617	49761617	1	+	rs6580721	A	G	SNV	c(-14, 9)	SP4	HOCOMOCO	SP4_f1	SP4_HUMAN	gggagaagctggctcgtgggggtGggggtggggtttatattctgcat	0.78239	0.820651	9.25173	9.68287	NA	NA	1	0.431138	0.0368374	weak	rs6580721
chr16	1792972	1792972	1	+	rs28469124	G	T	SNV	c(-7, 14)	ZBTB7B	HOCOMOCO	ZBT7B_si	ZBT7B_HUMAN	ggggaccggggcaccgccgtcGggggacaggtaggaaccctgg	0.842329	0.801029	9.85502	9.39046	NA	NA	1	-0.464558	-0.0399497	weak	rs28469124:T
chr3	58106481	58106481	1	-	rs2686631	A	G	SNV	c(-11, 1)	FOXJ3	HOCOMOCO	FOXJ3_f2	FOXJ3_HUMAN	tgaaaaaaaaaaAatatatatatat	0.897013	0.862852	12.6914	12.2123	NA	NA	1	-0.479063	-0.0338904	weak	rs2686631:G
chr3	133765868	133765868	1	-	rs1525892	G	A	SNV	c(2, 12)	IRF2	HOCOMOCO	IRF2_f1	IRF2_HUMAN	aatgtttggctcaGttttttctctttt	0.919886	0.919886	11.9529	11.9529	NA	NA	1	0	0	neut	rs1525892:A
chr11	65794786	65794786	1	+	rs2276133	G	A	SNV	c(-1, 16)	NR2F6	HOCOMOCO	NR2F6_f1	NR2F6_HUMAN	cctggccgcggccgtgcGggaaaagtccagcaccc	0.891328	0.816785	7.64508	7.03111	NA	NA	1	-0.613975	-0.0718926	weak	rs2276133
chr1	37477488	37477488	1	-	rs12408993	C	A	SNV	c(-5, 13)	SP1	HOCOMOCO	SP1_f2	SP1_HUMAN	ttcctgcccggccaccccCcctccccaggggcaggcg	0.906715	0.851382	10.2035	9.60529	NA	NA	1	-0.598216	-0.0533548	weak	rs12408993:A
chr14	102085592	102085592	1	-	rs35155249	A	G	SNV	c(-11, 6)	AIRE	HOCOMOCO	AIRE_f2	AIRE_HUMAN	ggtgcctcgcccaaaagAaccgcccaccaagtcat	0.914253	0.884684	6.50452	6.30478	NA	NA	1	-0.199738	-0.0281967	neut	rs35155249
chr8	143290482	143290482	1	+	rs2272633	G	A	SNV	c(-7, 16)	SP4	HOCOMOCO	SP4_f1	SP4_HUMAN	gtggaggcccagaggcagatgccGggtggcggcggcgcgggactgtc	0.806493	0.78592	9.52333	9.29151	NA	NA	1	-0.23182	-0.0198072	neut	rs2272633:A
chr1	170600176	170600176	1	-	rs3903239	A	T	SNV	c(-9, 2)	ATF5	HOCOMOCO	ATF5_si	ATF5_HUMAN	tttaatctgccTttaatcctgtc	0.807256	0.920045	8.53561	9.69494	NA	NA	1	1.15932	0.110236	strong	rs3903239:T
chr12	50767961	50767961	1	-	rs12829524	C	T	SNV	c(-4, 6)	ETS2	HOCOMOCO	ETS2_f1	ETS2_HUMAN	caacctccgcTtcccgagttc	0.889578	0.977497	5.79427	6.34562	NA	NA	1	0.551358	0.0849976	weak	rs12829524
chr19	18175736	18175736	1	+	rs200373	T	G	SNV	c(1, 8)	ZIC3	HOCOMOCO	ZIC3_f1	ZIC3_HUMAN	gggggacaTgggtggta	0.97739	0.970188	4.70837	4.67493	NA	NA	1	-0.0334416	-0.00694765	neut	rs200373:G
chr14	69952164	69952164	1	-	rs3742909	G	A	SNV	c(-6, 15)	RREB1	HOCOMOCO	RREB1_si	RREB1_HUMAN	aataagtgaccgtgacccacaAtgcaacctccactgctccagg	0.789217	0.834305	9.6864	10.2231	NA	NA	1	0.536667	0.0440062	weak	rs3742909:A
chr20	18549211	18549211	1	-	rs6136407	A	C	SNV	c(-6, 8)	STAT1	HOCOMOCO	STAT1_f2	STAT1_HUMAN	gaccctcagtattcCtggaagattggttc	0.893445	0.976909	10.0292	10.9453	NA	NA	1	0.916171	0.0818097	strong	rs6136407:C
chr14	104880570	104880570	1	-	rs2841233	T	A	SNV	c(-11, 1)	EPAS1	HOCOMOCO	EPAS1_si	EPAS1_HUMAN	acacacctacccAtgcacatgcaca	0.844228	0.882373	6.55887	6.8452	NA	NA	1	0.286325	0.0370498	neut	rs2841233:A
chr9	136971795	136971795	1	+	rs11790360	T	G	SNV	c(-1, 11)	WT1	HOCOMOCO	WT1_f1	WT1_HUMAN	cccggcaggcctTgggggtgtgggg	0.91062	0.908511	8.55696	8.53773	NA	NA	1	-0.0192372	-0.0020525	neut	rs11790360:G
chr19	3456740	3456740	1	-	rs2240665	T	C	SNV	c(-10, -1)	EGR4	HOCOMOCO	EGR4_f1	EGR4_HUMAN	gccacaccccCggcacagggg	0.783791	0.895301	6.52132	7.39137	NA	NA	1	0.870052	0.105997	strong	rs2240665:C
chr4	95536653	95536653	1	+	rs10030217	T	A	SNV	c(-4, 8)	HOXB6	HOCOMOCO	HXB6_f1	HXB6_HUMAN	aatagaattaagAtttatgcaatac	0.762276	0.900536	7.16327	8.3905	NA	NA	1	1.22723	0.132339	strong	rs10030217:A
chr12	49925303	49925303	1	+	rs297941	A	G	SNV	c(-9, 2)	HLTF	HOCOMOCO	HLTF_f1	HLTF_HUMAN	aaaaatcctgcAaagttcattct	0.905943	0.825149	4.98639	4.56177	NA	NA	1	-0.424617	-0.0774748	weak	rs297941:G
chr10	15515407	15515407	1	-	rs896435	C	G	SNV	c(-13, 1)	STAT2	HOCOMOCO	STAT2_f1	STAT2_HUMAN	gtgcctttcatttgCtcctcaatgaagtt	0.895629	0.853214	8.5083	8.11715	NA	NA	1	-0.391147	-0.0413003	neut	rs896435:G
chr16	88710834	88710834	1	+	rs8052560	C	G	SNV	c(-5, 5)	EGR1	HOCOMOCO	EGR1_f2	EGR1_HUMAN	gaggtggaggGggcggcccgc	0.821373	0.92448	9.36842	10.5286	NA	NA	1	1.16014	0.101961	strong	rs8052560:G
chr5	107669964	107669964	1	-	rs77199804	C	T	SNV	c(-7, -1)	KLF6	HOCOMOCO	KLF6_si	KLF6_HUMAN	cagccccCctcactt	0.982046	0.961595	5.87378	5.75494	NA	NA	1	-0.11884	-0.0198793	neut	rs77199804:T
chr12	53995395	53995395	1	+	rs75493807	C	A	SNV	c(1, 23)	SP4	HOCOMOCO	SP4_f1	SP4_HUMAN	tttgaggccagacagctcgcagtAgggcagggagggcgggggagaga	0.779896	0.780155	9.22363	9.22655	NA	NA	1	0.00291814	0.000249333	neut	rs75493807:A
chr12	51265806	51265806	1	-	rs73109050	C	T	SNV	c(-3, 5)	TFAP2A	HOCOMOCO	AP2A_f2	AP2A_HUMAN	tagtccccTcaggccag	0.98649	0.988265	8.27768	8.29238	NA	NA	1	0.014703	0.00175254	neut	rs73109050
chr1	47536775	47536775	1	+	rs688540	G	C	SNV	c(-7, 3)	FOXA1	HOCOMOCO	FOXA1_f1	FOXA1_HUMAN	aaatgtttgcCcaatcttgaa	0.939942	0.947792	9.5207	9.59943	NA	NA	1	0.0787298	0.00777729	neut	rs688540:C
chr3	70987843	70987843	1	-	rs6802472	A	T	SNV	c(2, 11)	FOXJ3	HOCOMOCO	FOXJ3_si	FOXJ3_HUMAN	tcatcataaaggAtaaccagaaaca	0.910682	0.910682	13.583	13.583	NA	NA	1	0	0	neut	rs6802472:T
chr5	107670209	107670209	1	-	rs62357862	G	A	SNV	c(-22, 1)	ZNF350	HOCOMOCO	ZN350_f1	ZN350_HUMAN	aagcagagaagtccctactccccGgctcccgcccttttccgagtctc	0.813345	0.794169	8.43776	8.24924	NA	NA	1	-0.188518	-0.0183512	neut	rs62357862:A
chr20	63741353	63741353	1	-	rs4809221	G	T	SNV	c(-10, -1)	KLF1	HOCOMOCO	KLF1_f1	KLF1_HUMAN	cccgcaccccGcccccatctc	0.955484	0.948614	8.94358	8.88149	NA	NA	1	-0.0620915	-0.00664371	neut	rs4809221:T
chr1	150512511	150512511	1	-	rs13294	G	T	SNV	c(-7, 13)	PTF1A	HOCOMOCO	PTF1A_f1	PTF1A_HUMAN	acatcttgaccattgacatcTgtcgagtcacccccaacctc	0.790107	0.87737	7.10828	7.8512	NA	NA	1	0.742921	0.083519	strong	rs13294:T
chr16	4905255	4905255	1	+	rs13335236	T	C	SNV	c(2, 10)	SOX4	HOCOMOCO	SOX4_f1	SOX4_HUMAN	gaaataccactTagcaacaaaga	0.857858	0.857858	6.83584	6.83584	NA	NA	1	0	0	neut	rs13335236
chr1	206729126	206729126	1	+	rs45514798	G	A	SNV	c(-8, 8)	HEY2	HOCOMOCO	HEY2_f1	HEY2_HUMAN	tctgttgtgggagcacGtgcaggcaggcagggc	0.863042	0.759722	7.34784	6.50847	NA	NA	1	-0.839377	-0.0992112	strong	rs45514798
chr18	44682904	44682904	1	+	rs2852772	G	C	SNV	c(-8, 13)	ZBTB7B	HOCOMOCO	ZBT7B_si	ZBT7B_HUMAN	tagtaacctgagctgagctggGggaggaggtggtgagcgaatg	0.896219	0.760609	10.4612	8.9358	NA	NA	1	-1.5254	-0.131177	strong	rs2852772:C
chr5	89445260	89445260	1	-	rs2011071	A	G	SNV	c(-12, 7)	NHLH1	HOCOMOCO	HEN1_si	HEN1_HUMAN	ttggcctgttggctcagcaGtttcccagtggtcagccag	0.691869	0.777454	10.9707	12.2827	NA	NA	1	1.31199	0.0835965	strong	rs2011071:G
chr9	137031531	137031531	1	+	rs117125309	G	A	SNV	c(-8, 11)	BHLHE41	HOCOMOCO	BHE41_f1	BHE41_HUMAN	cagcgggcgatgccgtagcAggtgcaggtgtcgctgggc	0.850986	0.88797	7.19799	7.49416	NA	NA	1	0.296173	0.0352951	neut	rs117125309
chr22	49958329	49958329	1	+	rs28681372	G	A	SNV	c(-5, 6)	EBF1	HOCOMOCO	COE1_f2	COE1_HUMAN	caaacagtcccAggggagaggga	0.937369	0.951645	10.3643	10.5207	NA	NA	1	0.156323	0.0141467	neut	rs28681372
chr1	39517602	39517602	1	-	rs1180322	C	A	SNV	c(-1, 15)	MTF1	HOCOMOCO	MTF1_f1	MTF1_HUMAN	aagtacaggcttgagcCattgcacccggccttc	0.875066	0.87392	11.3134	11.299	NA	NA	1	-0.0144114	-0.00111856	neut	rs1180322:A
chr17	64510162	64510162	1	-	rs57166100	T	C	SNV	c(-6, 2)	NFATC2	HOCOMOCO	NFAC2_f1	NFAC2_HUMAN	tgatttttCcccccccc	0.977603	0.981028	9.79549	9.82929	NA	NA	1	0.0338013	0.00337456	neut	rs57166100:C
chr16	4905255	4905255	1	-	rs13335236	T	C	SNV	c(-5, 7)	RFX2	HOCOMOCO	RFX2_f1	RFX2_HUMAN	agaaataccactTagcaacaaagag	0.901198	0.883276	8.39834	8.23624	NA	NA	1	-0.162104	-0.0174456	neut	rs13335236
chr19	16095202	16095202	1	-	rs57843631	C	T	SNV	c(-1, 11)	RXRG	HOCOMOCO	RXRG_f1	RXRG_HUMAN	ggcactccattcTgacccttgcctt	0.733974	0.817416	12.0971	13.4595	NA	NA	1	1.36242	0.0828688	strong	rs57843631
chr11	65393658	65393658	1	+	rs2073800	C	A	SNV	c(1, 16)	PURA	HOCOMOCO	PURA_f1	PURA_HUMAN	tcaccagtgccccagaAgatgacgtggccatgg	0.844256	0.850083	4.95137	4.98354	NA	NA	1	0.0321664	0.00553539	neut	rs2073800:A
chr5	156618799	156618799	1	+	rs114645617	G	A	SNV	c(-10, -1)	ELF5	HOCOMOCO	ELF5_f1	ELF5_HUMAN	agagggaaatAtgatttaata	0.937082	0.948091	7.48428	7.57034	NA	NA	1	0.0860632	0.0107901	neut	rs114645617:A
chr2	20005780	20005780	1	+	rs52826764	C	T	SNV	c(-12, -1)	NFATC1	HOCOMOCO	NFAC1_do	NFAC1_HUMAN	aggaaagtttctTaatgaccccata	0.8966	0.914275	12.2701	12.5098	NA	NA	1	0.239697	0.0175315	neut	rs52826764
chr17	47810372	47810372	1	-	rs16948401	G	C	SNV	c(-7, 9)	THRB	HOCOMOCO	THB_do	THB_HUMAN	tgagtcagatgacctcCatgggcccttccagct	0.857494	0.872774	8.21457	8.35582	NA	NA	1	0.14125	0.0148188	neut	rs16948401:C
chr12	55469440	55469440	1	+	rs60683621	C	G	SNV	c(-1, 7)	FOXD3	HOCOMOCO	FOXD3_f1	FOXD3_HUMAN	aaggctttGttcttttg	0.799887	0.906141	8.68415	9.82669	NA	NA	1	1.14254	0.10544	strong	rs60683621
chr20	18548589	18548589	1	-	rs3736775	T	A	SNV	c(-14, 2)	IRF3	HOCOMOCO	IRF3_f1	IRF3_HUMAN	tatatgcatttctcttTccgttctttgtgaatg	0.968288	0.867454	11.5098	10.3422	NA	NA	1	-1.16752	-0.0983016	strong	rs3736775:A
chr12	51288062	51288062	1	+	rs4611251	C	A	SNV	c(-12, 1)	POU3F1	HOCOMOCO	PO3F1_f1	PO3F1_HUMAN	aaattttaatgtaAaaaaaaatagggc	0.843986	0.877886	5.74133	5.96134	NA	NA	1	0.220007	0.0325751	neut	rs4611251:A
chr1	16977094	16977094	1	-	rs2235932	C	G	SNV	c(-15, -1)	VDR	HOCOMOCO	VDR_f2	VDR_HUMAN	caggcctcggtgaccCggcaaggcccttacc	0.888928	0.840441	7.53627	7.14592	NA	NA	1	-0.390351	-0.0463025	neut	rs2235932:G
chr10	7410781	7410781	1	-	rs2245569	A	T	SNV	c(-9, 1)	RARB	HOCOMOCO	RARB_f1	RARB_HUMAN	gcccctgaccTgcgcactcaa	0.898271	0.995243	8.49769	9.39769	NA	NA	1	0.900002	0.0953205	strong	rs2245569:T
chr1	9293105	9293105	1	+	rs4908834	G	T	SNV	c(-3, 7)	EGR1	HOCOMOCO	EGR1_f2	EGR1_HUMAN	accccgatggGtgggcgaccg	0.897079	0.72694	10.2202	8.30588	NA	NA	1	-1.91437	-0.168248	strong	rs4908834
chr6	32977753	32977753	1	-	rs3097644	G	T	SNV	c(-7, 5)	MEF2C	HOCOMOCO	MEF2C_f1	MEF2C_HUMAN	ttgtgcctctttTtaggatgtattt	0.840474	0.867197	14.2473	14.6987	NA	NA	1	0.451355	0.0266416	weak	rs3097644:T
chr12	54099880	54099880	1	+	rs1872632	A	T	SNV	c(-13, -1)	MEF2A	HOCOMOCO	MEF2A_f1	MEF2A_HUMAN	atcctatttttatAtaatgcaaataac	0.906686	0.899628	11.1909	11.1047	NA	NA	1	-0.0861752	-0.00698894	neut	rs1872632:T
chr3	133772601	133772601	1	-	rs8177297	C	G	SNV	c(-3, 13)	MAZ	HOCOMOCO	MAZ_f1	MAZ_HUMAN	tttctgtcaacgttccCtcctcttctcccagcc	0.862812	0.840585	8.99134	8.7649	NA	NA	1	-0.226436	-0.0217959	neut	rs8177297:G
chr12	54300776	54300776	1	-	rs79977579	C	G	SNV	c(-9, -1)	GLIS3	HOCOMOCO	GLIS3_f1	GLIS3_HUMAN	cgcccccccCacacacacc	0.903947	0.85073	7.71916	7.27281	NA	NA	1	-0.446347	-0.0523588	weak	rs79977579:G
chr6	142946383	142946383	1	+	rs79874964	G	C	SNV	c(-13, 3)	PURA	HOCOMOCO	PURA_f1	PURA_HUMAN	cgcggcgagggcggacGgggggagaggcggagg	0.87109	0.865085	5.09949	5.06634	NA	NA	1	-0.0331494	-0.00570455	neut	rs79874964:C
chr10	113127459	113127459	1	+	rs7906315	A	G	SNV	c(1, 8)	POU2F1	HOCOMOCO	PO2F1_f1	PO2F1_HUMAN	gaccgtggAatgtaaat	0.95437	0.951506	6.74323	6.72362	NA	NA	1	-0.0196087	-0.00277915	neut	rs7906315
chr10	46015355	46015355	1	+	rs78937603	G	A	SNV	c(2, 22)	SP4	HOCOMOCO	SP4_f1	SP4_HUMAN	gtgagtttctaaaactttttttgGgggggtggggttggggggaccac	0.784198	0.784198	9.2721	9.2721	NA	NA	1	0	0	neut	rs78937603:A
chr4	72548569	72548569	1	-	rs788908	C	T	SNV	c(-5, 1)	NR3C1	HOCOMOCO	GCR_si	GCR_HUMAN	tctgttCtccgga	1	0.780011	6.93942	5.4319	NA	NA	1	-1.50751	-0.217239	strong	rs788908:T
chr9	137312826	137312826	1	-	rs7389783	C	G	SNV	c(-2, 8)	RUNX2	HOCOMOCO	RUNX2_f1	RUNX2_HUMAN	accaagggagCgaccacagct	0.961755	0.960062	7.66703	7.65386	NA	NA	1	-0.0131665	-0.00165313	neut	rs7389783:G
chr6	41705031	41705031	1	+	rs6933790	T	C	SNV	c(-2, 6)	POU2F1	HOCOMOCO	PO2F1_f1	PO2F1_HUMAN	cccattcaTgcaaacac	0.942877	0.799622	6.66454	5.68374	NA	NA	1	-0.980802	-0.13901	strong	rs6933790:C
chr2	70176275	70176275	1	+	rs12989076	T	C	SNV	c(-3, 9)	SREBF2	HOCOMOCO	SRBP2_f1	SRBP2_HUMAN	gggaggcccaggTgggctgatcatg	0.945375	0.85364	6.01872	5.45872	NA	NA	1	-0.559992	-0.0881575	weak	rs12989076:C
chr15	39588621	39588621	1	-	rs2292305	A	C	SNV	c(-10, 13)	SP4	HOCOMOCO	SP4_f1	SP4_HUMAN	gtagtcgtctctgcaacaaccccCcaccccagtttggaggcaaggac	0.711858	0.774578	8.45697	9.16371	NA	NA	1	0.706742	0.0603857	strong	rs2292305:C
chr17	81451999	81451999	1	-	rs35572189	G	A	SNV	c(-14, 4)	CTCF	HOCOMOCO	CTCF_f2	CTCF_HUMAN	tgaaggccgccatcgaccGgctggacacgcaggaggt	0.832585	0.697613	10.2585	8.65802	NA	NA	1	-1.60052	-0.130721	strong	rs35572189:A
chr12	53107163	53107163	1	-	rs11170417	C	T	SNV	c(-11, 4)	POU5F1	HOCOMOCO	PO5F1_do	PO5F1_HUMAN	acgatttttatcatgCatggatatttattta	0.829845	0.774232	9.15976	8.57021	NA	NA	1	-0.589552	-0.0537737	weak	rs11170417:T
chr12	47980730	47980730	1	+	rs1635554	A	G	SNV	c(-7, 6)	TFDP1	HOCOMOCO	TFDP1_f1	TFDP1_HUMAN	cttccagaagagcGggagactctgtga	0.754404	0.914503	6.15403	7.38126	NA	NA	1	1.22723	0.152704	strong	rs1635554:G
chr1	16977094	16977094	1	-	rs2235932	C	T	SNV	c(-6, -1)	ESR2	HOCOMOCO	ESR2_si	ESR2_HUMAN	gtgaccTggcaag	0.983602	1	7.82529	7.95475	NA	NA	1	0.129461	0.0162746	neut	rs2235932:T
chr16	88721629	88721629	1	+	rs202099525	G	A	SNV	c(-7, 12)	SP3	HOCOMOCO	SP3_f1	SP3_HUMAN	ctccaggcccaggatgcggGgcgggaagtagggcttgtt	0.891021	0.703521	8.75424	7.00308	NA	NA	1	-1.75116	-0.179201	strong	rs202099525
chr12	53956117	53956117	1	+	rs180807105	A	G	SNV	c(-8, 6)	IRF8	HOCOMOCO	IRF8_si	IRF8_HUMAN	caaagaatgaaaggGaaaaaaagagtaaa	0.85714	0.922394	8.70121	9.34162	NA	NA	1	0.640405	0.0633861	weak	rs180807105
chr14	65087920	65087920	1	-	rs55658675	C	T	SNV	c(-12, -1)	LHX2	HOCOMOCO	LHX2_f1	LHX2_HUMAN	gtaattgaatcaTggggacaggtct	0.932728	0.937858	6.08048	6.11204	NA	NA	1	0.0315676	0.00486072	neut	rs55658675:T
chr11	64220356	64220356	1	+	rs192282539	C	G	SNV	c(2, 15)	KLF15	HOCOMOCO	KLF15_f1	KLF15_HUMAN	gggcaggggccagggcCgggcaggagctggggc	0.840673	0.840673	6.49669	6.49669	NA	NA	1	0	0	neut	rs192282539:G
chr9	136769640	136769640	1	-	rs181483657	G	C	SNV	c(-10, 8)	SP1	HOCOMOCO	SP1_f2	SP1_HUMAN	ctccatgcactgccccccCccacccccccatgcactg	0.884068	0.931745	9.95867	10.4741	NA	NA	1	0.515448	0.0459727	weak	rs181483657
chr3	186085743	186085743	1	-	rs112545201	C	T	SNV	c(-7, 12)	RARG	HOCOMOCO	RARG_do	RARG_HUMAN	ggtctcaaactcctgacctCaggtgatccgcctgcctcg	0.93634	0.935197	8.26654	8.25687	NA	NA	1	-0.00967622	-0.00109888	neut	rs112545201
chr3	78847085	78847085	1	-	rs17377726	G	A	SNV	c(-6, 6)	FOXM1	HOCOMOCO	FOXM1_f1	FOXM1_HUMAN	aacagggaaatcAattaatcaaatc	0.765023	0.93492	4.46012	5.39333	NA	NA	1	0.93321	0.162275	strong	rs17377726:A
chr10	100223656	100223656	1	-	rs17882802	G	A	SNV	c(-10, 1)	NFATC1	HOCOMOCO	NFAC1_si	NFAC1_HUMAN	agaatttccatGtacatgtagga	0.969505	0.967624	10.3204	10.3007	NA	NA	1	-0.0196469	-0.0018467	neut	rs17882802
chr19	18146940	18146940	1	-	rs2072490	C	T	SNV	c(-1, 8)	KLF4	HOCOMOCO	KLF4_f2	KLF4_HUMAN	caaggtgggCcccgcccgg	0.990551	0.882416	9.85037	8.78947	NA	NA	1	-1.06089	-0.106697	strong	rs2072490:T
chr12	53013228	53013228	1	+	rs115019703	A	G	SNV	c(-6, 3)	BARX2	HOCOMOCO	BARX2_si	BARX2_HUMAN	agattgttaAtgttctttt	0.969984	0.750281	6.92964	5.40424	NA	NA	1	-1.5254	-0.2137	strong	rs115019703
chr8	37287924	37287924	1	+	rs183298717	A	G	SNV	c(-8, 4)	FOXJ3	HOCOMOCO	FOXJ3_f2	FOXJ3_HUMAN	tgttttttgtctGttttgccaatga	0.844359	0.893256	11.953	12.6387	NA	NA	1	0.685713	0.0485094	weak	rs183298717:G
chr11	61811991	61811991	1	-	rs174554	A	G	SNV	c(-3, 10)	PAX8	HOCOMOCO	PAX8_f1	PAX8_HUMAN	gctaggattacagGcatgagtcaccac	0.887261	0.916178	3.44442	3.54804	NA	NA	1	0.103613	0.0269239	neut	rs174554:G
chr12	50184922	50184922	1	-	rs11169302	T	C	SNV	c(-4, 8)	EHF	HOCOMOCO	EHF_si	EHF_HUMAN	caagctccacctTccgggttcaagc	0.912025	0.749499	11.1287	9.16302	NA	NA	1	-1.96569	-0.161218	strong	rs11169302:C
chr3	50159664	50159664	1	-	rs1046953	C	T	SNV	c(-2, 16)	ZFX	HOCOMOCO	ZFX_f1	ZFX_HUMAN	ctgggcttccctactgacCggggcctggccatccttc	0.964839	0.906946	10.9846	10.3429	NA	NA	1	-0.64176	-0.0564215	weak	rs1046953
chr12	49867042	49867042	1	+	rs1044677	T	A	SNV	c(-6, 2)	TCF12	HOCOMOCO	HTF4_f1	HTF4_HUMAN	gtggcagcTggcctggg	0.95699	0.789907	11.4345	9.44207	NA	NA	1	-1.9924	-0.166765	strong	rs1044677:A
chr2	226796287	226796287	1	-	rs41265094	C	G	SNV	c(-4, 6)	SP1	HOCOMOCO	SP1_f1	SP1_HUMAN	cagtatccccCacccaggctg	0.887311	0.804018	9.37164	8.51188	NA	NA	1	-0.859768	-0.0816119	strong	rs41265094
chr19	44820087	44820087	1	-	rs142092405	A	C	SNV	c(-7, 3)	EGR3	HOCOMOCO	EGR3_f1	EGR3_HUMAN	cctgcccccaCtctcccctca	0.805256	0.924867	6.03728	6.89128	NA	NA	1	0.854007	0.114976	strong	rs142092405:C
chr18	79449015	79449015	1	+	rs2278801	A	C	SNV	c(2, 15)	PLAG1	HOCOMOCO	PLAG1_f1	PLAG1_HUMAN	acctccggcctctggcAgggggcggtaggaggg	0.976946	0.976946	9.54547	9.54547	NA	NA	1	0	0	neut	rs2278801:C
chr12	50309601	50309601	1	+	rs28849840	G	A	SNV	c(-1, 10)	HLTF	HOCOMOCO	HLTF_f1	HLTF_HUMAN	tgggattacagAcgtctgccacc	0.875067	0.925116	4.82412	5.08715	NA	NA	1	0.263038	0.0479933	neut	rs28849840:A
chr15	39588621	39588621	1	-	rs2292305	A	C	SNV	c(-8, 11)	SP3	HOCOMOCO	SP3_f1	SP3_HUMAN	tcgtctctgcaacaaccccCcaccccagtttggaggcaa	0.792693	0.901747	7.83591	8.85442	NA	NA	1	1.01851	0.104227	strong	rs2292305:C
chr22	20425532	20425532	1	+	rs874100	G	T	SNV	c(-5, 11)	PLAG1	HOCOMOCO	PLAG1_f1	PLAG1_HUMAN	ttcggtcgctgggggcGcgcgggcgggcgaggc	0.86686	0.859974	8.49961	8.43419	NA	NA	1	-0.0654228	-0.00670007	neut	rs874100:T
chr12	54300776	54300776	1	-	rs79977579	C	G	SNV	c(-12, 4)	SP2	HOCOMOCO	SP2_si	SP2_HUMAN	tggaatccgcccccccCacacacaccctgcctt	0.913255	0.902183	6.69403	6.6162	NA	NA	1	-0.0778297	-0.0106561	neut	rs79977579:G
chr8	76676481	76676481	1	+	rs7838781	A	G	SNV	c(-2, 10)	RXRA	HOCOMOCO	RXRA_f1	RXRA_HUMAN	gacctctgaaagGccagagggcatc	0.818224	0.933262	7.33789	8.33244	NA	NA	1	0.994546	0.111629	strong	rs7838781:G
chr9	137009585	137009585	1	+	rs7048567	A	G	SNV	c(-1, 10)	ATF5	HOCOMOCO	ATF5_si	ATF5_HUMAN	ttgatgaggtcAaggatgaggtt	0.892822	0.793337	9.41511	8.39254	NA	NA	1	-1.02257	-0.0972323	strong	rs7048567
chr6	41705031	41705031	1	-	rs6933790	T	C	SNV	c(-12, -1)	EPAS1	HOCOMOCO	EPAS1_si	EPAS1_HUMAN	cacacccattcaCgcaaacaccacc	0.840634	0.919538	6.5319	7.12417	NA	NA	1	0.592269	0.0766381	weak	rs6933790:C
chr10	61935289	61935289	1	+	rs6479779	C	G	SNV	c(1, 13)	IRF2	HOCOMOCO	IRF2_f1	IRF2_HUMAN	tgtttgtaatcacGaaaattgaaacaa	0.928347	0.929691	12.0612	12.0783	NA	NA	1	0.0171924	0.00132477	neut	rs6479779:G
chr7	27139171	27139171	1	+	rs17471520	T	G	SNV	c(-1, 9)	TLX1	HOCOMOCO	TLX1_f1	TLX1_HUMAN	tttaacccctGtcaattagcc	0.799199	0.962521	4.14401	4.9566	NA	NA	1	0.812591	0.157997	strong	rs17471520:G
chr1	206729126	206729126	1	+	rs45514798	G	A	SNV	c(-1, 15)	PURA	HOCOMOCO	PURA_f1	PURA_HUMAN	tctgttgtgggagcacGtgcaggcaggcagggc	0.834157	0.739424	4.89563	4.37272	NA	NA	1	-0.522907	-0.0899849	weak	rs45514798
chr19	8590032	8590032	1	+	rs3923268	G	A	SNV	c(-3, 8)	ZNF219	HOCOMOCO	ZN219_f1	ZN219_HUMAN	ggccaggcttgGggggatggagt	0.892598	0.780408	8.65432	7.59696	NA	NA	1	-1.05736	-0.109383	strong	rs3923268:A
chr11	1877434	1877434	1	-	rs1973765	T	C	SNV	c(-5, 5)	EGR3	HOCOMOCO	EGR3_f1	EGR3_HUMAN	ctgcatccccCactctgtccc	0.734951	0.915981	5.53531	6.82784	NA	NA	1	1.29254	0.174015	strong	rs1973765:C
chr9	95507889	95507889	1	+	rs1355619	A	T	SNV	c(2, 11)	WT1	HOCOMOCO	WT1_f1	WT1_HUMAN	aaaaggcacaccAgggagggcgtgt	0.950822	0.950822	8.92381	8.92381	NA	NA	1	0	0	neut	rs1355619:T
chr20	63741353	63741353	1	-	rs4809221	G	A	SNV	c(-4, 10)	ZNF148	HOCOMOCO	ZN148_si	ZN148_HUMAN	gtcacccgcaccccGcccccatctcctcc	0.960894	0.960407	10.7814	10.7761	NA	NA	1	-0.00532462	-0.000475036	neut	rs4809221:A
chr4	1016112	1016112	1	-	rs34587452	G	A	SNV	c(-18, 1)	RARG	HOCOMOCO	RARG_do	RARG_HUMAN	cctgacctggtggtgcccgAtgtgcctgggctgctccgt	0.946714	0.946955	8.35438	8.35642	NA	NA	1	0.00204378	0.000232102	neut	rs34587452:A
chr13	30462700	30462700	1	+	rs1060348	G	A	SNV	c(-8, 3)	SPIB	HOCOMOCO	SPIB_f1	SPIB_HUMAN	gagcagaagagGaagaaggccga	0.912806	0.755593	10.3469	8.58713	NA	NA	1	-1.75976	-0.155416	strong	rs1060348
chr18	79449015	79449015	1	+	rs2278801	A	G	SNV	c(-3, 13)	MAZ	HOCOMOCO	MAZ_f1	MAZ_HUMAN	acctccggcctctggcGgggggcggtaggaggg	0.801148	0.838782	8.36315	8.74654	NA	NA	1	0.383383	0.0369032	neut	rs2278801:G
chr20	18548589	18548589	1	-	rs3736775	T	C	SNV	c(-14, 2)	IRF3	HOCOMOCO	IRF3_f1	IRF3_HUMAN	tatatgcatttctcttTccgttctttgtgaatg	0.968288	0.877044	11.5098	10.4533	NA	NA	1	-1.05649	-0.088953	strong	rs3736775:C
chr12	55469440	55469440	1	-	rs60683621	C	G	SNV	c(-1, 15)	RARA	HOCOMOCO	RARA_f2	RARA_HUMAN	aggtggaaaaggctttGttcttttgctgagctg	0.838307	0.883521	6.94898	7.30322	NA	NA	1	0.354237	0.0431166	neut	rs60683621
chr12	55542920	55542920	1	+	rs138077956	G	T	SNV	c(1, 12)	FOXJ3	HOCOMOCO	FOXJ3_si	FOXJ3_HUMAN	atttgcatagagTtgtttatagtat	0.852102	0.856618	12.7136	12.7806	NA	NA	1	0.0670318	0.00449618	neut	rs138077956:T
chr11	47238177	47238177	1	+	rs143049891	G	A	SNV	c(-17, -1)	ESR1	HOCOMOCO	ESR1_do	ESR1_HUMAN	gggacacgctggcctctGcaatgggtgagtaggag	0.875112	0.872992	8.87671	8.85612	NA	NA	1	-0.0205844	-0.00204019	neut	rs143049891
chr12	54270313	54270313	1	-	rs4759074	C	A	SNV	c(-4, 10)	KLF3	HOCOMOCO	KLF3_f1	KLF3_HUMAN	agatagggtctctgAcacccaggctcaag	0.861143	0.879745	6.83269	6.97261	NA	NA	1	0.139911	0.0177618	neut	rs4759074:A
chr14	75399932	75399932	1	+	rs4903318	G	A	SNV	c(-3, 6)	GLIS3	HOCOMOCO	GLIS3_f1	GLIS3_HUMAN	ttcaaggagGggggcaagc	0.913592	0.804497	7.80004	6.88505	NA	NA	1	-0.914998	-0.107334	strong	rs4903318:A
chr15	75516399	75516399	1	-	rs8027365	A	C	SNV	c(-16, 2)	CTCF	HOCOMOCO	CTCF_f2	CTCF_HUMAN	gcaagctccgcctcccggCttcacaccattctcctgc	0.832596	0.84332	10.2587	10.3858	NA	NA	1	0.127165	0.0103861	neut	rs8027365:C
chr6	142946383	142946383	1	+	rs79874964	G	A	SNV	c(-13, 3)	PURA	HOCOMOCO	PURA_f1	PURA_HUMAN	cgcggcgagggcggacAgggggagaggcggagg	0.87109	0.877096	5.09949	5.13264	NA	NA	1	0.0331494	0.00570455	neut	rs79874964:A
chr1	2214726	2214726	1	-	rs78265569	C	A	SNV	c(-6, 15)	ZBTB7B	HOCOMOCO	ZBT7B_si	ZBT7B_HUMAN	ggacccagtgcccgcggccgcCcttgcccttcctcccttccct	0.816979	0.765871	9.56987	8.99499	NA	NA	1	-0.574884	-0.0494372	weak	rs78265569
chr1	172323065	172323065	1	+	rs6694387	T	G	SNV	c(-19, 1)	PTF1A	HOCOMOCO	PTF1A_f1	PTF1A_HUMAN	gaaagaaagggggcaactgtGctaagtttctgctgttataa	0.853424	0.891027	7.64734	7.96747	NA	NA	1	0.320139	0.0359899	neut	rs6694387:G
chr11	59175792	59175792	1	+	rs6591508	C	A	SNV	c(-11, -1)	ZBTB33	HOCOMOCO	KAISO_f1	KAISO_HUMAN	gtagcaggatgAggaagatccag	0.969876	0.971005	9.55712	9.56814	NA	NA	1	0.0110174	0.0011184	neut	rs6591508:A
chr18	55416634	55416634	1	+	rs2958162	T	C	SNV	c(-9, 15)	TAL1	HOCOMOCO	TAL1_f2	TAL1_HUMAN	tatagaatctaaaaaccaggtggTctacgttacatgtaggtcacaata	0.856442	0.757406	12.3312	10.9455	NA	NA	1	-1.38572	-0.0966335	strong	rs2958162:C
chr19	2214058	2214058	1	+	rs2074552	C	T	SNV	c(-17, 4)	REST	HOCOMOCO	REST_f1	REST_HUMAN	tgggcgggtgtgtcctctgtgCgggtgggaggctctggaaggc	0.731237	0.650041	14.2873	12.7616	NA	NA	1	-1.52561	-0.0788955	strong	rs2074552:T
chr8	22107291	22107291	1	-	rs1552286	C	T	SNV	c(-5, 5)	EGR2	HOCOMOCO	EGR2_si	EGR2_HUMAN	tgtcacctccCccacctctct	0.925514	0.764479	9.69293	8.04018	NA	NA	1	-1.65275	-0.158046	strong	rs1552286:T
chr17	81451999	81451999	1	-	rs35572189	G	C	SNV	c(-14, 4)	CTCF	HOCOMOCO	CTCF_f2	CTCF_HUMAN	tgaaggccgccatcgaccGgctggacacgcaggaggt	0.832585	0.696621	10.2585	8.64625	NA	NA	1	-1.6123	-0.131683	strong	rs35572189:C
chr9	16416997	16416997	1	+	rs1999032	T	C	SNV	c(-5, 6)	SOX4	HOCOMOCO	SOX4_f1	SOX4_HUMAN	aaaagttaaaaCaaagggatatt	0.789693	0.960302	6.31942	7.61195	NA	NA	1	1.29254	0.163349	strong	rs1999032:C
chr11	128522042	128522042	1	+	rs61907765	C	G	SNV	c(1, 15)	FOXO1	HOCOMOCO	FOXO1_si	FOXO1_HUMAN	gcaagtttgcagttaGtgttgtttttctttt	0.98096	0.982859	9.52682	9.54475	NA	NA	1	0.0179291	0.00184711	neut	rs61907765:G
chr12	54515360	54515360	1	-	rs1629826	G	A	SNV	c(-11, 1)	FOXA3	HOCOMOCO	FOXA3_f1	FOXA3_HUMAN	gagaaaacaaatAtaaggaacatag	0.822478	0.948419	6.62143	7.60596	NA	NA	1	0.984534	0.122925	strong	rs1629826
chr19	1063444	1063444	1	-	rs4147929	A	T	SNV	c(-13, 8)	ZNF143	HOCOMOCO	ZN143_si	ZN143_HUMAN	ttgccctgccccatgcccattAtgcccctgctccacactcaat	0.86348	0.826237	10.6233	10.1791	NA	NA	1	-0.444256	-0.0362603	weak	rs4147929:T
chr9	127524149	127524149	1	+	rs1891732	G	T	SNV	c(-4, 4)	NR4A1	HOCOMOCO	NR4A1_f1	NR4A1_HUMAN	aacacaagGtcagagcc	0.990002	0.843478	10.0816	8.61046	NA	NA	1	-1.47119	-0.144489	strong	rs1891732:T
chr19	10713264	10713264	1	-	rs11672431	G	T	SNV	c(1, 10)	RARB	HOCOMOCO	RARB_f1	RARB_HUMAN	gaatcacactGggctgacctg	0.98637	0.985558	9.31534	9.30781	NA	NA	1	-0.00753863	-0.000798428	neut	rs11672431
chr7	988812	988812	1	+	rs3808348	C	T	SNV	c(-18, 3)	REST	HOCOMOCO	REST_f1	REST_HUMAN	cccaggccctgtgtgcggtgcTcaggccctaggagctccccca	0.679803	0.745174	13.3208	14.5491	NA	NA	1	1.22828	0.0635191	strong	rs3808348
chr9	137208820	137208820	1	-	rs28404308	T	G	SNV	c(-4, 10)	FOXC2	HOCOMOCO	FOXC2_f1	FOXC2_HUMAN	agagcaagaccctgGctcaaaaaaaaaaa	0.871709	0.87809	7.07494	7.12319	NA	NA	1	0.0482511	0.00599769	neut	rs28404308:G
chr9	95497421	95497421	1	-	rs10512248	T	G	SNV	c(-4, 4)	ATF3	HOCOMOCO	ATF3_f1	ATF3_HUMAN	ccatttacGtcagaaca	0.911585	0.984784	6.28066	6.77449	NA	NA	1	0.493832	0.0718078	weak	rs10512248:G
chr2	69466615	69466615	1	+	rs57171084	T	C	SNV	c(-5, 2)	NANOG	HOCOMOCO	NANOG_f1	NANOG_HUMAN	catttaaTggtcaac	1	0.832404	6.59295	5.54436	NA	NA	1	-1.0486	-0.159048	strong	rs57171084
chr4	80025321	80025321	1	+	rs4389526	T	G	SNV	c(-12, 3)	TGIF1	HOCOMOCO	TGIF1_f1	TGIF1_HUMAN	cagtgccatatgtcaGagctattctgatcta	0.844556	0.847353	4.73135	4.74598	NA	NA	1	0.0146286	0.0026385	neut	rs4389526:G
chr9	95447312	95447312	1	+	rs357564	G	A	SNV	c(-3, 8)	ZNF219	HOCOMOCO	ZN219_f1	ZN219_HUMAN	gcggtctgtagGggggtggccac	0.973719	0.861529	9.41886	8.3615	NA	NA	1	-1.05736	-0.109383	strong	rs357564:A
chr19	48737757	48737757	1	-	rs380743	G	C	SNV	c(-14, 9)	SP4	HOCOMOCO	SP4_f1	SP4_HUMAN	ctcaccacatgccaccactcctcCcgggacccaacagtttttgcccc	0.746632	0.800761	8.8488	9.45873	NA	NA	1	0.609935	0.0521143	weak	rs380743:C
chr22	29509288	29509288	1	+	rs55652051	A	G	SNV	c(-4, 15)	IRF5	HOCOMOCO	IRF5_f1	IRF5_HUMAN	ctgtctcaaaaaaaaaaaaGaaaagaaaaaagaaaaaga	0.786719	0.817275	10.1767	10.5437	NA	NA	1	0.366928	0.028806	neut	rs55652051
chr16	679825	679825	1	+	rs12600184	A	G	SNV	c(-3, 13)	MAZ	HOCOMOCO	MAZ_f1	MAZ_HUMAN	cacgcgcaggggcgggGggcggcggctgggggc	0.826997	0.875291	8.62649	9.11846	NA	NA	1	0.491973	0.0473557	weak	rs12600184:G
chr20	63741353	63741353	1	-	rs4809221	G	C	SNV	c(-6, 2)	ZIC2	HOCOMOCO	ZIC2_f1	ZIC2_HUMAN	cgcaccccCcccccatc	0.850584	0.95942	3.86454	4.32159	NA	NA	1	0.457042	0.101746	weak	rs4809221:C
chr17	39673317	39673317	1	-	rs903504	C	A	SNV	c(-11, 5)	ZBTB7A	HOCOMOCO	ZBT7A_f1	ZBT7A_HUMAN	ctccccaaggccacccAcaactccatgctctct	0.909862	0.928914	5.53685	5.64793	NA	NA	1	0.111079	0.0183226	neut	rs903504:A
chr12	114671102	114671102	1	-	rs8853	T	C	SNV	c(-6, 8)	ZNF423	HOCOMOCO	ZN423_f1	ZN423_HUMAN	aatccccccctcccTtgggtcactgattt	0.781007	0.716403	17.0813	15.6895	NA	NA	1	-1.3918	-0.0638465	strong	rs8853
chr7	27161913	27161913	1	+	rs875896	C	A	SNV	c(-11, 3)	KLF3	HOCOMOCO	KLF3_f1	KLF3_HUMAN	ctccgcgggggtggCgggcggtgcgagga	0.877399	0.870544	6.95496	6.9034	NA	NA	1	-0.0515538	-0.00654481	neut	rs875896:A
chr5	177255589	177255589	1	+	rs7724386	T	G	SNV	c(-4, 11)	FOXO1	HOCOMOCO	FOXO1_si	FOXO1_HUMAN	gtttttttgttttttTgttttgtttttctga	0.989859	0.971042	9.61083	9.43319	NA	NA	1	-0.177639	-0.0183009	neut	rs7724386
chr5	177255589	177255589	1	+	rs7724386	T	G	SNV	c(-7, 5)	FOXJ3	HOCOMOCO	FOXJ3_f2	FOXJ3_HUMAN	tttttgttttttTgttttgtttttc	0.958651	0.881539	13.5558	12.4744	NA	NA	1	-1.08139	-0.0765005	strong	rs7724386
chr9	137312826	137312826	1	-	rs7389783	C	T	SNV	c(-1, 9)	CBFB	HOCOMOCO	PEBB_f1	PEBB_HUMAN	accaagggagTgaccacagct	0.966804	0.974362	6.85238	6.90473	NA	NA	1	0.0523448	0.00739095	neut	rs7389783:T
chr12	49853685	49853685	1	+	rs7138803	G	A	SNV	c(-4, 4)	NR4A2	HOCOMOCO	NR4A2_si	NR4A2_HUMAN	tccacaagGtcaccctg	0.960246	0.830019	9.37143	8.11682	NA	NA	1	-1.25461	-0.12862	strong	rs7138803:A
chr12	49853685	49853685	1	+	rs7138803	G	A	SNV	c(-4, 4)	NR4A1	HOCOMOCO	NR4A1_f1	NR4A1_HUMAN	tccacaagGtcaccctg	0.991689	0.849462	10.0986	8.67053	NA	NA	1	-1.42804	-0.140252	strong	rs7138803:A
chr8	22306284	22306284	1	-	rs6993855	A	G	SNV	c(-5, 4)	FOXJ2	HOCOMOCO	FOXJ2_f1	FOXJ2_HUMAN	agaagaaacAaacaactct	0.981483	0.802308	9.94493	8.14633	NA	NA	1	-1.7986	-0.177537	strong	rs6993855:G
chr9	16611694	16611694	1	-	rs1337391	A	G	SNV	c(1, 9)	MYBL2	HOCOMOCO	MYBB_f1	MYBB_HUMAN	atgaaaataAtaacttgta	0.963195	0.930672	4.18325	4.04892	NA	NA	1	-0.134333	-0.0309861	neut	rs1337391:G
chr1	16126676	16126676	1	-	rs1566147	C	T	SNV	c(-14, 1)	BCL6	HOCOMOCO	BCL6_f1	BCL6_HUMAN	gtccctggaaaagcgTtcagaccacggtgaa	0.867916	0.884609	5.83755	5.9445	NA	NA	1	0.106951	0.0160014	neut	rs1566147:T
chr19	16100820	16100820	1	-	rs59508494	A	G	SNV	c(-9, 5)	FOXC2	HOCOMOCO	FOXC2_f1	FOXC2_HUMAN	gagaccctgtctcaAaaaaaaagtacttt	0.871709	0.826102	7.07494	6.73011	NA	NA	1	-0.344831	-0.0428631	neut	rs59508494:G
chr18	55417069	55417069	1	+	rs2919451	C	T	SNV	c(-5, 11)	FLI1	HOCOMOCO	FLI1_f1	FLI1_HUMAN	agagcaggcccgacgaCggaagaggggaactca	0.95409	0.920894	6.65809	6.43529	NA	NA	1	-0.222802	-0.0319831	neut	rs2919451
chr12	53338107	53338107	1	+	rs10876432	G	C	SNV	c(-5, 18)	SP4	HOCOMOCO	SP4_f1	SP4_HUMAN	tagcctgaggcatagccaggtccCgaggaggaggaggaggaggagga	0.739838	0.769834	8.77225	9.11025	NA	NA	1	0.338005	0.0288799	neut	rs10876432:C
chr1	62527732	62527732	1	+	rs61775910	G	A	SNV	c(2, 11)	WT1	HOCOMOCO	WT1_f1	WT1_HUMAN	gcctgttgtgggGtggggggagggg	0.914536	0.914536	8.5927	8.5927	NA	NA	1	0	0	neut	rs61775910
chr12	54378312	54378312	1	+	rs2605490	A	G	SNV	c(-20, 3)	SP4	HOCOMOCO	SP4_f1	SP4_HUMAN	agggctccctggggaggggtgaaGgccagcacctcccagagcccatc	0.788142	0.837466	9.31654	9.87234	NA	NA	1	0.555801	0.0474889	weak	rs2605490:G
chr3	58106481	58106481	1	-	rs2686631	A	C	SNV	c(-7, 1)	FOXD3	HOCOMOCO	FOXD3_f1	FOXD3_HUMAN	aaaaaaaaCatatatat	0.881897	0.976826	9.56599	10.5868	NA	NA	1	1.02076	0.0942012	strong	rs2686631:C
chr3	113239477	113239477	1	+	rs10511323	A	G	SNV	c(-5, 3)	ATF2+ATF4	HOCOMOCO	ATF2+ATF4_f1	ATF2+ATF4_HUMAN	gcagtgacGtaaaaggc	0.841493	0.991672	7.79166	9.15393	NA	NA	1	1.36227	0.1476	strong	rs10511323
chr12	49876581	49876581	1	+	rs12146733	G	T	SNV	c(-1, 9)	NFKB1	HOCOMOCO	NFKB1_f1	NFKB1_HUMAN	ggctaacatgGggaaaccccg	0.983519	0.868445	10.324	9.13562	NA	NA	1	-1.18838	-0.113242	strong	rs12146733:T
chr4	1016112	1016112	1	-	rs34587452	G	C	SNV	c(-18, 1)	RARG	HOCOMOCO	RARG_do	RARG_HUMAN	cctgacctggtggtgcccgCtgtgcctgggctgctccgt	0.946714	0.952426	8.35438	8.40275	NA	NA	1	0.0483695	0.00549307	neut	rs34587452:C
chr12	53287171	53287171	1	-	rs35969387	C	T	SNV	c(-3, 9)	SREBF2	HOCOMOCO	SRBP2_f1	SRBP2_HUMAN	gcctcttgggttCacgccattctcc	0.952181	0.775379	6.06026	4.98098	NA	NA	1	-1.07928	-0.169907	strong	rs35969387
chr19	3457060	3457060	1	+	rs12980469	G	A	SNV	c(-12, 4)	ZBTB4	HOCOMOCO	ZBTB4_si	ZBTB4_HUMAN	gaggcctagagggaccGcggggtggccggggga	0.798439	0.737634	12.7536	11.8136	NA	NA	1	-0.940024	-0.0592339	strong	rs12980469:A
chr16	679831	679831	1	+	rs12599315	C	T	SNV	c(-2, 14)	PURA	HOCOMOCO	PURA_f1	PURA_HUMAN	caggggcgggaggcggTggctgggggcggggcc	0.901083	0.926091	5.26505	5.40309	NA	NA	1	0.138041	0.0237549	neut	rs12599315:T
chr19	2214058	2214058	1	+	rs2074552	C	T	SNV	c(-5, 7)	EPAS1	HOCOMOCO	EPAS1_si	EPAS1_HUMAN	gtgtcctctgtgTgggtgggaggct	0.833003	0.885761	6.47461	6.87063	NA	NA	1	0.396017	0.0512436	neut	rs2074552:T
chr1	67015669	67015669	1	+	rs143113754	G	A	SNV	c(-4, 15)	TP53	HOCOMOCO	P53_f2	P53_HUMAN	aagtgctgggattacagacAtgagccaccaagcccaggc	0.721331	0.791231	9.52917	10.4124	NA	NA	1	0.883193	0.0676768	strong	rs143113754
chr12	54585609	54585609	1	+	rs1144998	G	C	SNV	c(-6, 1)	PAX5	HOCOMOCO	PAX5_si	PAX5_HUMAN	gggctgaGaggagta	0.995369	0.889009	9.00127	8.04328	NA	NA	1	-0.957995	-0.105938	strong	rs1144998:C
chr19	18146940	18146940	1	-	rs2072490	C	G	SNV	c(-1, 9)	SP1	HOCOMOCO	SP1_f1	SP1_HUMAN	tcaaggtgggCcccgcccgga	0.922326	0.853773	9.73307	9.02545	NA	NA	1	-0.707617	-0.0671692	strong	rs2072490:G
chr8	41266213	41266213	1	-	rs10092633	G	T	SNV	c(-10, 11)	ZBTB7B	HOCOMOCO	ZBT7B_si	ZBT7B_HUMAN	acccattctgccaccgcctccTccccctattctgtggtgtcca	0.881874	0.884847	10.2998	10.3333	NA	NA	1	0.0334436	0.00287598	neut	rs10092633:T
chr12	51346566	51346566	1	+	rs17860282	C	T	SNV	c(-9, 2)	NR2F1	HOCOMOCO	COT1_f1	COT1_HUMAN	tagacctcaggTcacatgatcca	0.80151	0.871691	6.42287	6.95641	NA	NA	1	0.533534	0.0672648	weak	rs17860282
chr6	50835337	50835337	1	+	rs987237	A	G	SNV	c(-2, 8)	CREM	HOCOMOCO	CREM_f1	CREM_HUMAN	aacaaaattcAtgtcactgca	0.89678	0.796625	8.75143	7.79297	NA	NA	1	-0.958458	-0.0984122	strong	rs987237
chr10	46015355	46015355	1	+	rs78937603	G	C	SNV	c(2, 9)	EGR4	HOCOMOCO	EGR4_f1	EGR4_HUMAN	actttttttgGgggggtgggg	0.954974	0.954974	7.85697	7.85697	NA	NA	1	0	0	neut	rs78937603:C
chr10	46015355	46015355	1	+	rs78937603	G	C	SNV	c(-2, 8)	EGR2	HOCOMOCO	EGR2_si	EGR2_HUMAN	actttttttgCgggggtgggg	0.93928	0.941349	9.83421	9.85544	NA	NA	1	0.0212298	0.00203012	neut	rs78937603:C
chr6	35635342	35635342	1	+	rs7760951	T	G	SNV	c(-4, 11)	HESX1	HOCOMOCO	HESX1_f1	HESX1_HUMAN	ccagacatggtggcaGgcacctgtattccca	0.689412	0.908089	4.02049	5.19234	NA	NA	1	1.17185	0.206135	strong	rs7760951:G
chr1	170225682	170225682	1	-	rs72700118	C	A	SNV	c(-10, 6)	MTF1	HOCOMOCO	MTF1_f1	MTF1_HUMAN	ccatcccttttgcaccCagagctgattttatag	0.853154	0.713232	11.0379	9.27904	NA	NA	1	-1.75889	-0.136519	strong	rs72700118:A
chr3	134358628	134358628	1	+	rs1353776	C	T	SNV	c(-9, -1)	PLAGL1	HOCOMOCO	PLAL1_si	PLAL1_HUMAN	tggggggccCtcagtctgg	0.973886	0.958795	8.42003	8.29324	NA	NA	1	-0.12679	-0.0146758	neut	rs1353776:T
chr20	37933480	37933480	1	-	rs1998049	C	A	SNV	c(-5, 9)	ZNF148	HOCOMOCO	ZN148_si	ZN148_HUMAN	acactgccaccccaCccccaccctgtgct	0.98953	0.828098	11.0944	9.32969	NA	NA	1	-1.76474	-0.157441	strong	rs1998049:A
chr12	53437280	53437280	1	+	rs36120387	C	T	SNV	c(-9, 2)	TEAD4	HOCOMOCO	TEAD4_f1	TEAD4_HUMAN	caaaagatagtTttgttatgtaa	0.84605	0.883707	7.83222	8.16998	NA	NA	1	0.337759	0.0366609	neut	rs36120387
chr19	48737758	48737758	1	+	rs427248	C	T	SNV	c(-1, 22)	ZNF350	HOCOMOCO	ZN350_f1	ZN350_HUMAN	tcaccacatgccaccactcctcgCgggacccaacagtttttgcccca	0.877062	0.857886	9.06417	8.87565	NA	NA	1	-0.188518	-0.0183512	neut	rs427248
chr12	53293603	53293603	1	-	rs1056692	A	G	SNV	c(-15, 4)	IRF5	HOCOMOCO	IRF5_f1	IRF5_HUMAN	tatgaaacatttccttttgAtttaacctcagtataataa	0.744228	0.734009	9.66649	9.54377	NA	NA	1	-0.122715	-0.00963382	neut	rs1056692
chr17	81118663	81118663	1	+	rs62073017	C	T	SNV	c(-3, 12)	POU5F1	HOCOMOCO	PO5F1_do	PO5F1_HUMAN	ccgagtcctgttttaTgcataaggaaactga	0.737501	0.819897	8.18083	9.0543	NA	NA	1	0.873472	0.0796704	strong	rs62073017
chr11	1875727	1875727	1	+	rs588321	G	C	SNV	c(-3, 8)	ZNF219	HOCOMOCO	ZN219_f1	ZN219_HUMAN	agaggccccggGggggaggctgg	0.956197	0.855352	9.25372	8.30329	NA	NA	1	-0.950436	-0.0983221	strong	rs588321:C
chr1	212866204	212866204	1	-	rs10864013	C	G	SNV	c(-2, 22)	TBX2	HOCOMOCO	TBX2_f1	TBX2_HUMAN	caccatgttggccaggctggtctCgaacttctgacctcaggtgatctg	0.790282	0.784216	7.74949	7.6939	NA	NA	1	-0.0555879	-0.00574775	neut	rs10864013:G
chr12	49925303	49925303	1	+	rs297941	A	T	SNV	c(-1, 7)	NR2F1	HOCOMOCO	COT1_si	COT1_HUMAN	aatcctgcAaagttcat	0.925132	0.882714	7.552	7.21514	NA	NA	1	-0.336858	-0.0413498	neut	rs297941:T
chr14	64935790	64935790	1	+	rs370120147	T	C	SNV	c(-6, 6)	FOXO3	HOCOMOCO	FOXO3_si	FOXO3_HUMAN	taaaaatgtatgTtttttttttact	0.950591	0.861467	8.62879	7.83491	NA	NA	1	-0.793886	-0.0875392	strong	rs370120147:C
chr1	9293125	9293125	1	+	rs187506632	G	T	SNV	c(-4, 12)	PURA	HOCOMOCO	PURA_f1	PURA_HUMAN	gcgaccggcccgggagGgggaggcgcggggggc	0.899135	0.889499	5.25429	5.20111	NA	NA	1	-0.0531855	-0.00915247	neut	rs187506632:T
chr17	81399403	81399403	1	-	rs182760976	C	G	SNV	c(-10, 6)	MAZ	HOCOMOCO	MAZ_f1	MAZ_HUMAN	ccccggccccgccaccCggcctggccgccgctc	0.836354	0.818902	8.7218	8.54402	NA	NA	1	-0.177787	-0.0171132	neut	rs182760976:G
chr12	53350374	53350374	1	+	rs191643352	G	T	SNV	c(-7, 6)	E2F1	HOCOMOCO	E2F1_f2	E2F1_HUMAN	gcaggagaatggcGtgaacccgggagg	0.911251	0.76373	7.19288	6.06109	NA	NA	1	-1.13179	-0.143742	strong	rs191643352:T
chr19	1650135	1650135	1	+	rs1860661	A	T	SNV	c(1, 21)	ZBTB7B	HOCOMOCO	ZBT7B_si	ZBT7B_HUMAN	aaaccttcccgtgaactgtggAggcaaaggggtgtcgggggct	0.820379	0.816057	9.60811	9.5595	NA	NA	1	-0.0486116	-0.00418036	neut	rs1860661:T
chr11	65794786	65794786	1	+	rs2276133	G	A	SNV	c(-6, 6)	E2F7	HOCOMOCO	E2F7_f1	E2F7_HUMAN	ccgcggccgtgcGggaaaagtccag	0.849065	0.73158	8.09102	7.04242	NA	NA	1	-1.0486	-0.111102	strong	rs2276133
chr6	29813272	29813272	1	+	rs1611182	T	G	SNV	c(-15, 3)	ZFX	HOCOMOCO	ZFX_f1	ZFX_HUMAN	cctggggctcacaggcccGgcatggaaatatgtggct	0.961158	0.965635	10.9438	10.9934	NA	NA	1	0.0496338	0.00436365	neut	rs1611182:G
chr12	52915148	52915148	1	+	rs113925811	C	T	SNV	c(-4, 15)	RARG	HOCOMOCO	RARG_do	RARG_HUMAN	tttgggaggcagaggtgggTggatcatgaggtcaggaga	0.952201	0.956232	8.40084	8.43497	NA	NA	1	0.0341344	0.00387646	neut	rs113925811:T
chr11	114166339	114166339	1	-	rs1184748	A	G	SNV	c(-7, -1)	NANOG	HOCOMOCO	NANOG_f1	NANOG_HUMAN	ccattaaAtgaggtt	1	0.950369	6.59295	6.28243	NA	NA	1	-0.310526	-0.0470997	neut	rs1184748
chr17	81400162	81400162	1	+	rs34386017	G	C	SNV	c(-11, 4)	TFCP2	HOCOMOCO	TFCP2_f1	TFCP2_HUMAN	gcagccccggagccgCctgaaattaaagcct	0.789785	0.897968	5.17656	5.84711	NA	NA	1	0.670552	0.103488	weak	rs34386017:C
chr9	131574686	131574686	1	-	rs11243437	G	C	SNV	c(-12, 4)	THRA	HOCOMOCO	THA_f2	THA_HUMAN	actcctgacctcatgtGatccgcctgcctcggc	0.93841	0.919904	5.736	5.6312	NA	NA	1	-0.104803	-0.0172238	neut	rs11243437:C
chr16	88710834	88710834	1	+	rs8052560	C	A	SNV	c(-10, 6)	KLF15	HOCOMOCO	KLF15_f1	KLF15_HUMAN	gcgtttgaggtggaggAggcggcccgcgcaggg	0.835199	0.841382	6.4566	6.50189	NA	NA	1	0.0452876	0.0059094	neut	rs8052560:A
chr12	54300776	54300776	1	-	rs79977579	C	A	SNV	c(-5, 16)	RREB1	HOCOMOCO	RREB1_si	RREB1_HUMAN	ctcactggaatccgcccccccAacacacaccctgcctttcagg	0.827719	0.849645	10.1447	10.4056	NA	NA	1	0.260969	0.0213993	neut	rs79977579:A
chr12	50187864	50187864	1	-	rs7301566	T	G	SNV	c(-8, 1)	ELF1	HOCOMOCO	ELF1_f1	ELF1_HUMAN	cctcttcctGccctatcct	0.923093	0.973385	8.42135	8.87384	NA	NA	1	0.452488	0.0496514	weak	rs7301566:G
chr12	54049306	54049306	1	-	rs7297416	A	C	SNV	c(-4, 8)	NR2C1	HOCOMOCO	NR2C1_si	NR2C1_HUMAN	ccatggcagtgaCctattggaacaa	0.89363	0.950229	8.78497	9.32544	NA	NA	1	0.540475	0.0551465	weak	rs7297416:C
chr8	59282449	59282449	1	-	rs6989377	A	G	SNV	c(-2, 10)	MEIS2	HOCOMOCO	MEIS2_do	MEIS2_HUMAN	attctttccattAcaactgacaggt	0.896231	0.832463	12.468	11.5919	NA	NA	1	-0.87611	-0.0630581	strong	rs6989377
chr6	12009023	12009023	1	+	rs13196360	C	T	SNV	c(-1, 22)	SP4	HOCOMOCO	SP4_f1	SP4_HUMAN	ggccggtggatgggaaagcccagCgcgcgcggagggcggagggcgga	0.758919	0.746038	8.98725	8.84211	NA	NA	1	-0.145142	-0.0124012	neut	rs13196360
chr20	63742630	63742630	1	+	rs2256814	G	A	SNV	c(-7, 5)	PPARA	HOCOMOCO	PPARA_f2	PPARA_HUMAN	gggtgaggccacAggtggcagctgg	0.801558	0.867996	7.77698	8.39242	NA	NA	1	0.615444	0.0640073	weak	rs2256814
chr14	74520869	74520869	1	-	rs4899520	G	A	SNV	c(-4, 6)	HOXD13	HOCOMOCO	HXD13_f1	HXD13_HUMAN	tcgagtacccGaataatctca	0.88551	0.883345	4.8918	4.88049	NA	NA	1	-0.0113023	-0.00205893	neut	rs4899520
chr17	50866984	50866984	1	-	rs12949115	C	A	SNV	c(-12, 1)	HOXC8	HOCOMOCO	HXC8_f1	HXC8_HUMAN	tgaatattaatcaAcccaaggcctagg	0.881008	0.954343	5.74033	6.19103	NA	NA	1	0.450697	0.069642	weak	rs12949115
chr12	2053203	2053203	1	-	rs11062091	G	C	SNV	c(-2, 8)	SP1	HOCOMOCO	SP1_f1	SP1_HUMAN	ggccccgcgcCccccccgccc	0.832032	0.901542	8.80104	9.51854	NA	NA	1	0.717496	0.068107	strong	rs11062091:C
chr16	89197443	89197443	1	-	rs3743986	T	C	SNV	c(1, 8)	TFAP2A	HOCOMOCO	AP2A_f2	AP2A_HUMAN	aggctctcCccccaggc	0.96659	0.98649	8.11285	8.27768	NA	NA	1	0.164833	0.0196473	neut	rs3743986:C
chr8	37106253	37106253	1	-	rs113167076	G	C	SNV	c(-1, 10)	ZNF384	HOCOMOCO	ZN384_f1	ZN384_HUMAN	gatttcagctcCtcctttttgct	0.975371	0.978887	9.95991	9.99517	NA	NA	1	0.0352628	0.00345479	neut	rs113167076:C
chr1	112648185	112648185	1	+	rs17030613	A	C	SNV	c(-3, 12)	MECOM	HOCOMOCO	EVI1_f1	EVI1_HUMAN	tttgcttcagggagtAtaagatataatagaa	0.838229	0.715319	11.6996	10.0195	NA	NA	1	-1.6801	-0.120776	strong	rs17030613:C
chr11	65393658	65393658	1	+	rs2073800	C	T	SNV	c(-7, 4)	TAL1	HOCOMOCO	TAL1_f1	TAL1_HUMAN	agtgccccagaTgatgacgtggc	0.74553	0.87328	10.8222	12.6426	NA	NA	1	1.82039	0.125993	strong	rs2073800:T
chr20	31839274	31839274	1	+	rs6060987	T	A	SNV	c(1, 12)	FOXM1	HOCOMOCO	FOXM1_f1	FOXM1_HUMAN	tgcccagctaatTttttgtgttttt	0.935375	0.931907	5.39583	5.37679	NA	NA	1	-0.0190478	-0.0033122	neut	rs6060987
chr11	63819841	63819841	1	+	rs503341	C	T	SNV	c(-5, 5)	CEBPZ	HOCOMOCO	CEBPZ_si	CEBPZ_HUMAN	gaattggtcaTtgggtccggg	0.74881	0.893307	9.06759	10.7918	NA	NA	1	1.72423	0.142913	strong	rs503341:T
chr11	63814042	63814042	1	-	rs36077346	G	A	SNV	c(-17, 6)	SP4	HOCOMOCO	SP4_f1	SP4_HUMAN	tcccttcccctttcccccgcccaGggtctggagacttcgatccacgc	0.755352	0.749685	8.94706	8.8832	NA	NA	1	-0.0638554	-0.00545595	neut	rs36077346
chr16	84852171	84852171	1	-	rs2641697	G	C	SNV	c(-4, 12)	THRB	HOCOMOCO	THB_do	THB_HUMAN	gacttcacctgttgacCtcgtttaaccttaatt	0.770539	0.91527	7.41078	8.74864	NA	NA	1	1.33786	0.140356	strong	rs2641697:C
chr12	53270364	53270364	1	-	rs4758963	G	A	SNV	c(-2, 8)	ETS2	HOCOMOCO	ETS2_f1	ETS2_HUMAN	ccaaccttccActtccttcct	0.984673	0.997134	6.39063	6.46877	NA	NA	1	0.0781421	0.0120464	neut	rs4758963
chr5	113058806	113058806	1	+	rs4705763	G	C	SNV	c(-8, 3)	NEUROD1	HOCOMOCO	NDF1_f1	NDF1_HUMAN	agcaggcagctGgtgctgccaca	0.960174	0.759374	8.32153	6.61434	NA	NA	1	-1.70719	-0.197132	strong	rs4705763
chr12	53293603	53293603	1	-	rs1056692	A	G	SNV	c(-9, 4)	NR2E3	HOCOMOCO	NR2E3_f1	NR2E3_HUMAN	acatttccttttgAtttaacctcagta	0.88443	0.79785	8.86812	8.03804	NA	NA	1	-0.830084	-0.0832069	strong	rs1056692
chr12	50180528	50180528	1	-	rs4883481	T	G	SNV	c(-12, -1)	NR6A1	HOCOMOCO	NR6A1_do	NR6A1_HUMAN	tagtcttgaactTctggcatcaagt	0.851088	0.809883	12.4073	11.8194	NA	NA	1	-0.587935	-0.0404577	weak	rs4883481:G
chr12	51924594	51924594	1	-	rs3847858	A	C	SNV	c(-9, 1)	ELF5	HOCOMOCO	ELF5_f1	ELF5_HUMAN	caatttccctAtctagacaaa	0.947611	0.941316	7.56658	7.51738	NA	NA	1	-0.0492052	-0.00616906	neut	rs3847858:C
chr11	128695139	128695139	1	-	rs10893909	C	T	SNV	c(-8, 6)	ZNF148	HOCOMOCO	ZN148_si	ZN148_HUMAN	cccgcgccccgcgcCcgcccggccattcc	0.881537	0.777589	9.91388	8.77755	NA	NA	1	-1.13634	-0.101378	strong	rs10893909
chr18	79449015	79449015	1	+	rs2278801	A	G	SNV	c(2, 15)	PURA	HOCOMOCO	PURA_f1	PURA_HUMAN	acctccggcctctggcAgggggcggtaggaggg	0.858625	0.858625	5.03069	5.03069	NA	NA	1	0	0	neut	rs2278801:G
chr9	95462774	95462774	1	+	rs28377268	G	T	SNV	c(-4, 6)	EGR2	HOCOMOCO	EGR2_si	EGR2_HUMAN	agccggggagTgggaggaaag	0.926494	0.946754	9.70299	9.91092	NA	NA	1	0.207935	0.019884	neut	rs28377268:T
chr10	72340884	72340884	1	+	rs9416018	G	A	SNV	c(-15, 2)	PPARG	HOCOMOCO	PPARG_f1	PPARG_HUMAN	acctgggggtcagagggActgagtcaggagccagg	0.884087	0.890777	8.04868	8.1065	NA	NA	1	0.0578223	0.00638888	neut	rs9416018
chr6	142946383	142946383	1	+	rs79874964	G	C	SNV	c(-5, 18)	SP4	HOCOMOCO	SP4_f1	SP4_HUMAN	aggagtgcgcggcgagggcggacCgggggagaggcggagggagggag	0.826888	0.847076	9.75314	9.98062	NA	NA	1	0.227478	0.0194363	neut	rs79874964:C
chr19	4037324	4037324	1	+	rs75488612	G	C	SNV	c(-1, 7)	ZIC2	HOCOMOCO	ZIC2_f1	ZIC2_HUMAN	gggagttgGgggggtgg	0.95942	0.816702	4.32159	3.72226	NA	NA	1	-0.599323	-0.13342	weak	rs75488612:C
chr1	172323065	172323065	1	-	rs6694387	T	G	SNV	c(-4, 2)	NR3C1	HOCOMOCO	GCR_si	GCR_HUMAN	aactgtTctaagt	1	0.924224	6.93942	6.42015	NA	NA	1	-0.519269	-0.0748289	weak	rs6694387:G
chr9	116208284	116208284	1	-	rs62574179	A	G	SNV	c(-1, 8)	MYBL2	HOCOMOCO	MYBB_f1	MYBB_HUMAN	tctatatgtAaacatgcat	0.981086	0.980032	4.25715	4.25279	NA	NA	1	-0.00435443	-0.00100442	neut	rs62574179
chr6	1670751	1670751	1	-	rs2814811	A	G	SNV	c(2, 10)	IRF9	HOCOMOCO	IRF9_f1	IRF9_HUMAN	tcttcagccatActtttagtttt	0.846069	0.846069	7.73784	7.73784	NA	NA	1	0	0	neut	rs2814811
chr12	53049172	53049172	1	+	rs12369033	G	T	SNV	c(-6, 4)	SP1	HOCOMOCO	SP1_f1	SP1_HUMAN	tgtgttgggaGgggggacctc	0.893468	0.77518	9.43519	8.21421	NA	NA	1	-1.22098	-0.115899	strong	rs12369033:T
chr16	84852171	84852171	1	-	rs2641697	G	C	SNV	c(-4, 4)	ESRRA	HOCOMOCO	ERR1_f1	ERR1_HUMAN	ctgttgacCtcgtttaa	0.750381	0.929263	6.86224	8.45606	NA	NA	1	1.59382	0.175409	strong	rs2641697:C
chr6	1613451	1613451	1	+	rs2745599	A	T	SNV	c(-12, 1)	HNF1B	HOCOMOCO	HNF1B_f1	HNF1B_HUMAN	tatttaatctttgAgaaactattttag	0.857237	0.783523	7.5524	6.92708	NA	NA	1	-0.625319	-0.0713553	weak	rs2745599:T
chr9	95514089	95514089	1	+	rs28410513	G	T	SNV	c(-2, 7)	DLX3	HOCOMOCO	DLX3_do	DLX3_HUMAN	ttgaaagggTaattagact	0.922105	0.980745	8.7113	9.25697	NA	NA	1	0.545666	0.0578272	weak	rs28410513:T
chr9	137205865	137205865	1	+	rs113809617	C	T	SNV	c(-11, 8)	BHLHE41	HOCOMOCO	BHE41_f1	BHE41_HUMAN	actgggtcgcgaggcccggTgccggcggcttggctgccg	0.721008	0.895015	6.15709	7.55058	NA	NA	1	1.39348	0.166063	strong	rs113809617:T
chr17	49302219	49302219	1	-	rs2960172	G	C	SNV	c(-11, 3)	NR2F2	HOCOMOCO	COT2_f2	COT2_HUMAN	gattgcaccactgcCctcaagcctgaacc	0.783969	0.871586	5.32785	5.8876	NA	NA	1	0.559747	0.0834449	weak	rs2960172:C
chr1	37477488	37477488	1	-	rs12408993	C	A	SNV	c(-6, 10)	KLF15	HOCOMOCO	KLF15_f1	KLF15_HUMAN	cctgcccggccaccccAcctccccaggggcagg	0.891132	0.91243	6.86627	7.02226	NA	NA	1	0.155991	0.0203546	neut	rs12408993:A
chr12	53791143	53791143	1	-	rs12426763	C	T	SNV	c(-8, -1)	BHLHE40	HOCOMOCO	BHE40_f2	BHE40_HUMAN	gacacgtgCctgtaatc	0.964307	0.935416	10.3059	10.0002	NA	NA	1	-0.305648	-0.0286095	neut	rs12426763
chr19	17324842	17324842	1	-	rs143696449	G	C	SNV	c(-11, 12)	SP4	HOCOMOCO	SP4_f1	SP4_HUMAN	catctggccgggcctgcccgcccCccccgttggacccaggctcagcc	0.789862	0.879897	9.33592	10.3505	NA	NA	1	1.01453	0.086684	strong	rs143696449:C
chr5	140672398	140672398	1	+	rs2530243	C	A	SNV	c(-12, -1)	HNF4A	HOCOMOCO	HNF4A_f1	HNF4A_HUMAN	agtataaagtgcAgggcagaacgcg	0.818013	0.875293	7.47349	7.97789	NA	NA	1	0.504409	0.0555757	weak	rs2530243:A
chr15	57261634	57261634	1	-	rs2431023	A	C	SNV	c(-14, 7)	ARID3A	HOCOMOCO	ARI3A_do	ARI3A_HUMAN	cgtaacaagtttttttatgtaAgttaatactgcaatagctgac	0.855109	0.850766	11.1292	11.074	NA	NA	1	-0.0551386	-0.00425165	neut	rs2431023:C
chr12	51912002	51912002	1	+	rs1700159	C	T	SNV	c(-10, 4)	ELF2	HOCOMOCO	ELF2_f1	ELF2_HUMAN	tgaatggcaggaagTgaagacaggagcct	0.971017	0.985393	8.66955	8.7927	NA	NA	1	0.123151	0.0138096	neut	rs1700159:T
chr5	128305091	128305091	1	+	rs27713	G	A	SNV	c(-10, 11)	ARID3A	HOCOMOCO	ARI3A_do	ARI3A_HUMAN	cattcattgcgatctaaaacaAaaaaaaataaatgttacatgt	0.799804	0.806959	10.427	10.5179	NA	NA	1	0.0908518	0.00700542	neut	rs27713:A
chr3	134370916	134370916	1	+	rs143351962	C	T	SNV	c(-9, -1)	PLAGL1	HOCOMOCO	PLAL1_si	PLAL1_HUMAN	ctgggggccCgggcgccgt	0.965853	0.950762	8.35254	8.22575	NA	NA	1	-0.12679	-0.0146758	neut	rs143351962
chr16	75242877	75242877	1	+	rs1035539	G	C	SNV	c(-7, 6)	TFAP2D	HOCOMOCO	AP2D_f1	AP2D_HUMAN	gcgggagggccggGgccaggccctgct	0.870413	0.768708	7.31938	6.52069	NA	NA	1	-0.798685	-0.0957999	strong	rs1035539:C
chr11	12845667	12845667	1	+	rs1866706	T	A	SNV	c(-16, 4)	PTF1A	HOCOMOCO	PTF1A_f1	PTF1A_HUMAN	aagtgtggaaaccgtactgtTgttgtaaaacagttttcatc	0.831299	0.763671	7.45897	6.8832	NA	NA	1	-0.575764	-0.0647273	weak	rs1866706:A
chr15	51938495	51938495	1	+	rs2554341	C	T	SNV	c(-5, 2)	KLF6	HOCOMOCO	KLF6_si	KLF6_HUMAN	gaaggggCggggctc	0.979549	0.851077	5.85927	5.11272	NA	NA	1	-0.746552	-0.124881	strong	rs2554341
chr12	55469440	55469440	1	+	rs60683621	C	G	SNV	c(-2, 9)	FUBP1	HOCOMOCO	FUBP1_f1	FUBP1_HUMAN	gaaaaggctttGttcttttgctg	0.704843	0.912859	5.51083	7.04902	NA	NA	1	1.53819	0.199937	strong	rs60683621
chr12	53383387	53383387	1	-	rs3741651	A	C	SNV	c(-1, 13)	ZBTB4	HOCOMOCO	ZBTB4!METH_f1	ZBTB4!METH_HUMAN	aacccacaagcccaCacaatcaccttagc	0.760242	0.877833	7.37071	8.48348	NA	NA	1	1.11277	0.115438	strong	rs3741651:C
chr16	4438190	4438190	1	-	rs28577186	G	A	SNV	c(-3, 5)	TCF4	HOCOMOCO	ITF2_f1	ITF2_HUMAN	cggcatgcAcctgtagt	0.844532	0.999664	10.7216	12.6872	NA	NA	1	1.96557	0.154874	strong	rs28577186:A
chr12	53550335	53550335	1	-	rs11170594	T	A	SNV	c(-6, 6)	FOXA3	HOCOMOCO	FOXA3_f1	FOXA3_HUMAN	caaaaaaaaaaaTaaataaataaat	0.936867	0.936867	7.51565	7.51565	NA	NA	1	0	0	neut	rs11170594:A
chr8	37238541	37238541	1	-	rs1015003	G	C	SNV	c(-2, 11)	HOXA9	HOCOMOCO	HXA9_f1	HXA9_HUMAN	tcttcttctatatGgaaatatgtcatg	0.833712	0.818096	9.82971	9.65068	NA	NA	1	-0.179032	-0.0152546	neut	rs1015003:C
chr12	54317790	54317790	1	+	rs11559982	A	G	SNV	c(-8, 5)	IRF2	HOCOMOCO	IRF2_f1	IRF2_HUMAN	aaaaaaaaaaaagAaaggattcgtgaa	0.920649	0.80328	11.9627	10.4614	NA	NA	1	-1.50124	-0.115679	strong	rs11559982:G
chr15	60469290	60469290	1	+	rs62003261	T	C	SNV	c(-3, 15)	SP1	HOCOMOCO	SP1_f2	SP1_HUMAN	gaatacacatgggcgtgtCgcggggtggggttggggt	0.902556	0.904358	10.1585	10.178	NA	NA	1	0.0194801	0.00173743	neut	rs62003261
chr18	55416634	55416634	1	+	rs2958162	T	G	SNV	c(-9, 15)	TAL1	HOCOMOCO	TAL1_f2	TAL1_HUMAN	tatagaatctaaaaaccaggtggTctacgttacatgtaggtcacaata	0.856442	0.752019	12.3312	10.8701	NA	NA	1	-1.46109	-0.10189	strong	rs2958162:G
chr12	54031687	54031687	1	-	rs10747689	C	T	SNV	c(1, 9)	KLF4	HOCOMOCO	KLF4_f2	KLF4_HUMAN	cctccagcgCccccaccct	0.974707	0.972465	9.69493	9.67293	NA	NA	1	-0.0219914	-0.00221173	neut	rs10747689:T
chr1	1027633	1027633	1	+	rs9442389	C	G	SNV	c(-3, 8)	EBF1	HOCOMOCO	COE1_f2	COE1_HUMAN	catgctgggtcCcttggggcggc	0.956863	0.841096	10.5778	9.31013	NA	NA	1	-1.26767	-0.11472	strong	rs9442389:G
chr7	27161913	27161913	1	+	rs875896	C	A	SNV	c(-14, 7)	RREB1	HOCOMOCO	RREB1_si	RREB1_HUMAN	ggcaggactccgcgggggtggCgggcggtgcgaggatgcaggg	0.787938	0.785568	9.67118	9.64298	NA	NA	1	-0.0282023	-0.00231256	neut	rs875896:A
chr17	81397410	81397410	1	-	rs8074440	A	C	SNV	c(2, 9)	RUNX2	HOCOMOCO	RUNX2_f1	RUNX2_HUMAN	aaaaaaaaaaAaacaaccaca	0.995441	0.995441	7.9291	7.9291	NA	NA	1	0	0	neut	rs8074440:C
chr19	3456658	3456658	1	+	rs76909566	G	A	SNV	c(-10, 11)	RREB1	HOCOMOCO	RREB1_si	RREB1_HUMAN	taggggccgagaggccggctgGtggggtgggaggggcagggca	0.792508	0.763248	9.72558	9.37731	NA	NA	1	-0.348265	-0.0285574	neut	rs76909566
chr12	52650919	52650919	1	+	rs760067	C	A	SNV	c(-5, 16)	REST	HOCOMOCO	REST_f1	REST_HUMAN	agcagccatctgctggcactgCtcgcaagggtgctgagtatga	0.776742	0.706803	15.1423	13.8282	NA	NA	1	-1.31412	-0.0679582	strong	rs760067
chr7	101486484	101486484	1	+	rs73712171	G	T	SNV	c(2, 10)	E2F6	HOCOMOCO	E2F6_f1	E2F6_HUMAN	ggcagctttgcGgtggcgggaag	0.994759	0.994759	9.26789	9.26789	NA	NA	1	0	0	neut	rs73712171:T
chr15	69750549	69750549	1	-	rs7182742	A	T	SNV	c(-2, 12)	IRF8	HOCOMOCO	IRF8_si	IRF8_HUMAN	tgttggttgaattcTtttcatttccctgt	0.95375	0.954131	9.64934	9.65308	NA	NA	1	0.00373675	0.000369857	neut	rs7182742:T
chr17	1723791	1723791	1	+	rs67735224	G	T	SNV	c(-5, 10)	FOXO1	HOCOMOCO	FOXO1_si	FOXO1_HUMAN	cacccggccagttttGttttttaaaaagccg	0.950494	0.810543	9.23921	7.91802	NA	NA	1	-1.32119	-0.136113	strong	rs67735224
chr8	22107291	22107291	1	-	rs1552286	C	G	SNV	c(-5, 5)	EGR2	HOCOMOCO	EGR2_si	EGR2_HUMAN	tgtcacctccCccacctctct	0.925514	0.815956	9.69293	8.5685	NA	NA	1	-1.12443	-0.107525	strong	rs1552286:G
chr12	51371193	51371193	1	-	rs10876165	T	C	SNV	c(-11, 3)	NFAT5	HOCOMOCO	NFAT5_f1	NFAT5_HUMAN	gttcaagcaattctCctgcctcagcctcc	0.750281	0.883766	7.63147	8.924	NA	NA	1	1.29254	0.128617	strong	rs10876165:C
chr12	51362485	51362485	1	+	rs3782473	T	C	SNV	c(-3, 5)	BHLHE40	HOCOMOCO	BHE40_f2	BHE40_HUMAN	ccggggcaCgtgggcca	0.815983	0.957699	8.73672	10.236	NA	NA	1	1.49923	0.140332	strong	rs3782473
chr19	1159135	1159135	1	+	rs35254404	A	T	SNV	c(-8, 10)	NR1I2	HOCOMOCO	NR1I2_f2	NR1I2_HUMAN	ggcctccagatgggctcaAgacagggcaatcaccctc	0.854979	0.837395	8.52799	8.35783	NA	NA	1	-0.170164	-0.0171341	neut	rs35254404:T
chr16	16047953	16047953	1	-	rs35591	C	G	SNV	c(-7, 14)	REST	HOCOMOCO	REST_f1	REST_HUMAN	aaggttgggaggcactgagcaCcgcggataagaatgtgggctt	0.76544	0.677901	14.9299	13.2851	NA	NA	1	-1.64482	-0.08506	strong	rs35591:G
chr12	54065146	54065146	1	+	rs1006705	A	G	SNV	c(-2, 14)	FLI1	HOCOMOCO	FLI1_f1	FLI1_HUMAN	gcagacatataatcgaGgcaggaaggacctgca	0.948734	0.949316	6.62215	6.62605	NA	NA	1	0.00390599	0.000560703	neut	rs1006705:G
chr9	16728723	16728723	1	-	rs1411431	C	A	SNV	c(-6, 6)	FOXA3	HOCOMOCO	FOXA3_f1	FOXA3_HUMAN	ctaaagagtaagCaaataagcctag	0.963179	0.905585	7.72135	7.27111	NA	NA	1	-0.450235	-0.0562147	weak	rs1411431
chr12	49857768	49857768	1	+	rs2675568	T	G	SNV	c(-6, 6)	FOXO3	HOCOMOCO	FOXO3_si	FOXO3_HUMAN	tccttcaatttgTttttttttgttg	0.953078	0.848811	8.65095	7.72217	NA	NA	1	-0.928786	-0.102414	strong	rs2675568:G
chr12	51278233	51278233	1	+	rs115589277	T	C	SNV	c(-11, 1)	FOXJ3	HOCOMOCO	FOXJ3_f2	FOXJ3_HUMAN	ttttttttttttTattgagacaggg	0.916294	0.897013	12.9618	12.6914	NA	NA	1	-0.270392	-0.0191283	neut	rs115589277:C
chr12	53364047	53364047	1	+	rs12582170	A	T	SNV	c(-7, 2)	BARX2	HOCOMOCO	BARX2_si	BARX2_HUMAN	atctgttaaTtgcatgtat	0.746474	0.966178	5.37781	6.90321	NA	NA	1	1.5254	0.2137	strong	rs12582170:T
chr5	113058806	113058806	1	+	rs4705763	G	C	SNV	c(-7, 9)	HEY2	HOCOMOCO	HEY2_f1	HEY2_HUMAN	cctgaagcaggcagctCgtgctgccacacagca	0.762951	0.852019	6.53469	7.2583	NA	NA	1	0.723601	0.0855269	strong	rs4705763
chr20	63562750	63562750	1	+	rs3810484	A	G	SNV	c(1, 9)	KLF4	HOCOMOCO	KLF4_f2	KLF4_HUMAN	gctgggcccAgggcgtggg	0.968957	0.96736	9.63851	9.62285	NA	NA	1	-0.0156639	-0.00157535	neut	rs3810484:G
chr16	4365695	4365695	1	-	rs3747577	C	A	SNV	c(-1, 9)	ETS2	HOCOMOCO	ETS2_f1	ETS2_HUMAN	gaaccccctcCtcttcctgag	0.972919	0.95971	6.31692	6.23408	NA	NA	1	-0.0828412	-0.0127708	neut	rs3747577:A
chr3	52523022	52523022	1	+	rs4234633	C	T	SNV	c(-2, 11)	ZBTB18	HOCOMOCO	ZN238_f1	ZN238_HUMAN	cctgcttttcctgCagatgtggcctgc	0.887258	0.760056	11.4949	9.88664	NA	NA	1	-1.60822	-0.124473	strong	rs4234633:T
chr12	49876581	49876581	1	-	rs12146733	G	A	SNV	c(1, 11)	REL	HOCOMOCO	REL_do	REL_HUMAN	tggctaacatgGggaaaccccgt	0.978425	0.974117	8.37461	8.33835	NA	NA	1	-0.036255	-0.00423727	neut	rs12146733:A
chr12	49341557	49341557	1	+	rs11168980	T	A	SNV	c(-16, 3)	RARG	HOCOMOCO	RARG_do	RARG_HUMAN	ttccaaggtgtctgccaggTcagagctgttgctgactta	0.901724	0.819246	7.97345	7.27511	NA	NA	1	-0.69834	-0.0793067	weak	rs11168980:A
chr6	41682998	41682998	1	+	rs2842643	C	G	SNV	c(1, 8)	NOBOX	HOCOMOCO	NOBOX_si	NOBOX_HUMAN	ctcgcacgCtaattgct	0.99606	0.989552	8.54302	8.48797	NA	NA	1	-0.0550458	-0.00641832	neut	rs2842643:G
chr3	119810266	119810266	1	+	rs3732356	G	A	SNV	c(-8, 1)	KLF4	HOCOMOCO	KLF4_f2	KLF4_HUMAN	gtgggtgtgGgcatgcttg	0.969004	0.86087	9.63898	8.57809	NA	NA	1	-1.06089	-0.106697	strong	rs3732356:A
chr1	62527732	62527732	1	+	rs61775910	G	A	SNV	c(-4, 6)	SP1	HOCOMOCO	SP1_f1	SP1_HUMAN	ctgttgtgggGtggggggagg	0.9356	0.827439	9.87008	8.75363	NA	NA	1	-1.11645	-0.105977	strong	rs61775910
chr3	33132664	33132664	1	+	rs1135127	T	G	SNV	c(-6, 3)	TFE3	HOCOMOCO	TFE3_f1	TFE3_HUMAN	cagggacacGtggggcctc	0.85012	0.957814	7.16126	8.04538	NA	NA	1	0.884118	0.105356	strong	rs1135127:G
chr2	70176275	70176275	1	+	rs12989076	T	C	SNV	c(-2, 8)	SREBF1	HOCOMOCO	SRBP1_f2	SRBP1_HUMAN	gaggcccaggTgggctgatca	0.949517	0.767266	6.25375	5.09434	NA	NA	1	-1.15941	-0.176339	strong	rs12989076:C
chr10	72340521	72340521	1	+	rs9416017	T	C	SNV	c(-5, 11)	ZBTB7A	HOCOMOCO	ZBT7A_f1	ZBT7A_HUMAN	cactcaaacctggctgTgggtggggtttctggt	0.917838	0.876952	5.58335	5.34497	NA	NA	1	-0.238383	-0.0393216	neut	rs9416017
chr10	97395225	97395225	1	-	rs7903847	T	A	SNV	c(-12, -1)	EPAS1	HOCOMOCO	EPAS1_si	EPAS1_HUMAN	cacacacacacaAacatacatacac	0.857064	0.860291	6.65522	6.67944	NA	NA	1	0.0242198	0.00313398	neut	rs7903847:A
chr19	4037324	4037324	1	+	rs75488612	G	A	SNV	c(-1, 7)	ZIC2	HOCOMOCO	ZIC2_f1	ZIC2_HUMAN	gggagttgGgggggtgg	0.95942	0.816702	4.32159	3.72226	NA	NA	1	-0.599323	-0.13342	weak	rs75488612:A
chr12	121444592	121444592	1	-	rs73224262	C	T	SNV	c(-8, 7)	ZNF589	HOCOMOCO	ZN589_f1	ZN589_HUMAN	aagatggcccacgggTacaaggctctgtgac	0.746292	0.849307	3.34911	3.78171	NA	NA	1	0.432603	0.097995	weak	rs73224262
chr12	54293705	54293705	1	+	rs7304860	T	G	SNV	c(-6, 15)	REST	HOCOMOCO	REST_f1	REST_HUMAN	gctaaaaatacaaaaattagcTgggcatggtggtgaatgcctg	0.746004	0.66121	14.5647	12.9715	NA	NA	1	-1.59323	-0.0823921	strong	rs7304860:G
chr17	75828040	75828040	1	-	rs7210574	T	C	SNV	c(-8, 10)	ZFX	HOCOMOCO	ZFX_f1	ZFX_HUMAN	cctcacaaagacctgggcCtctcggtcacccttccgg	0.779203	0.949973	8.92679	10.8198	NA	NA	1	1.89303	0.166429	strong	rs7210574:C
chr12	53131844	53131844	1	+	rs71455229	G	A	SNV	c(-6, 9)	IRF4	HOCOMOCO	IRF4_si	IRF4_HUMAN	agtacactgggaaacGcaagtgaaaacttgt	0.895201	0.839182	9.89183	9.28723	NA	NA	1	-0.604596	-0.0548491	weak	rs71455229:A
chr20	32463896	32463896	1	-	rs1737893	C	T	SNV	c(-7, 3)	CBFB	HOCOMOCO	PEBB_f1	PEBB_HUMAN	cctgggaccaCaggccaggta	0.965924	0.848883	6.84629	6.03569	NA	NA	1	-0.810596	-0.114454	strong	rs1737893:T
chr16	679831	679831	1	+	rs12599315	C	G	SNV	c(2, 18)	SP3	HOCOMOCO	SP3_f1	SP3_HUMAN	gcgcaggggcgggaggcggCggctgggggcggggcctct	0.971676	0.971676	9.50752	9.50752	NA	NA	1	0	0	neut	rs12599315:G
chr7	84040285	84040285	1	-	rs4732536	A	C	SNV	c(-5, 3)	MZF1	HOCOMOCO	MZF1_f1	MZF1_HUMAN	tgcttcccCtcattcag	0.795296	0.98782	7.83703	9.71059	NA	NA	1	1.87356	0.190613	strong	rs4732536:C
chr12	54049934	54049934	1	+	rs10876531	A	T	SNV	c(-8, 5)	TEAD1	HOCOMOCO	TEAD1_f1	TEAD1_HUMAN	gaaaggaaacagaAatgttgcaatttt	0.906137	0.821119	6.40783	5.82709	NA	NA	1	-0.580738	-0.0823861	weak	rs10876531:T
chr6	30163346	30163346	1	+	rs17188113	T	G	SNV	c(-9, 5)	ZNF423	HOCOMOCO	ZN423_f1	ZN423_HUMAN	cccctgtgacctcaGggtgtgctctgttc	0.683012	0.760313	14.9702	16.6355	NA	NA	1	1.66531	0.0763934	strong	rs17188113
chr12	55025347	55025347	1	-	rs188928429	T	C	SNV	c(-9, 3)	PGR	HOCOMOCO	PRGR_do	PRGR_HUMAN	gcagtcactatgTtctgttccacta	0.921406	0.790909	7.31778	6.3086	NA	NA	1	-1.00918	-0.127332	strong	rs188928429
chr19	17324842	17324842	1	-	rs143696449	G	C	SNV	c(-12, 4)	PURA	HOCOMOCO	PURA_f1	PURA_HUMAN	ccgggcctgcccgcccCccccgttggacccagg	0.848093	0.897233	4.97255	5.2438	NA	NA	1	0.271246	0.0466776	neut	rs143696449:C
chr1	16128557	16128557	1	-	rs11260721	C	T	SNV	c(1, 17)	NR2F6	HOCOMOCO	NR2F6_f1	NR2F6_HUMAN	gcctcccggtctgttccTgccatgatctttgacca	0.95723	0.969687	8.1879	8.2905	NA	NA	1	0.102598	0.0120136	neut	rs11260721:T
chr15	67165502	67165502	1	-	rs56336520	G	A	SNV	c(-7, 9)	MTF1	HOCOMOCO	MTF1_f1	MTF1_HUMAN	ctcaccccctctttgcAcacagctctggcctga	0.885776	0.911801	11.448	11.7752	NA	NA	1	0.32715	0.0253922	neut	rs56336520
chr15	57261634	57261634	1	+	rs2431023	A	C	SNV	c(-8, 5)	NFIL3	HOCOMOCO	NFIL3_si	NFIL3_HUMAN	gtttttttatgtaAgttaatactgcaa	0.979219	0.827607	11.0663	9.37574	NA	NA	1	-1.69054	-0.149632	strong	rs2431023:C
chr12	49835726	49835726	1	+	rs2045094	T	G	SNV	c(-4, 7)	BPTF	HOCOMOCO	BPTF_si	BPTF_HUMAN	taattttttttTtgtgtgtgtat	0.986877	0.986877	5.78782	5.78782	NA	NA	1	0	0	neut	rs2045094
chr1	220967490	220967490	1	-	rs12022930	T	C	SNV	c(-6, 8)	FOXC1	HOCOMOCO	FOXC1_f1	FOXC1_HUMAN	gatcttgtctggaaTaaacaatccttctc	0.857286	0.739352	10.8544	9.39211	NA	NA	1	-1.46229	-0.115835	strong	rs12022930
chr16	75242877	75242877	1	+	rs1035539	G	A	SNV	c(-7, 6)	TFAP2D	HOCOMOCO	AP2D_f1	AP2D_HUMAN	gcgggagggccggGgccaggccctgct	0.870413	0.743467	7.31938	6.32248	NA	NA	1	-0.996903	-0.119576	strong	rs1035539:A
chr8	143924001	143924001	1	-	rs1140522	C	A	SNV	c(-15, 1)	MAZ	HOCOMOCO	MAZ_f1	MAZ_HUMAN	gccgctcctcctccgcCgccagctgccgctgcc	0.854135	0.803187	8.90294	8.38393	NA	NA	1	-0.519012	-0.0499584	weak	rs1140522:A
chr7	27162670	27162670	1	-	rs10259620	A	G	SNV	c(-13, 3)	SPI1	HOCOMOCO	SPI1_si	SPI1_HUMAN	agcattcatttcctccAattaaaattaagcata	0.840553	0.834917	10.992	10.9202	NA	NA	1	-0.0718067	-0.00551363	neut	rs10259620:G
chr12	121909706	121909706	1	-	rs1720035	T	G	SNV	c(-7, 3)	ELF5	HOCOMOCO	ELF5_f1	ELF5_HUMAN	agggaattccTtgtcggcaca	0.948373	0.92355	7.57254	7.3785	NA	NA	1	-0.194049	-0.0243287	neut	rs1720035:G
chr7	92698451	92698451	1	-	rs3731321	T	C	SNV	c(-2, 6)	MZF1	HOCOMOCO	MZF1_f1	MZF1_HUMAN	ctttttttCcccccagt	0.950443	0.990691	9.34685	9.73853	NA	NA	1	0.391673	0.0398483	neut	rs3731321:C
chr12	55761184	55761184	1	-	rs143118162	A	T	SNV	c(-2, 18)	ONECUT2	HOCOMOCO	ONEC2_si	ONEC2_HUMAN	agactctgtctcaaaaaaaaAaataataaataaaataaaca	0.898493	0.861929	8.92666	8.58412	NA	NA	1	-0.342539	-0.0346784	neut	rs143118162
chr12	54102435	54102435	1	+	rs1133773	A	G	SNV	c(-16, 5)	REST	HOCOMOCO	REST_f1	REST_HUMAN	cagccaggccctgttcatggtGctgaagaacagcttgtataaa	0.884132	0.902226	17.1601	17.5	NA	NA	1	0.339983	0.0175818	neut	rs1133773
chr11	65393658	65393658	1	+	rs2073800	C	A	SNV	c(-1, 10)	ATF6	HOCOMOCO	ATF6A_si	ATF6A_HUMAN	agtgccccagaCgatgacgtggc	0.968422	0.961619	11.929	11.8466	NA	NA	1	-0.0823862	-0.00669188	neut	rs2073800:A
chr8	37238541	37238541	1	-	rs1015003	G	A	SNV	c(-2, 11)	HOXA9	HOCOMOCO	HXA9_f1	HXA9_HUMAN	tcttcttctatatAgaaatatgtcatg	0.833712	0.837655	9.82971	9.87492	NA	NA	1	0.04521	0.00385218	neut	rs1015003:A
chr1	1027633	1027633	1	+	rs9442389	C	A	SNV	c(-3, 8)	EBF1	HOCOMOCO	COE1_f2	COE1_HUMAN	catgctgggtcCcttggggcggc	0.956863	0.840709	10.5778	9.3059	NA	NA	1	-1.2719	-0.115103	strong	rs9442389:A
chr6	34247444	34247444	1	+	rs928482	G	A	SNV	c(-4, 7)	NEUROD1	HOCOMOCO	NDF1_f1	NDF1_HUMAN	ggggttagggcAggtgggggaca	0.818807	0.971199	7.11963	8.41526	NA	NA	1	1.29563	0.149609	strong	rs928482:A
chr7	27161913	27161913	1	+	rs875896	C	G	SNV	c(-11, 3)	KLF3	HOCOMOCO	KLF3_f1	KLF3_HUMAN	ctccgcgggggtggGgggcggtgcgagga	0.877399	0.895392	6.95496	7.09029	NA	NA	1	0.135329	0.0171801	neut	rs875896:G
chr14	74519700	74519700	1	-	rs862041	T	A	SNV	c(-7, 6)	RUNX3	HOCOMOCO	RUNX3_si	RUNX3_HUMAN	gccttgaaccccaAccccgttccccag	0.80963	0.8689	10.2822	11.0191	NA	NA	1	0.736809	0.0582512	strong	rs862041:A
chr1	94218581	94218581	1	+	rs80066701	T	A	SNV	c(-6, 7)	MEF2A	HOCOMOCO	MEF2A_f1	MEF2A_HUMAN	ggaaattttactaTctatagacacaaa	0.914375	0.848241	11.2848	10.4773	NA	NA	1	-0.807481	-0.065488	strong	rs80066701
chr10	79243389	79243389	1	+	rs76109311	A	G	SNV	c(-2, 9)	FOS	HOCOMOCO	FOS_si	FOS_HUMAN	agcctccgcctGtgattggcttc	0.983472	0.98637	6.94794	6.96794	NA	NA	1	0.0200044	0.00283267	neut	rs76109311
chr17	40128610	40128610	1	-	rs75905358	G	C	SNV	c(-2, 14)	THRA	HOCOMOCO	THA_f2	THA_HUMAN	ctggtctcgaactcctGacctcaagtgatccgc	0.94332	0.884872	5.76381	5.43281	NA	NA	1	-0.331003	-0.0543983	neut	rs75905358:C
chr8	37833400	37833400	1	-	rs743398	T	G	SNV	c(-7, 1)	TFAP2C	HOCOMOCO	AP2C_f1	AP2C_HUMAN	ggccacagGggggaagg	0.772628	0.96752	7.31617	9.14931	NA	NA	1	1.83314	0.193884	strong	rs743398:G
chr8	37833400	37833400	1	-	rs743398	T	G	SNV	c(-7, 1)	TFAP2A	HOCOMOCO	AP2A_f2	AP2A_HUMAN	ggccacagGggggaagg	0.796565	0.967948	6.70457	8.1241	NA	NA	1	1.41952	0.169201	strong	rs743398:G
chr17	75517104	75517104	1	-	rs7218675	C	A	SNV	c(-4, 6)	EGR2	HOCOMOCO	EGR2_si	EGR2_HUMAN	cggggaccgcCctccctgccc	0.962613	0.801579	10.0737	8.42094	NA	NA	1	-1.65275	-0.158046	strong	rs7218675:A
chr19	10585283	10585283	1	-	rs2023335	A	C	SNV	c(-4, 8)	FOXJ3	HOCOMOCO	FOXJ3_f2	FOXJ3_HUMAN	agaaagaagaaaCaaagaaagaaag	0.876177	0.88715	12.3992	12.5531	NA	NA	1	0.153883	0.0108862	neut	rs2023335:C
chr2	27796308	27796308	1	-	rs4666014	G	C	SNV	c(-3, 10)	PBX3	HOCOMOCO	PBX3_f2	PBX3_HUMAN	caagtactttccaGtcaatcattcttg	0.951885	0.927412	9.03959	8.81114	NA	NA	1	-0.228447	-0.0240756	neut	rs4666014:C
chr14	65087920	65087920	1	-	rs55658675	C	A	SNV	c(-12, -1)	LHX2	HOCOMOCO	LHX2_f1	LHX2_HUMAN	gtaattgaatcaAggggacaggtct	0.932728	0.942418	6.08048	6.1401	NA	NA	1	0.0596277	0.00918136	neut	rs55658675:A
chr10	79339955	79339955	1	-	rs4979859	G	T	SNV	c(-5, 6)	ZNF384	HOCOMOCO	ZN384_f1	ZN384_HUMAN	atcgttgcctaTttttccttata	0.805695	0.984183	8.25826	10.0483	NA	NA	1	1.79002	0.175373	strong	rs4979859
chr9	136435706	136435706	1	-	rs4413892	G	A	SNV	c(-2, 7)	TWIST1	HOCOMOCO	TWST1_f1	TWST1_HUMAN	accgcacacAcctgccgct	0.766974	0.921822	5.57169	6.62029	NA	NA	1	1.0486	0.146663	strong	rs4413892:A
chr16	4365695	4365695	1	-	rs3747577	C	G	SNV	c(-1, 9)	ETS2	HOCOMOCO	ETS2_f1	ETS2_HUMAN	gaaccccctcCtcttcctgag	0.972919	0.948987	6.31692	6.16683	NA	NA	1	-0.150089	-0.0231377	neut	rs3747577:G
chr12	53349280	53349280	1	-	rs10735851	G	C	SNV	c(-11, 3)	OTX2	HOCOMOCO	OTX2_si	OTX2_HUMAN	cgcctgtaatcccaGcactttgggaggcc	0.964969	0.957715	8.51347	8.45145	NA	NA	1	-0.0620164	-0.00703695	neut	rs10735851:C
chr3	119810266	119810266	1	+	rs3732356	G	C	SNV	c(-8, 1)	KLF4	HOCOMOCO	KLF4_f2	KLF4_HUMAN	gtgggtgtgGgcatgcttg	0.969004	0.861781	9.63898	8.58703	NA	NA	1	-1.05195	-0.105797	strong	rs3732356:C
chr12	50801044	50801044	1	+	rs4768862	G	C	SNV	c(-13, 3)	TLX1	HOCOMOCO	TLX1_f2	TLX1_HUMAN	gaggttgcagtgagccGagatcatgccactgca	0.875799	0.873673	4.46227	4.45212	NA	NA	1	-0.0101565	-0.00200902	neut	rs4768862:C
chr16	2036420	2036420	1	+	rs139491786	C	T	SNV	c(-10, 1)	HIVEP1	HOCOMOCO	ZEP1_f1	ZEP1_HUMAN	gtgacaagtccCggcccggccag	0.857097	0.778629	8.05121	7.34138	NA	NA	1	-0.709828	-0.075967	strong	rs139491786
chr6	16131066	16131066	1	-	rs2066905	G	C	SNV	c(-9, 4)	PAX8	HOCOMOCO	PAX8_f1	PAX8_HUMAN	ccaccctacccgaGtgactgacttcct	0.928471	0.86636	3.59208	3.36953	NA	NA	1	-0.222548	-0.0578291	neut	rs2066905:C
chr17	1719556	1719556	1	+	rs12948283	G	T	SNV	c(-7, 6)	IRF2	HOCOMOCO	IRF2_f1	IRF2_HUMAN	cgtctcaaaaaaaGaaaaaaaaaaaaa	0.900143	0.805748	11.7004	10.493	NA	NA	1	-1.20739	-0.093036	strong	rs12948283:T
chr12	50109299	50109299	1	-	rs836179	A	G	SNV	c(-1, 8)	HOXA1	HOCOMOCO	HXA1_f1	HXA1_HUMAN	gaaactcacAgccatcctt	0.890357	0.735395	7.78688	6.49434	NA	NA	1	-1.29254	-0.148543	strong	rs836179
chr7	42151115	42151115	1	-	rs77640775	G	A	SNV	c(1, 12)	NFATC1	HOCOMOCO	NFAC1_do	NFAC1_HUMAN	aattttttttacAtgaaaacttcca	0.874268	0.891943	11.9673	12.207	NA	NA	1	0.239697	0.0175315	neut	rs77640775:A
chr4	94640308	94640308	1	+	rs7690296	A	G	SNV	c(-1, 12)	BACH1	HOCOMOCO	BACH1_si	BACH1_HUMAN	ctcaaacagcgctGcttactcaggatc	0.760855	0.823802	9.66055	10.4253	NA	NA	1	0.764757	0.0608594	strong	rs7690296
chr12	51858149	51858149	1	-	rs7315236	C	T	SNV	c(-2, 6)	E4F1	HOCOMOCO	E4F1_f1	E4F1_HUMAN	tgtacttaCgtaacaag	0.978838	0.795333	7.45759	6.11046	NA	NA	1	-1.34713	-0.176953	strong	rs7315236
chr1	226727033	226727033	1	+	rs697852	G	C	SNV	c(-1, 12)	BACH1	HOCOMOCO	BACH1_si	BACH1_HUMAN	cagtttcctgctaGcagattcaggtta	0.83008	0.758298	10.5016	9.62949	NA	NA	1	-0.872092	-0.0694011	strong	rs697852:C
chr1	90181314	90181314	1	+	rs6675307	G	A	SNV	c(-6, 7)	NR2E3	HOCOMOCO	NR2E3_f1	NR2E3_HUMAN	tttcttttaaggcAtaaggcaggagga	0.683214	0.809218	6.93896	8.14702	NA	NA	1	1.20806	0.121095	strong	rs6675307:A
chr16	4439029	4439029	1	-	rs66717543	T	G	SNV	c(-7, 4)	IRF9	HOCOMOCO	IRF9_f1	IRF9_HUMAN	gattaatttttGtttttttttca	0.842577	0.849976	7.70786	7.7714	NA	NA	1	0.0635393	0.00701332	neut	rs66717543:G
chr2	206137835	206137835	1	-	rs6435326	A	T	SNV	c(-15, -1)	SOX2	HOCOMOCO	SOX2_f1	SOX2_HUMAN	cttttgtaataaagaTagatttaaatgaagt	0.87079	0.872601	8.98886	9.00674	NA	NA	1	0.0178808	0.00174195	neut	rs6435326
chr19	16125194	16125194	1	+	rs2241399	T	G	SNV	c(-6, 4)	EGR1	HOCOMOCO	EGR1_f2	EGR1_HUMAN	tgtcagcgagGgcgtggcagg	0.83348	0.945875	9.50465	10.7693	NA	NA	1	1.26464	0.111145	strong	rs2241399:G
chr8	41367937	41367937	1	+	rs1374585	G	C	SNV	c(-4, 4)	CREB1	HOCOMOCO	CREB1_f1	CREB1_HUMAN	tattctgaCgttacatc	0.85937	0.976578	8.09673	9.18441	NA	NA	1	1.08768	0.115689	strong	rs1374585:C
chr11	1875727	1875727	1	+	rs588321	G	A	SNV	c(-4, 12)	MAZ	HOCOMOCO	MAZ_f1	MAZ_HUMAN	gtgctagaggccccggGggggaggctgggccag	0.898455	0.896776	9.35443	9.33734	NA	NA	1	-0.0170967	-0.00164567	neut	rs588321:A
chr5	72848178	72848178	1	+	rs34651	C	T	SNV	c(-2, 4)	CXXC1	HOCOMOCO	CXXC1_si	CXXC1_HUMAN	cagacgTtggcgg	0.961385	1	4.20305	4.36822	NA	NA	1	0.165172	0.0378123	neut	rs34651:T
chr12	53200654	53200654	1	+	rs11574532	C	T	SNV	c(-11, 4)	HINFP	HOCOMOCO	HINFP_f1	HINFP_HUMAN	gtaggggcctccggaCgtggtggctcatgcc	0.937546	0.806322	10.877	9.38749	NA	NA	1	-1.48954	-0.128564	strong	rs11574532
chr7	107976882	107976882	1	-	rs12705426	G	C	SNV	c(-4, 7)	ATF5	HOCOMOCO	ATF5_si	ATF5_HUMAN	cctttcctcttCctccttccttc	0.802813	0.887447	8.48994	9.35987	NA	NA	1	0.869928	0.0827183	strong	rs12705426:C
chr12	52915148	52915148	1	+	rs113925811	C	A	SNV	c(-13, 3)	MAZ	HOCOMOCO	MAZ_f1	MAZ_HUMAN	gggaggcagaggtgggAggatcatgaggtcagg	0.817899	0.845324	8.5338	8.81318	NA	NA	1	0.279383	0.0268925	neut	rs113925811:A
chr11	130659324	130659324	1	+	rs12792526	A	G	SNV	c(-1, 14)	IRF4	HOCOMOCO	IRF4_si	IRF4_HUMAN	aaactatagagataaAcaatgaaaccaaaag	0.874362	0.85266	9.66691	9.43269	NA	NA	1	-0.234223	-0.0212488	neut	rs12792526:G
chr11	61811991	61811991	1	+	rs174554	A	G	SNV	c(2, 9)	JUND	HOCOMOCO	JUND_f1	JUND_HUMAN	aggattacagAcatgagtcac	0.99126	0.99126	11.4506	11.4506	NA	NA	1	0	0	neut	rs174554:G
chr12	53791143	53791143	1	+	rs12426763	C	T	SNV	c(-9, 3)	MEIS1	HOCOMOCO	MEIS1_f2	MEIS1_HUMAN	tggtgacacgtgTctgtaatcccag	0.856642	0.882738	9.73159	10.0216	NA	NA	1	0.290009	0.0256083	neut	rs12426763
chr19	17324842	17324842	1	-	rs143696449	G	A	SNV	c(-12, 4)	PURA	HOCOMOCO	PURA_f1	PURA_HUMAN	ccgggcctgcccgcccAccccgttggacccagg	0.848093	0.887598	4.97255	5.19061	NA	NA	1	0.218061	0.0375251	neut	rs143696449:A
chr11	47748012	47748012	1	+	rs34923397	G	A	SNV	c(-2, 5)	TBX5	HOCOMOCO	TBX5_si	TBX5_HUMAN	ggccaagGtgggagg	0.968054	0.748853	7.98725	6.20662	NA	NA	1	-1.78063	-0.215919	strong	rs34923397:A
chr17	2079496	2079496	1	+	rs12952051	C	G	SNV	c(-2, 6)	ZIC1	HOCOMOCO	ZIC1_f1	ZIC1_HUMAN	tagctgggGgtggtggt	0.824946	0.993735	4.80448	5.7644	NA	NA	1	0.959923	0.165503	strong	rs12952051:G
chr12	49867042	49867042	1	+	rs1044677	T	C	SNV	c(-6, 2)	TCF12	HOCOMOCO	HTF4_f1	HTF4_HUMAN	gtggcagcTggcctggg	0.95699	0.789907	11.4345	9.44207	NA	NA	1	-1.9924	-0.166765	strong	rs1044677:C
chr12	122133584	122133584	1	-	rs36045144	A	T	SNV	c(-5, 5)	EGR4	HOCOMOCO	EGR4_f1	EGR4_HUMAN	gccccgccccAccgcccatct	0.973768	0.956856	8.00361	7.87165	NA	NA	1	-0.131956	-0.0160759	neut	rs36045144:T
chr1	40311080	40311080	1	-	rs3737815	C	G	SNV	c(-7, 1)	TFAP2A	HOCOMOCO	AP2A_f2	AP2A_HUMAN	gccctcagGccttgcac	0.825072	0.988265	6.94068	8.29238	NA	NA	1	1.3517	0.161116	strong	rs3737815:G
chr9	126621621	126621621	1	-	rs10760442	G	A	SNV	c(-6, 11)	PPARG	HOCOMOCO	PPARG_f1	PPARG_HUMAN	acatgatttggttccccGgtggcctatagggtttt	0.873136	0.870655	7.95404	7.9326	NA	NA	1	-0.0214374	-0.00236866	neut	rs10760442:A
chr12	53647408	53647408	1	-	rs11170631	T	C	SNV	c(-8, 4)	DDIT3	HOCOMOCO	DDIT3_f1	DDIT3_HUMAN	accatcctgcaaTagctggtttgat	0.92845	0.839867	8.70407	7.89042	NA	NA	1	-0.813655	-0.0869171	strong	rs11170631
chr17	78125237	78125237	1	+	rs12449858	G	A	SNV	c(-7, 4)	ELK3	HOCOMOCO	ELK3_f1	ELK3_HUMAN	caggctctggaActccttcacca	0.868037	0.924074	6.45805	6.85267	NA	NA	1	0.394611	0.0534173	neut	rs12449858
chr12	53550335	53550335	1	-	rs11170594	T	A	SNV	c(-8, 12)	ONECUT2	HOCOMOCO	ONEC2_si	ONEC2_HUMAN	ccctgtctcaaaaaaaaaaaTaaataaataaataaataaat	0.904462	0.904462	8.98258	8.98258	NA	NA	1	0	0	neut	rs11170594:A
chr12	53561701	53561701	1	-	rs1485394	A	T	SNV	c(-1, 12)	NFYC	HOCOMOCO	NFYC_f1	NFYC_HUMAN	cttcaagatgtttAgccaatgatggga	0.952816	0.907528	8.25957	7.88089	NA	NA	1	-0.378686	-0.0437579	neut	rs1485394:T
chr17	47810372	47810372	1	-	rs16948401	G	T	SNV	c(-8, 4)	NR2C1	HOCOMOCO	NR2C1_si	NR2C1_HUMAN	tcagatgacctcTatgggcccttcc	0.886305	0.947011	8.71502	9.29471	NA	NA	1	0.579691	0.0591478	weak	rs16948401:T
chr5	128305091	128305091	1	+	rs27713	G	A	SNV	c(-7, 7)	STAT2	HOCOMOCO	STAT2_f1	STAT2_HUMAN	tgcgatctaaaacaGaaaaaaataaatgt	0.896761	0.809416	8.51874	7.71325	NA	NA	1	-0.805489	-0.0850497	strong	rs27713:A
chr3	107526204	107526204	1	+	rs9876650	G	A	SNV	c(-7, 2)	KLF4	HOCOMOCO	KLF4_f2	KLF4_HUMAN	aaggggaggGgttagtggg	0.963514	0.840766	9.58512	8.38086	NA	NA	1	-1.20426	-0.121115	strong	rs9876650:A
chr3	70071465	70071465	1	+	rs9818964	T	G	SNV	c(-3, 9)	FOXJ3	HOCOMOCO	FOXJ3_f2	FOXJ3_HUMAN	tttttttcttttTttctttttaggt	0.891515	0.861903	12.6143	12.199	NA	NA	1	-0.415268	-0.0293773	weak	rs9818964:G
chr7	25846858	25846858	1	+	rs979165	T	G	SNV	c(-13, 8)	REST	HOCOMOCO	REST_f1	REST_HUMAN	ccatggagagtgcaagcccgtGgtgctggcctcaacccaagga	0.661017	0.732332	12.9679	14.3078	NA	NA	1	1.33997	0.0692953	strong	rs979165:G
chr12	123348974	123348974	1	-	rs9300255	T	A	SNV	c(-3, 9)	MEF2C	HOCOMOCO	MEF2C_f1	MEF2C_HUMAN	gaaaaaaaaattAtttttagtcttt	0.753747	0.870956	12.7825	14.7622	NA	NA	1	1.97969	0.116852	strong	rs9300255:A
chr2	210016169	210016169	1	+	rs7570090	C	G	SNV	c(-6, 7)	TFDP1	HOCOMOCO	TFDP1_f1	TFDP1_HUMAN	ttgggaagatttgCgggaaacaggaaa	0.947006	0.786908	7.63041	6.40318	NA	NA	1	-1.22723	-0.152704	strong	rs7570090:G
chr8	37833400	37833400	1	+	rs743398	T	G	SNV	c(-11, 5)	PLAG1	HOCOMOCO	PLAG1_f1	PLAG1_HUMAN	cccactgaggccacagGggggaagggcaccagt	0.861212	0.866112	8.44595	8.4925	NA	NA	1	0.0465471	0.00476698	neut	rs743398:G
chr7	101486484	101486484	1	+	rs73712171	G	T	SNV	c(2, 10)	ZBTB33	HOCOMOCO	KAISO_f1	KAISO_HUMAN	ggcagctttgcGgtggcgggaag	0.95535	0.95535	9.41539	9.41539	NA	NA	1	0	0	neut	rs73712171:T
chr12	49853685	49853685	1	+	rs7138803	G	T	SNV	c(-4, 4)	NR4A1	HOCOMOCO	NR4A1_f1	NR4A1_HUMAN	tccacaagGtcaccctg	0.991689	0.845165	10.0986	8.62739	NA	NA	1	-1.47119	-0.144489	strong	rs7138803:T
chr3	69353650	69353650	1	+	rs6795775	C	T	SNV	c(-9, 7)	HEY2	HOCOMOCO	HEY2_f1	HEY2_HUMAN	tgtgtgtgtgcgcgcgTgtgtgtgtgcgcgcat	0.841283	0.841856	7.17108	7.17573	NA	NA	1	0.00465306	0.000549975	neut	rs6795775
chr17	59865224	59865224	1	+	rs2526358	A	G	SNV	c(1, 11)	NFATC1	HOCOMOCO	NFAC1_si	NFAC1_HUMAN	tgataaaatgaAcctggaaactt	0.95246	0.951906	10.1423	10.1365	NA	NA	1	-0.00579278	-0.000544488	neut	rs2526358:G
chr9	136433917	136433917	1	+	rs10781543	T	C	SNV	c(-7, 4)	TAL1	HOCOMOCO	TAL1_f1	TAL1_HUMAN	agcttcacagaTggcagcccccg	0.855216	0.727466	12.3852	10.5648	NA	NA	1	-1.82039	-0.125993	strong	rs10781543
chr2	199458729	199458729	1	+	rs114693875	A	T	SNV	c(-7, 9)	KLF15	HOCOMOCO	KLF15_f1	KLF15_HUMAN	gtactttcgactttggAgataggagggcgatcg	0.835531	0.749815	6.45903	5.83122	NA	NA	1	-0.627812	-0.0819208	weak	rs114693875:T
chr17	65538420	65538420	1	-	rs4541111	C	A	SNV	c(-8, 3)	E2F6	HOCOMOCO	E2F6_f1	E2F6_HUMAN	ggagcttcccgCaccaggcgctg	0.932653	0.77074	8.69911	7.21629	NA	NA	1	-1.48282	-0.159171	strong	rs4541111
chr1	212047505	212047505	1	-	rs2970592	G	A	SNV	c(-14, 3)	PPARG	HOCOMOCO	PPARG_f1	PPARG_HUMAN	tttctaccctttcccctAtcaaagttactgcttta	0.850032	0.872288	7.75436	7.94671	NA	NA	1	0.192349	0.021253	neut	rs2970592:A
chr3	101850882	101850882	1	-	rs616597	A	T	SNV	c(-7, 8)	IRF4	HOCOMOCO	IRF4_si	IRF4_HUMAN	ttaggaccttttcttTcccacttggccttca	0.716875	0.873948	7.96719	9.66245	NA	NA	1	1.69526	0.153794	strong	rs616597:T
chr6	41699768	41699768	1	+	rs28360642	A	C	SNV	c(-6, 4)	FOXF2	HOCOMOCO	FOXF2_f1	FOXF2_HUMAN	gcactgtttgCttgaaaggtc	0.81211	0.896666	7.46695	8.22836	NA	NA	1	0.76141	0.0831337	strong	rs28360642
chr20	22452655	22452655	1	-	rs186915841	C	G	SNV	c(-10, 2)	STAT4	HOCOMOCO	STAT4_si	STAT4_HUMAN	tagtttccagaaGaaatttgagcaa	0.937493	0.940942	8.42317	8.45329	NA	NA	1	0.030113	0.00335748	neut	rs186915841:G
chr16	67666166	67666166	1	+	rs138635727	C	T	SNV	c(2, 15)	PLAG1	HOCOMOCO	PLAG1_f1	PLAG1_HUMAN	caggatctctccggcaCcgggaccgatgcaggg	0.871224	0.871224	8.54106	8.54106	NA	NA	1	0	0	neut	rs138635727:T
chr12	121535412	121535412	1	+	rs28520411	G	A	SNV	c(-6, 7)	PPARD	HOCOMOCO	PPARD_f1	PPARD_HUMAN	caggggctgggggAcaggacaatgggg	0.804241	0.883037	6.85533	7.49584	NA	NA	1	0.64051	0.0758307	weak	rs28520411:A
chr3	66381178	66381178	1	+	rs2242285	A	T	SNV	c(-5, 7)	MEF2C	HOCOMOCO	MEF2C_f1	MEF2C_HUMAN	gaaataagcctcTaaatagccctgg	0.86382	0.869226	14.6417	14.733	NA	NA	1	0.0912961	0.00538882	neut	rs2242285:T
chr11	61842278	61842278	1	+	rs174583	C	T	SNV	c(-8, 7)	TFCP2	HOCOMOCO	TFCP2_f1	TFCP2_HUMAN	gccctgagcctgaagTggcctgagaacctgg	0.949857	0.963533	6.16873	6.2535	NA	NA	1	0.0847674	0.0130823	neut	rs174583
chr19	8340293	8340293	1	-	rs2913962	C	A	SNV	c(-5, 7)	FOXO3	HOCOMOCO	FOXO3_si	FOXO3_HUMAN	tatatatatataAacacacacacac	0.775702	0.974118	7.07094	8.83837	NA	NA	1	1.76743	0.194889	strong	rs2913962:A
chr12	51641864	51641864	1	-	rs10735836	C	A	SNV	c(-10, 2)	FOXJ3	HOCOMOCO	FOXJ3_f2	FOXJ3_HUMAN	tgtaaaaacaaaCcacaacagtcac	0.880318	0.876635	12.4573	12.4056	NA	NA	1	-0.0516521	-0.00365403	neut	rs10735836:A
chr11	61811991	61811991	1	+	rs174554	A	T	SNV	c(2, 9)	JUND	HOCOMOCO	JUND_f1	JUND_HUMAN	aggattacagAcatgagtcac	0.99126	0.99126	11.4506	11.4506	NA	NA	1	0	0	neut	rs174554:T
chr14	65071386	65071386	1	-	rs11626720	C	T	SNV	c(-1, 9)	EGR3	HOCOMOCO	EGR3_f1	EGR3_HUMAN	tcaagtgatcCgcccaccttg	0.906386	0.786775	6.75934	5.90533	NA	NA	1	-0.854007	-0.114976	strong	rs11626720
chr12	51912002	51912002	1	+	rs1700159	C	G	SNV	c(-11, 5)	TLX1	HOCOMOCO	TLX1_f2	TLX1_HUMAN	cctgaatggcaggaagCgaagacaggagcctgt	0.866991	0.785305	4.42021	4.03008	NA	NA	1	-0.390124	-0.0771691	neut	rs1700159:G
chr12	49951888	49951888	1	-	rs11169225	T	A	SNV	c(1, 12)	PPARA	HOCOMOCO	PPARA_f2	PPARA_HUMAN	aatgtggaggaaTgacctgtgcccc	0.962418	0.919939	9.26708	8.87359	NA	NA	1	-0.393494	-0.0409241	neut	rs11169225
chr9	113596258	113596258	1	+	rs113800797	C	T	SNV	c(-1, 15)	SP2	HOCOMOCO	SP2_si	SP2_HUMAN	gataatcgcttgaaccTgggaggcggaggttgc	0.880739	0.881655	6.46547	6.47191	NA	NA	1	0.0064429	0.000882133	neut	rs113800797
chr17	41821900	41821900	1	-	rs190452743	C	T	SNV	c(2, 22)	SP4	HOCOMOCO	SP4_f1	SP4_HUMAN	cgaggaagaagacgtcccccgtcCggactgcccacccgccctggtgc	0.837981	0.837981	9.87814	9.87814	NA	NA	1	0	0	neut	rs190452743
chr12	122133584	122133584	1	-	rs36045144	A	C	SNV	c(-10, -1)	SP1	HOCOMOCO	SP1_f1	SP1_HUMAN	gccccgccccCccgcccatct	0.979205	1	10.3202	10.5348	NA	NA	1	0.214653	0.0203756	neut	rs36045144:C
chr9	136769640	136769640	1	-	rs181483657	G	C	SNV	c(-6, 10)	PLAG1	HOCOMOCO	PLAG1_f1	PLAG1_HUMAN	ccatgcactgccccccCccacccccccatgcac	0.921086	0.929037	9.01478	9.09031	NA	NA	1	0.0755345	0.00773563	neut	rs181483657
chr6	29821180	29821180	1	-	rs201604542	T	C	SNV	c(-5, 8)	HOXC8	HOCOMOCO	HXC8_f1	HXC8_HUMAN	tcattgatcaaaaTaaatgaaacaaga	0.916816	0.82628	5.9604	5.40399	NA	NA	1	-0.556408	-0.0859766	weak	rs201604542
chr12	54270313	54270313	1	-	rs4759074	C	G	SNV	c(-4, 10)	KLF3	HOCOMOCO	KLF3_f1	KLF3_HUMAN	agatagggtctctgCcacccaggctcaag	0.861143	0.827924	6.83269	6.58285	NA	NA	1	-0.249841	-0.0317175	neut	rs4759074:G
chr10	114045297	114045297	1	-	rs1801253	G	C	SNV	c(-7, 3)	STAT3	HOCOMOCO	STAT3_si	STAT3_HUMAN	ggccttccagGgactgctctg	0.894353	0.794418	9.72724	8.65773	NA	NA	1	-1.06951	-0.0985004	strong	rs1801253:C
chr12	53956117	53956117	1	+	rs180807105	A	G	SNV	c(-2, 9)	ZNF384	HOCOMOCO	ZN384_f1	ZN384_HUMAN	agaatgaaaggAaaaaaaagagt	0.990937	0.988991	10.116	10.0965	NA	NA	1	-0.0195175	-0.00191219	neut	rs180807105
chr12	122133584	122133584	1	-	rs36045144	A	G	SNV	c(-5, 5)	KLF1	HOCOMOCO	KLF1_f1	KLF1_HUMAN	gccccgccccAccgcccatct	0.904832	0.820145	8.48579	7.72039	NA	NA	1	-0.765405	-0.0818973	strong	rs36045144:G
chr12	54515360	54515360	1	-	rs1629826	G	A	SNV	c(-9, -1)	FOXJ2	HOCOMOCO	FOXJ2_f1	FOXJ2_HUMAN	aaaacaaatAtaaggaaca	0.80376	0.961729	8.1609	9.74663	NA	NA	1	1.58573	0.156526	strong	rs1629826
chr6	35417466	35417466	1	+	rs2299871	C	A	SNV	c(-3, 4)	HOXD4	HOCOMOCO	HXD4_f1	HXD4_HUMAN	ttttttaAtttttat	0.844355	0.991014	5.04709	5.88079	NA	NA	1	0.833705	0.140547	strong	rs2299871:A
chr1	26692640	26692640	1	+	rs112203773	C	A	SNV	c(-6, 7)	E2F1	HOCOMOCO	E2F1_f2	E2F1_HUMAN	tgctgttccgcggCgggaacgtgtggg	0.948522	0.793621	7.47882	6.29041	NA	NA	1	-1.18841	-0.150933	strong	rs112203773:A
chr17	82015025	82015025	1	-	rs9895872	C	T	SNV	c(-10, 4)	ELF2	HOCOMOCO	ELF2_f1	ELF2_HUMAN	tcaaaggcccttccTgggccctgctctgg	0.889669	0.944345	7.97272	8.44107	NA	NA	1	0.468354	0.0525189	weak	rs9895872
chr12	51860890	51860890	1	+	rs9669605	T	A	SNV	c(-5, 11)	MAZ	HOCOMOCO	MAZ_f1	MAZ_HUMAN	aaaaaattagccgggcAtggtggcaggcgcctg	0.839968	0.847206	8.75862	8.83235	NA	NA	1	0.0737312	0.00709712	neut	rs9669605:A
chr14	58271048	58271048	1	-	rs8005100	A	C	SNV	c(-8, 2)	YBX1	HOCOMOCO	YBOX1_f2	YBOX1_HUMAN	tcagggaatcCcttagcccag	0.935883	0.938795	4.61879	4.63264	NA	NA	1	0.0138528	0.00281341	neut	rs8005100:C
chr12	54300776	54300776	1	-	rs79977579	C	T	SNV	c(-2, 10)	EPAS1	HOCOMOCO	EPAS1_si	EPAS1_HUMAN	atccgcccccccCacacacaccctg	0.901351	0.846744	6.98765	6.57775	NA	NA	1	-0.409894	-0.0530393	weak	rs79977579:T
chr12	50113396	50113396	1	-	rs7964698	C	T	SNV	c(-6, 3)	ELF1	HOCOMOCO	ELF1_f1	ELF1_HUMAN	tccgccttcCgggttcatg	0.973106	0.764068	8.87133	6.99058	NA	NA	1	-1.88075	-0.206374	strong	rs7964698
chr5	107669964	107669964	1	-	rs77199804	C	A	SNV	c(-7, -1)	KLF6	HOCOMOCO	KLF6_si	KLF6_HUMAN	cagccccCctcactt	0.982046	0.95106	5.87378	5.69372	NA	NA	1	-0.180061	-0.0301201	neut	rs77199804:A
chr14	75469205	75469205	1	-	rs77100309	G	A	SNV	c(-8, 6)	ESR2	HOCOMOCO	ESR2_do	ESR2_HUMAN	agtgccagcccagcGtgccctgtgcctaa	0.8662	0.862891	8.92679	8.89365	NA	NA	1	-0.033136	-0.0032276	neut	rs77100309
chr7	28685919	28685919	1	+	rs757980	G	A	SNV	c(-12, 1)	HOXA9	HOCOMOCO	HXA9_f1	HXA9_HUMAN	ctgccagatttaaGtggtgacttcact	0.849165	0.830057	10.0069	9.78781	NA	NA	1	-0.219075	-0.0186665	neut	rs757980:A
chr12	54293705	54293705	1	+	rs7304860	T	C	SNV	c(-6, 15)	REST	HOCOMOCO	REST_f1	REST_HUMAN	gctaaaaatacaaaaattagcTgggcatggtggtgaatgcctg	0.746004	0.662018	14.5647	12.9867	NA	NA	1	-1.57805	-0.081607	strong	rs7304860:C
chr8	22306284	22306284	1	-	rs6993855	A	T	SNV	c(-7, 8)	FOXO1	HOCOMOCO	FOXO1_si	FOXO1_HUMAN	aaaataagaagaaacAaacaactctgtcttc	0.964556	0.814153	9.37196	7.9521	NA	NA	1	-1.41985	-0.146278	strong	rs6993855:T
chr16	4439029	4439029	1	-	rs66717543	T	A	SNV	c(-7, 4)	IRF9	HOCOMOCO	IRF9_f1	IRF9_HUMAN	gattaatttttAtttttttttca	0.842577	0.849976	7.70786	7.7714	NA	NA	1	0.0635393	0.00701332	neut	rs66717543:A
chr15	39588621	39588621	1	-	rs2292305	A	G	SNV	c(-6, 7)	RUNX3	HOCOMOCO	RUNX3_si	RUNX3_HUMAN	ctgcaacaaccccAcaccccagtttgg	0.911678	0.793511	11.5508	10.0819	NA	NA	1	-1.46899	-0.116137	strong	rs2292305:G
chr5	172765347	172765347	1	+	rs114503346	C	T	SNV	c(-3, 13)	SP2	HOCOMOCO	SP2_si	SP2_HUMAN	atccacccggcgggcgTggggaggggccgcagc	0.877925	0.887206	6.44569	6.51093	NA	NA	1	0.0652374	0.00893201	neut	rs114503346
chr9	16611694	16611694	1	+	rs1337391	A	C	SNV	c(-12, -1)	POU1F1	HOCOMOCO	PIT1_f1	PIT1_HUMAN	gccatgaaaataCtaacttgtaaga	0.92284	0.925019	7.63946	7.65708	NA	NA	1	0.0176274	0.00213311	neut	rs1337391:C
chr12	54120131	54120131	1	+	rs11170820	C	G	SNV	c(-3, 6)	E2F5	HOCOMOCO	E2F5_do	E2F5_HUMAN	tctgcaagcGcaaaagaga	0.802705	0.954948	7.98566	9.45367	NA	NA	1	1.46801	0.148462	strong	rs11170820:G
chr2	28401966	28401966	1	+	rs4666070	A	T	SNV	c(-8, 2)	ERG	HOCOMOCO	ERG_f1	ERG_HUMAN	gcaccggataTcttttctcca	0.84416	0.932359	9.77833	10.7907	NA	NA	1	1.01241	0.0875243	strong	rs4666070:T
chr5	177132734	177132734	1	+	rs10476217	G	A	SNV	c(-6, 12)	SP1	HOCOMOCO	SP1_f2	SP1_HUMAN	ggccgggcgagcagtgccGgggcgggtaacccgaccc	0.86387	0.817693	9.7403	9.24107	NA	NA	1	-0.499232	-0.0445265	weak	rs10476217:A
chr7	137915944	137915944	1	+	rs273957	C	T	SNV	c(-4, 4)	NOBOX	HOCOMOCO	NOBOX_si	NOBOX_HUMAN	gtctgtaaTtggctctg	0.837102	0.987811	7.19835	8.47324	NA	NA	1	1.27489	0.148651	strong	rs273957:T
chr4	23875164	23875164	1	+	rs60571065	T	A	SNV	c(-5, 4)	DLX3	HOCOMOCO	DLX3_do	DLX3_HUMAN	aaaagataaTtgtttgtgg	0.968566	0.778319	9.14364	7.37333	NA	NA	1	-1.77031	-0.187609	strong	rs60571065:A
chr12	55799449	55799449	1	-	rs11171681	A	C	SNV	c(-5, 3)	MZF1	HOCOMOCO	MZF1_f1	MZF1_HUMAN	gtcctcccCtcctccac	0.797234	0.989758	7.85589	9.72945	NA	NA	1	1.87356	0.190613	strong	rs11171681
chr11	65794786	65794786	1	+	rs2276133	G	A	SNV	c(-5, 6)	E2F6	HOCOMOCO	E2F6_f1	E2F6_HUMAN	cgcggccgtgcGggaaaagtcca	0.921296	0.800362	8.5951	7.48757	NA	NA	1	-1.10753	-0.118886	strong	rs2276133
chr1	151034063	151034063	1	+	rs3738476	C	G	SNV	c(-5, 5)	SREBF1	HOCOMOCO	SRBP1_f2	SRBP1_HUMAN	tgatttctggGctgagtcaag	0.90265	0.924294	5.95559	6.09329	NA	NA	1	0.137693	0.0209422	neut	rs3738476:G
chr20	51398762	51398762	1	+	rs2426295	A	T	SNV	c(-6, 9)	MECOM	HOCOMOCO	EVI1_f1	EVI1_HUMAN	aaatcatttttgagaAgaaaaaaaaaaatca	0.864647	0.771832	12.0607	10.792	NA	NA	1	-1.26873	-0.0912038	strong	rs2426295:T
chr17	39676451	39676451	1	+	rs2941505	A	G	SNV	c(-5, 4)	MITF	HOCOMOCO	MITF_f1	MITF_HUMAN	ggcaaacatGtgcgtaggg	0.843877	0.990245	7.92088	9.27056	NA	NA	1	1.34968	0.144188	strong	rs2941505
chr6	110442359	110442359	1	+	rs201904861	C	T	SNV	c(-4, 6)	DBP	HOCOMOCO	DBP_si	DBP_HUMAN	gtgtccttttTgtaatgctcc	0.870877	0.942938	5.85669	6.32453	NA	NA	1	0.467838	0.0698788	weak	rs201904861
chr1	67006009	67006009	1	-	rs2755256	A	C	SNV	c(-6, 12)	SOX18	HOCOMOCO	SOX18_f1	SOX18_HUMAN	ccaattcttacactttttAttgtctttcccccccttt	0.896512	0.839965	6.90879	6.49892	NA	NA	1	-0.409873	-0.0535158	weak	rs2755256:C
chr20	63741353	63741353	1	-	rs4809221	G	A	SNV	c(-2, 5)	KLF6	HOCOMOCO	KLF6_si	KLF6_HUMAN	gcaccccGcccccat	1	0.871528	5.97811	5.23156	NA	NA	1	-0.746552	-0.124881	strong	rs4809221:A
chr9	136971795	136971795	1	+	rs11790360	T	G	SNV	c(-8, 13)	ZBTB7B	HOCOMOCO	ZBT7B_si	ZBT7B_HUMAN	cagactggccccggcaggcctGgggggtgtggggtaggcaagc	0.76077	0.796607	8.93761	9.34072	NA	NA	1	0.403111	0.0346655	weak	rs11790360:G
chr19	1036445	1036445	1	-	rs930231	G	T	SNV	c(-4, 13)	PAX2	HOCOMOCO	PAX2_f1	PAX2_HUMAN	aaatgcgccagccagtcGggcatgactgcctacgg	0.877431	0.851814	5.55464	5.4013	NA	NA	1	-0.153344	-0.0243855	neut	rs930231:T
chr17	39678724	39678724	1	-	rs8077172	G	C	SNV	c(-5, 2)	MAF	HOCOMOCO	MAF_f1	MAF_HUMAN	agctcagCatccctc	0.783624	0.968753	5.79681	7.12571	NA	NA	1	1.32889	0.180802	strong	rs8077172:C
chr12	50816055	50816055	1	+	rs7966357	C	G	SNV	c(-7, 9)	PURA	HOCOMOCO	PURA_f1	PURA_HUMAN	gagtggaaaaatagggGtgggcgtggtggctta	0.77024	0.83228	4.54282	4.88527	NA	NA	1	0.342449	0.0589307	neut	rs7966357
chr12	47808263	47808263	1	-	rs739842	T	G	SNV	c(-6, 2)	TFAP2A	HOCOMOCO	AP2A_f2	AP2A_HUMAN	atcccacaGgcggctgt	0.818956	0.971491	6.89003	8.15345	NA	NA	1	1.26342	0.150594	strong	rs739842:G
chr19	3435547	3435547	1	+	rs72974768	G	A	SNV	c(-1, 14)	TGIF1	HOCOMOCO	TGIF1_f1	TGIF1_HUMAN	agggcgcctcttcctGggatctgtcatagaa	0.844436	0.704194	4.73072	3.99727	NA	NA	1	-0.733443	-0.132288	strong	rs72974768:A
chr9	116363822	116363822	1	-	rs7027103	G	C	SNV	c(-7, 4)	HIVEP1	HOCOMOCO	ZEP1_f1	ZEP1_HUMAN	tcatggggactCtccatcctttt	0.863089	0.887321	8.10541	8.32461	NA	NA	1	0.219203	0.0234595	neut	rs7027103:C
chr8	22093498	22093498	1	+	rs6994183	A	C	SNV	c(-3, 13)	SPI1	HOCOMOCO	SPI1_si	SPI1_HUMAN	tagaaggagccggtagAggaggaaacgagaaca	0.828448	0.776155	10.8377	10.1715	NA	NA	1	-0.66626	-0.0511584	weak	rs6994183:C
chr12	65325449	65325449	1	+	rs6581627	G	C	SNV	c(-2, 7)	SMAD3	HOCOMOCO	SMAD3_f1	SMAD3_HUMAN	gctctttggGtctggcttg	0.974334	0.8332	6.76129	5.80756	NA	NA	1	-0.953732	-0.13753	strong	rs6581627:C
chr16	16047953	16047953	1	-	rs35591	C	A	SNV	c(-7, 14)	REST	HOCOMOCO	REST_f1	REST_HUMAN	aaggttgggaggcactgagcaCcgcggataagaatgtgggctt	0.76544	0.676717	14.9299	13.2629	NA	NA	1	-1.66705	-0.0862099	strong	rs35591:A
chr20	18549211	18549211	1	+	rs6136407	A	C	SNV	c(-5, 6)	STAT5A	HOCOMOCO	STA5A_do	STA5A_HUMAN	cctcagtattcCtggaagattgg	0.952787	0.972509	9.39893	9.58931	NA	NA	1	0.190385	0.0193192	neut	rs6136407:C
chr9	127527336	127527336	1	+	rs2243558	C	T	SNV	c(-5, 16)	ZBTB7B	HOCOMOCO	ZBT7B_si	ZBT7B_HUMAN	agtggcacctgtgggcaggagCgggtggggagtgaggcccagg	0.816006	0.816006	9.55892	9.55892	NA	NA	1	0	0	neut	rs2243558:T
chr12	120363296	120363296	1	-	rs111891989	C	G	SNV	c(1, 18)	ZFX	HOCOMOCO	ZFX_f1	ZFX_HUMAN	tccctcttggacccccgcGtctaggcctgtcatgggc	0.934867	0.944823	10.6524	10.7627	NA	NA	1	0.11036	0.00970252	neut	rs111891989:G
chr9	127527336	127527336	1	+	rs2243558	C	A	SNV	c(-7, 9)	KLF15	HOCOMOCO	KLF15_f1	KLF15_HUMAN	cacctgtgggcaggagAgggtggggagtgaggc	0.812491	0.841799	6.29028	6.50494	NA	NA	1	0.214664	0.0280107	neut	rs2243558:A
chr12	95275175	95275175	1	+	rs4762326	C	G	SNV	c(-6, 4)	TLX1	HOCOMOCO	TLX1_f1	TLX1_HUMAN	tggaggccaaGgtgagtgatt	0.949889	0.971207	4.89375	4.99981	NA	NA	1	0.106061	0.0206222	neut	rs4762326:G
chr11	69639167	69639167	1	+	rs1944129	C	G	SNV	c(-6, 17)	SP4	HOCOMOCO	SP4_f1	SP4_HUMAN	tccagtttcctctgtcttgcgccGgggatgggggggtgaagctccct	0.80202	0.811629	9.47292	9.5812	NA	NA	1	0.108277	0.0092514	neut	rs1944129:G
chr4	165338567	165338567	1	+	rs17046259	T	G	SNV	c(-9, 3)	CEBPG	HOCOMOCO	CEBPG_si	CEBPG_HUMAN	ggttttatgtaaTgtctcaagcagt	0.923475	0.83224	8.04931	7.27818	NA	NA	1	-0.771127	-0.088675	strong	rs17046259
chr12	54490418	54490418	1	-	rs61923480	A	C	SNV	c(-11, 2)	HNF1B	HOCOMOCO	HNF1B_f1	HNF1B_HUMAN	aaataaagtattaAacaggcaaaggtc	0.892215	0.800446	7.84912	7.07064	NA	NA	1	-0.778484	-0.088833	strong	rs61923480
chr17	61457626	61457626	1	+	rs3744447	T	G	SNV	c(-2, 10)	NR2C1	HOCOMOCO	NR2C1_si	NR2C1_HUMAN	catcactaaggcTggcaggtcagcg	0.937272	0.928232	9.20171	9.11539	NA	NA	1	-0.0863229	-0.00880781	neut	rs3744447:G
chr12	55469440	55469440	1	-	rs60683621	C	G	SNV	c(-6, 5)	TCF7L2	HOCOMOCO	TF7L2_f1	TF7L2_HUMAN	gaaaaggctttGttcttttgctg	0.847533	0.93489	7.77346	8.56025	NA	NA	1	0.78679	0.0860193	strong	rs60683621
chr12	51912002	51912002	1	+	rs1700159	C	A	SNV	c(-11, 5)	TLX1	HOCOMOCO	TLX1_f2	TLX1_HUMAN	cctgaatggcaggaagCgaagacaggagcctgt	0.866991	0.815169	4.42021	4.17271	NA	NA	1	-0.247497	-0.0489566	neut	rs1700159:A
chr19	16095202	16095202	1	-	rs57843631	C	T	SNV	c(-9, 5)	ESR2	HOCOMOCO	ESR2_do	ESR2_HUMAN	gtggcactccattcTgacccttgccttct	0.71432	0.871586	7.40608	8.98071	NA	NA	1	1.57462	0.153375	strong	rs57843631
chr12	53107163	53107163	1	+	rs11170417	C	G	SNV	c(-2, 7)	HOXA1	HOCOMOCO	HXA1_f1	HXA1_HUMAN	tttatcatgGatggatatt	0.821	0.917184	7.20837	8.01064	NA	NA	1	0.802269	0.0922	strong	rs11170417:G
chr1	16128557	16128557	1	-	rs11260721	C	T	SNV	c(-6, 7)	TFDP1	HOCOMOCO	TFDP1_f1	TFDP1_HUMAN	cccggtctgttccCgccatgatctttg	0.875706	0.715607	7.08386	5.85663	NA	NA	1	-1.22723	-0.152704	strong	rs11260721:T
chr7	27162670	27162670	1	-	rs10259620	A	T	SNV	c(-13, 3)	SPI1	HOCOMOCO	SPI1_si	SPI1_HUMAN	agcattcatttcctccTattaaaattaagcata	0.840553	0.88721	10.992	11.5864	NA	NA	1	0.594453	0.0456447	weak	rs10259620:T
chr7	14242285	14242285	1	+	rs17765925	C	G	SNV	c(2, 10)	IRF9	HOCOMOCO	IRF9_f1	IRF9_HUMAN	ggataaatcagCcaaaccgaaag	0.843039	0.843039	7.71182	7.71182	NA	NA	1	0	0	neut	rs17765925:G
chr17	81399403	81399403	1	-	rs182760976	C	A	SNV	c(-16, -1)	PURA	HOCOMOCO	PURA_f1	PURA_HUMAN	ccccggccccgccaccCggcctggccgccgctc	0.886517	0.839065	5.18465	4.92272	NA	NA	1	-0.261927	-0.0450739	neut	rs182760976:A
chr12	49558611	49558611	1	+	rs13906	C	G	SNV	c(-7, 6)	E2F4	HOCOMOCO	E2F4_do	E2F4_HUMAN	aggggaaacaggcGggagagggcccac	0.755578	0.895403	7.36588	8.69226	NA	NA	1	1.32638	0.13696	strong	rs13906:G
chr19	16125194	16125194	1	+	rs2241399	T	C	SNV	c(-4, 12)	PLAG1	HOCOMOCO	PLAG1_f1	PLAG1_HUMAN	cgggcttgtcagcgagCgcgtggcaggggctgg	0.839679	0.870543	8.24138	8.5346	NA	NA	1	0.293217	0.0300289	neut	rs2241399:C
chr12	51734509	51734509	1	-	rs61936282	A	G	SNV	c(-3, 7)	SOX9	HOCOMOCO	SOX9_f1	SOX9_HUMAN	cgctcatgctAttgtttgtgg	0.944895	0.818306	10.171	8.83213	NA	NA	1	-1.33886	-0.124501	strong	rs61936282
chr12	49549339	49549339	1	-	rs933738	A	C	SNV	c(-5, 3)	ELK1	HOCOMOCO	ELK1_f1	ELK1_HUMAN	cggccttcCggccttgc	0.796226	0.971997	5.91117	7.19126	NA	NA	1	1.28009	0.173098	strong	rs933738:C
chr12	51220466	51220466	1	+	rs77167808	C	A	SNV	c(-20, 4)	TBX2	HOCOMOCO	TBX2_f1	TBX2_HUMAN	gctggagtgcagtggtgtgatctAggctcactgcaacctccgcctctc	0.798154	0.804295	7.82162	7.8779	NA	NA	1	0.056273	0.00581859	neut	rs77167808:A
chr7	28685919	28685919	1	+	rs757980	G	T	SNV	c(-5, 6)	NKX2-2	HOCOMOCO	NKX22_si	NKX22_HUMAN	gccagatttaaGtggtgacttca	0.916529	0.749864	9.03276	7.42358	NA	NA	1	-1.60919	-0.163557	strong	rs757980:T
chr12	54023792	54023792	1	+	rs736825	C	G	SNV	c(-7, 9)	MAZ	HOCOMOCO	MAZ_f1	MAZ_HUMAN	aatgcggtgtgtgtagGgggggcaggtatgtgc	0.780946	0.854396	8.15735	8.9056	NA	NA	1	0.748252	0.0720242	strong	rs736825:G
chr12	54293705	54293705	1	+	rs7304860	T	A	SNV	c(-6, 15)	REST	HOCOMOCO	REST_f1	REST_HUMAN	gctaaaaatacaaaaattagcTgggcatggtggtgaatgcctg	0.746004	0.662049	14.5647	12.9873	NA	NA	1	-1.57746	-0.0815767	strong	rs7304860:A
chr15	69750549	69750549	1	-	rs7182742	A	C	SNV	c(-5, 11)	IRF3	HOCOMOCO	IRF3_f1	IRF3_HUMAN	gttgttggttgaattcCtttcatttccctgtgg	0.862066	0.865864	10.2799	10.3238	NA	NA	1	0.0439712	0.00370223	neut	rs7182742:C
chr2	176114105	176114105	1	+	rs711818	A	G	SNV	c(-4, 6)	TLX1	HOCOMOCO	TLX1_f1	TLX1_HUMAN	tcttctggccAagaggcaaaa	0.969107	0.703315	4.98937	3.66695	NA	NA	1	-1.32242	-0.257127	strong	rs711818:G
chr16	4439029	4439029	1	-	rs66717543	T	C	SNV	c(-7, 4)	IRF9	HOCOMOCO	IRF9_f1	IRF9_HUMAN	gattaatttttCtttttttttca	0.842577	0.862307	7.70786	7.8773	NA	NA	1	0.169438	0.0187022	neut	rs66717543:C
chr1	1918989	1918989	1	-	rs2295363	A	G	SNV	c(-12, 11)	SP4	HOCOMOCO	SP4_f1	SP4_HUMAN	ggcatgggacggccgacctcgccGcccgtgcctccccatagggcggg	0.814357	0.831187	9.61195	9.80159	NA	NA	1	0.18964	0.0162033	neut	rs2295363:G
chr1	39517602	39517602	1	-	rs1180322	C	T	SNV	c(-1, 15)	MTF1	HOCOMOCO	MTF1_f1	MTF1_HUMAN	aagtacaggcttgagcTattgcacccggccttc	0.875066	0.876368	11.3134	11.3297	NA	NA	1	0.0163589	0.00126972	neut	rs1180322:T
chr1	9293105	9293105	1	+	rs4908834	G	T	SNV	c(-4, 6)	GLI1	HOCOMOCO	GLI1_f1	GLI1_HUMAN	accccgatggGtgggcgaccg	0.919181	0.776503	10.2377	8.67777	NA	NA	1	-1.55995	-0.140266	strong	rs4908834
chr22	50275860	50275860	1	-	rs5771118	T	G	SNV	c(-5, 5)	MBD2	HOCOMOCO	MBD2_si	MBD2_HUMAN	gcaccccaccGgcccccgccc	0.774037	0.966907	7.80834	9.72249	NA	NA	1	1.91415	0.190445	strong	rs5771118:G
chr6	43781426	43781426	1	+	rs3025021	T	A	SNV	c(2, 20)	RREB1	HOCOMOCO	RREB1_si	RREB1_HUMAN	ttgcagggcagcctcttcctcTgggtcggaggctgtggtgggc	0.801216	0.801216	9.82923	9.82923	NA	NA	1	0	0	neut	rs3025021:A
chr17	61457626	61457626	1	+	rs3744447	T	C	SNV	c(2, 8)	THRA	HOCOMOCO	THA_f1	THA_HUMAN	cactaaggcTggcaggtca	0.953138	0.953138	8.15289	8.15289	NA	NA	1	0	0	neut	rs3744447:C
chr17	59865224	59865224	1	-	rs2526358	A	T	SNV	c(-3, 6)	MYBL2	HOCOMOCO	MYBB_f1	MYBB_HUMAN	ataaaatgaAcctggaaac	0.968839	0.848416	4.20656	3.70918	NA	NA	1	-0.497385	-0.11473	weak	rs2526358:T
chr19	19020204	19020204	1	+	rs141292672	C	G	SNV	c(-4, 15)	RARG	HOCOMOCO	RARG_do	RARG_HUMAN	tttggaaggccaaggcaggGggatcacgaggtcaggaga	0.946192	0.953449	8.34996	8.4114	NA	NA	1	0.0614419	0.00697763	neut	rs141292672:G
chr8	38424140	38424140	1	+	rs3925	G	C	SNV	c(-3, 10)	PPARD	HOCOMOCO	PPARD_f1	PPARD_HUMAN	gtacgtaactcagGacacagggctaag	0.860325	0.795675	7.31122	6.7857	NA	NA	1	-0.525518	-0.0622166	weak	rs3925:C
chr19	17324842	17324842	1	-	rs143696449	G	A	SNV	c(-7, 4)	ZNF219	HOCOMOCO	ZN219_f1	ZN219_HUMAN	cctgcccgcccAccccgttggac	0.890894	0.910228	8.63826	8.82048	NA	NA	1	0.18222	0.0188506	neut	rs143696449:A
chr10	13646798	13646798	1	+	rs56161216	A	G	SNV	c(-9, 1)	SP1	HOCOMOCO	SP1_f1	SP1_HUMAN	agggggagggGatgcggagac	0.895013	0.963315	9.45114	10.1562	NA	NA	1	0.70503	0.0669238	strong	rs56161216
chr20	37933480	37933480	1	-	rs1998049	C	T	SNV	c(-3, 7)	EGR2	HOCOMOCO	EGR2_si	EGR2_HUMAN	tgccaccccaCccccaccctg	0.939678	0.820754	9.8383	8.61774	NA	NA	1	-1.22055	-0.116717	strong	rs1998049:T
chr8	19505795	19505795	1	+	rs117494579	G	A	SNV	c(-7, 6)	ELF3	HOCOMOCO	ELF3_f1	ELF3_HUMAN	aaaaccaccacccAggaaatccacgca	0.799965	0.91854	7.8569	8.97485	NA	NA	1	1.11795	0.114745	strong	rs117494579:A
chr22	50275860	50275860	1	-	rs5771118	T	C	SNV	c(-1, 17)	SP1	HOCOMOCO	SP1_f2	SP1_HUMAN	accgcccagcaccccaccCgcccccgcccccgggggc	0.952949	0.953644	10.7034	10.7109	NA	NA	1	0.00752057	0.000670759	neut	rs5771118:C
chr9	127909942	127909942	1	-	rs10739700	C	A	SNV	c(-4, 10)	ESR2	HOCOMOCO	ESR2_do	ESR2_HUMAN	gtgcccggcctggcCggtctgacctgcag	0.902277	0.84257	9.288	8.69019	NA	NA	1	-0.59781	-0.0582294	weak	rs10739700:A
chr12	52935447	52935447	1	-	rs187809440	C	T	SNV	c(-3, 11)	ZNF423	HOCOMOCO	ZN423_f1	ZN423_HUMAN	ctgtaatcccagcaCtctgggaggccgag	0.747403	0.670102	16.3574	14.6921	NA	NA	1	-1.66531	-0.0763934	strong	rs187809440:T
chr12	51641864	51641864	1	-	rs10735836	C	G	SNV	c(-3, 6)	RUNX1	HOCOMOCO	RUNX1_f1	RUNX1_HUMAN	aaaaacaaaCcacaacagt	0.987508	0.764667	8.18178	6.37467	NA	NA	1	-1.80711	-0.218168	strong	rs10735836:G
chr17	1719556	1719556	1	+	rs12948283	G	C	SNV	c(-7, 6)	IRF2	HOCOMOCO	IRF2_f1	IRF2_HUMAN	cgtctcaaaaaaaGaaaaaaaaaaaaa	0.900143	0.797583	11.7004	10.3886	NA	NA	1	-1.31183	-0.101083	strong	rs12948283:C
chr16	2608384	2608384	1	-	rs189794920	A	G	SNV	c(-3, 9)	NR2C1	HOCOMOCO	NR2C1_si	NR2C1_HUMAN	ctcgaactcctgAcctccggtgatc	0.935961	0.767553	9.1892	7.58101	NA	NA	1	-1.60818	-0.164088	strong	rs189794920
chr20	63741353	63741353	1	-	rs4809221	G	C	SNV	c(-2, 5)	KLF6	HOCOMOCO	KLF6_si	KLF6_HUMAN	gcaccccGcccccat	1	0.871528	5.97811	5.23156	NA	NA	1	-0.746552	-0.124881	strong	rs4809221:C
chr6	31357178	31357178	1	+	rs34437781	C	A	SNV	c(2, 22)	SP4	HOCOMOCO	SP4_f1	SP4_HUMAN	gcatctcggcgtctgaggagactCtgagtccgggtgggtgcgtgggg	0.767767	0.767767	9.08696	9.08696	NA	NA	1	0	0	neut	rs34437781:A
chr12	52286982	52286982	1	+	rs59448276	G	A	SNV	c(-4, 6)	ELK4	HOCOMOCO	ELK4_f1	ELK4_HUMAN	tccccacaccGgaagtgaata	0.999633	0.853423	10.6745	9.13056	NA	NA	1	-1.5439	-0.144583	strong	rs59448276:A
chr17	40075600	40075600	1	+	rs939348	T	G	SNV	c(-3, 9)	FOXJ3	HOCOMOCO	FOXJ3_f2	FOXJ3_HUMAN	aagagtctgtgcTtaatgtttggag	0.925145	0.784139	13.0859	11.1085	NA	NA	1	-1.97743	-0.139889	strong	rs939348:G
chr12	53738807	53738807	1	-	rs938729214	C	A	SNV	c(-3, 11)	ZNF148	HOCOMOCO	ZN148_si	ZN148_HUMAN	tcttccttctccccCactccctggcgccc	0.866752	0.79698	9.75226	8.98952	NA	NA	1	-0.762742	-0.0680479	strong	rs938729214:A
chr19	727401	727401	1	-	rs77432625	C	G	SNV	c(-7, 7)	ZBTB4	HOCOMOCO	ZBTB4!METH_f1	ZBTB4!METH_HUMAN	ccctgacccccaacCtcgattgtgattct	0.855931	0.833152	8.27623	8.06066	NA	NA	1	-0.215567	-0.0223627	neut	rs77432625:G
chr7	28685816	28685816	1	+	rs75604893	G	T	SNV	c(-12, 2)	FOXC1	HOCOMOCO	FOXC1_f1	FOXC1_HUMAN	ccctttgtttacccTtttctaagggcaag	0.846033	0.871102	10.7149	11.0257	NA	NA	1	0.310834	0.0246226	neut	rs75604893:T
chr22	19987131	19987131	1	+	rs7292055	G	C	SNV	c(-8, 11)	SP3	HOCOMOCO	SP3_f1	SP3_HUMAN	gcgctggccagcagcggggGaggcggtggctggaccagg	0.884526	0.787126	8.69358	7.78391	NA	NA	1	-0.909671	-0.093089	strong	rs7292055:C
chr22	19987131	19987131	1	+	rs7292055	G	A	SNV	c(-9, 9)	SP1	HOCOMOCO	SP1_f2	SP1_HUMAN	cgctggccagcagcggggGaggcggtggctggaccag	0.882976	0.804284	9.94686	9.0961	NA	NA	1	-0.850758	-0.075879	strong	rs7292055:A
chr9	116363822	116363822	1	-	rs7027103	G	A	SNV	c(-7, 4)	HIVEP1	HOCOMOCO	ZEP1_f1	ZEP1_HUMAN	tcatggggactGtccatcctttt	0.863089	0.863089	8.10541	8.10541	NA	NA	1	0	0	neut	rs7027103:A
chr3	133771490	133771490	1	+	rs6794370	A	C	SNV	c(1, 18)	ZFX	HOCOMOCO	ZFX_f1	ZFX_HUMAN	tcacgcctgtaatcccagCactttgggaggccgaggc	0.937287	0.940989	10.6792	10.7202	NA	NA	1	0.0410417	0.00360825	neut	rs6794370:C
chr19	1031439	1031439	1	+	rs67538026	C	G	SNV	c(-5, 6)	NEUROD1	HOCOMOCO	NDF1_f1	NDF1_HUMAN	ttagccaggcaGctgtaatccca	0.872377	0.949998	7.57509	8.23501	NA	NA	1	0.659924	0.0762026	weak	rs67538026:G
chr11	114160370	114160370	1	-	rs636406	C	G	SNV	c(-16, 1)	PAX2	HOCOMOCO	PAX2_f1	PAX2_HUMAN	atgtcatttctgaaaggGagacggagctccggctt	0.870057	0.876659	5.5105	5.55002	NA	NA	1	0.0395161	0.00628403	neut	rs636406:G
chr1	170603805	170603805	1	+	rs10919437	T	A	SNV	c(1, 12)	FOXJ3	HOCOMOCO	FOXJ3_f2	FOXJ3_HUMAN	cctccatgtcttTtttttttatttt	0.913672	0.894428	12.925	12.6552	NA	NA	1	-0.269866	-0.0190912	neut	rs10919437:A
chr14	74980075	74980075	1	+	rs12882664	C	G	SNV	c(-1, 18)	RARG	HOCOMOCO	RARG_do	RARG_HUMAN	ggacctccgagagggacccGgggaagccaagaggacacg	0.870516	0.876229	7.70922	7.75759	NA	NA	1	0.0483695	0.00549307	neut	rs12882664:G
chr16	89197443	89197443	1	-	rs3743986	T	A	SNV	c(1, 8)	TFAP2A	HOCOMOCO	AP2A_f2	AP2A_HUMAN	aggctctcTccccaggc	0.96659	0.964614	8.11285	8.09648	NA	NA	1	-0.016363	-0.00195039	neut	rs3743986:A
chr10	75094806	75094806	1	+	rs3088142	C	G	SNV	c(-11, 3)	FOXC2	HOCOMOCO	FOXC2_f1	FOXC2_HUMAN	gcgtcatgttctcaCagatcatgaggaag	0.853977	0.809247	6.94087	6.60267	NA	NA	1	-0.338201	-0.042039	neut	rs3088142:G
chr15	95647253	95647253	1	-	rs10520797	G	A	SNV	c(-2, 18)	ONECUT2	HOCOMOCO	ONEC2_si	ONEC2_HUMAN	gcagccataattagctttaaAagaaatccatttggtatgca	0.832181	0.842063	8.30543	8.398	NA	NA	1	0.0925782	0.00937254	neut	rs10520797
chr12	54378312	54378312	1	+	rs2605490	A	G	SNV	c(2, 14)	TFCP2	HOCOMOCO	TFCP2_f1	TFCP2_HUMAN	ctggggaggggtgaaAgccagcacctcccag	0.90636	0.90636	5.89913	5.89913	NA	NA	1	0	0	neut	rs2605490:G
chr1	9293125	9293125	1	+	rs187506632	G	T	SNV	c(-5, 11)	MAZ	HOCOMOCO	MAZ_f1	MAZ_HUMAN	gcgaccggcccgggagGgggaggcgcggggggc	0.86413	0.841929	9.00476	8.7786	NA	NA	1	-0.226162	-0.0217696	neut	rs187506632:T
chr16	73878689	73878689	1	+	rs1104608	G	C	SNV	c(-2, 11)	MEF2A	HOCOMOCO	MEF2A_f1	MEF2A_HUMAN	cgaaaacaagattGttatttataacct	0.88954	0.881734	10.9815	10.8862	NA	NA	1	-0.0953027	-0.0077292	neut	rs1104608:C
chr12	53049172	53049172	1	+	rs12369033	G	C	SNV	c(-6, 4)	SP1	HOCOMOCO	SP1_f1	SP1_HUMAN	tgtgttgggaGgggggacctc	0.893468	0.809308	9.43519	8.56648	NA	NA	1	-0.868709	-0.0824607	strong	rs12369033:C
chr1	173906263	173906263	1	+	rs2227612	T	G	SNV	c(1, 14)	FOXC1	HOCOMOCO	FOXC1_f1	FOXC1_HUMAN	gttggtccatagttTagtgtttacttgag	0.940138	0.939609	11.8817	11.8751	NA	NA	1	-0.00655753	-0.000519452	neut	rs2227612
chr12	52196220	52196220	1	-	rs10783496	A	G	SNV	c(-3, 18)	ZNF143	HOCOMOCO	ZN143_si	ZN143_HUMAN	cgagtagctgggactacaggcAcatgccaccatgcccagttaa	0.865439	0.84965	10.6467	10.4584	NA	NA	1	-0.18834	-0.0153724	neut	rs10783496:G
chr12	56240799	56240799	1	+	rs61937675	C	T	SNV	c(-1, 6)	MAF	HOCOMOCO	MAF_f1	MAF_HUMAN	gacagtgTgctgagg	0.887827	0.969452	6.5448	7.13072	NA	NA	1	0.585922	0.0797172	weak	rs61937675:T
chr12	121535412	121535412	1	+	rs28520411	G	C	SNV	c(-9, 5)	ZNF148	HOCOMOCO	ZN148_si	ZN148_HUMAN	tcaggggctgggggGcaggacaatgggga	0.888294	0.787274	9.98774	8.88341	NA	NA	1	-1.10433	-0.0985226	strong	rs28520411:C
chr12	53349280	53349280	1	-	rs10735851	G	A	SNV	c(-11, 3)	OTX2	HOCOMOCO	OTX2_si	OTX2_HUMAN	cgcctgtaatcccaGcactttgggaggcc	0.964969	0.948461	8.51347	8.37233	NA	NA	1	-0.141141	-0.0160151	neut	rs10735851:A
chr2	241070501	241070501	1	+	rs114262236	G	C	SNV	c(-2, 6)	KLF8	HOCOMOCO	KLF8_f1	KLF8_HUMAN	cgggtgccGagggtggc	0.902696	0.780097	5.60015	4.8855	NA	NA	1	-0.714645	-0.115876	strong	rs114262236:C
chr5	131430969	131430969	1	+	rs1291602	T	A	SNV	c(-1, 7)	FOXP2	HOCOMOCO	FOXP2_si	FOXP2_HUMAN	atactctcTgtttaact	0.955698	0.760667	7.93127	6.3329	NA	NA	1	-1.59837	-0.192706	strong	rs1291602:A
chr12	49951888	49951888	1	-	rs11169225	T	A	SNV	c(1, 8)	NR2F1	HOCOMOCO	COT1_si	COT1_HUMAN	tggaggaaTgacctgtg	0.954641	0.836124	7.78634	6.84516	NA	NA	1	-0.941175	-0.115531	strong	rs11169225
chr17	47810372	47810372	1	-	rs16948401	G	A	SNV	c(-8, 8)	THRA	HOCOMOCO	THA_f2	THA_HUMAN	tgagtcagatgacctcAatgggcccttccagct	0.900032	0.922624	5.51867	5.64661	NA	NA	1	0.12794	0.0210262	neut	rs16948401:A
chr12	55662031	55662031	1	-	rs11614818	C	T	SNV	c(-6, 8)	ELF2	HOCOMOCO	ELF2_f1	ELF2_HUMAN	actgtaacctctgcTtcctgggttccagt	0.767894	0.925158	6.92958	8.27672	NA	NA	1	1.34713	0.151061	strong	rs11614818
chr12	111446804	111446804	1	+	rs3184504	T	G	SNV	c(-13, 5)	MLXIPL	HOCOMOCO	MLXPL_f1	MLXPL_HUMAN	agcatccaggaggtccggTggtgcacacggcttgaga	0.826959	0.826601	8.59256	8.58901	NA	NA	1	-0.00354953	-0.000344232	neut	rs3184504:G
chr15	90880313	90880313	1	-	rs6224	G	C	SNV	c(-7, 5)	PLAG1	HOCOMOCO	PLAG1_si	PLAG1_HUMAN	cccagcgccgccCcctctcacagcc	0.825652	0.972149	5.71144	6.68564	NA	NA	1	0.974196	0.141787	strong	rs6224:C
chr7	76482929	76482929	1	-	rs151329883	C	T	SNV	c(-11, 12)	SP4	HOCOMOCO	SP4_f1	SP4_HUMAN	gcataccccgtcccccagcacccCccacacaggaccgcttctgtgtt	0.786431	0.713291	9.29726	8.47311	NA	NA	1	-0.824152	-0.0704175	strong	rs151329883:T
chr12	122133584	122133584	1	-	rs36045144	A	C	SNV	c(-5, 5)	KLF1	HOCOMOCO	KLF1_f1	KLF1_HUMAN	gccccgccccAccgcccatct	0.904832	0.814902	8.48579	7.673	NA	NA	1	-0.812791	-0.0869675	strong	rs36045144:C
chr12	51371193	51371193	1	+	rs10876165	T	G	SNV	c(-1, 10)	NFE2L2	HOCOMOCO	NF2L2_si	NF2L2_HUMAN	caagcaattctGctgcctcagcc	0.791246	0.909413	6.24848	7.13684	NA	NA	1	0.888362	0.113632	strong	rs10876165:G
chr19	38719953	38719953	1	-	rs62119115	G	A	SNV	c(2, 20)	ZBTB7B	HOCOMOCO	ZBT7B_si	ZBT7B_HUMAN	ctggttcagcggcctccacacGtccctgccccacccctacctg	0.853198	0.853198	9.97728	9.97728	NA	NA	1	0	0	neut	rs62119115
chr10	72340884	72340884	1	+	rs9416018	G	A	SNV	c(-12, 2)	NR2F2	HOCOMOCO	COT2_f2	COT2_HUMAN	tgggggtcagagggGctgagtcaggagcc	0.869209	0.865304	5.87241	5.84747	NA	NA	1	-0.0249473	-0.00371904	neut	rs9416018
chr17	81397410	81397410	1	-	rs8074440	A	T	SNV	c(-7, 8)	FOXO1	HOCOMOCO	FOXO1_si	FOXO1_HUMAN	gaaaaaaaaaaaaaaAaacaaccacaaaaca	0.986033	0.847239	9.57471	8.26445	NA	NA	1	-1.31026	-0.134987	strong	rs8074440:T
chr14	60638020	60638020	1	-	rs8014133	A	C	SNV	c(-15, 3)	SP1	HOCOMOCO	SP1_f2	SP1_HUMAN	ggccccagccctccccccCgcctgtgctgggctccgc	0.870625	0.876651	9.81333	9.87848	NA	NA	1	0.0651481	0.00581055	neut	rs8014133:C
chr19	3428836	3428836	1	+	rs7507204	G	A	SNV	c(-17, 1)	SP1	HOCOMOCO	SP1_f2	SP1_HUMAN	gggggaggcggagggggcGtgctgacaccagctggcc	0.859608	0.858912	9.69422	9.6867	NA	NA	1	-0.00752057	-0.000670759	neut	rs7507204:A
chr12	54325905	54325905	1	-	rs7297265	A	C	SNV	c(-6, 10)	KLF15	HOCOMOCO	KLF15_f1	KLF15_HUMAN	gctcactgcaatctccAcctcccgggttcaagc	0.877311	0.856014	6.76504	6.60905	NA	NA	1	-0.155991	-0.0203546	neut	rs7297265:C
chr14	99675352	99675352	1	+	rs7158073	T	C	SNV	c(-1, 9)	GLI1	HOCOMOCO	GLI1_f1	GLI1_HUMAN	gaggtgttcgTgggcggacgc	0.866419	0.706707	9.66086	7.91466	NA	NA	1	-1.74619	-0.157013	strong	rs7158073
chr14	53306807	53306807	1	-	rs7143361	G	A	SNV	c(2, 7)	TCF4	HOCOMOCO	ITF2_f1	ITF2_HUMAN	aaattgcaGtgcacctg	0.999414	0.999414	12.684	12.684	NA	NA	1	0	0	neut	rs7143361:A
chr19	18177259	18177259	1	+	rs7125	A	G	SNV	c(-21, 3)	TAL1	HOCOMOCO	TAL1_f2	TAL1_HUMAN	cggacagatgctctccagccaccAcacgagtatgtgccctgggtcacc	0.837257	0.828497	12.0628	11.9402	NA	NA	1	-0.12257	-0.00854748	neut	rs7125:G
chr1	67686705	67686705	1	+	rs681673	T	C	SNV	c(-11, 4)	TFCP2	HOCOMOCO	TFCP2_f1	TFCP2_HUMAN	gggtggctgcctttgCccgactagagtgtgg	0.785119	0.920583	5.14764	5.98728	NA	NA	1	0.839647	0.129584	strong	rs681673:C
chr2	55050505	55050505	1	-	rs6545468	C	G	SNV	c(-7, 1)	MZF1	HOCOMOCO	MZF1_f1	MZF1_HUMAN	tgtccccaCttgccgcc	0.988728	0.950403	9.71943	9.34647	NA	NA	1	-0.372963	-0.0379447	neut	rs6545468
chr1	31699894	31699894	1	-	rs2228552	G	T	SNV	c(-9, 2)	HLTF	HOCOMOCO	HLTF_f1	HLTF_HUMAN	tgatggcagacTtcttcatgagg	0.901044	0.90183	4.96064	4.96477	NA	NA	1	0.00412894	0.000753358	neut	rs2228552:T
chr12	53054536	53054536	1	+	rs11170386	C	T	SNV	c(-20, 3)	SP4	HOCOMOCO	SP4_f1	SP4_HUMAN	gacgtcaccagcggaggcgaggcCgccagggggcgggaccagagtgg	0.783533	0.755709	9.26461	8.95108	NA	NA	1	-0.313528	-0.0267886	neut	rs11170386:T
chr12	53350374	53350374	1	+	rs191643352	G	A	SNV	c(-6, 4)	SREBF1	HOCOMOCO	SRBP1_f2	SRBP1_HUMAN	ggagaatggcGtgaacccggg	0.931442	0.849757	6.13876	5.61911	NA	NA	1	-0.519646	-0.0790348	weak	rs191643352:A
chr19	17324842	17324842	1	-	rs143696449	G	C	SNV	c(-8, 2)	EGR4	HOCOMOCO	EGR4_f1	EGR4_HUMAN	ctgcccgcccGccccgttgga	0.931661	0.924552	7.67507	7.6196	NA	NA	1	-0.0554701	-0.00675782	neut	rs143696449:C
chr3	71306089	71306089	1	+	rs35592432	G	C	SNV	c(-4, 5)	ELF1	HOCOMOCO	ELF1_f1	ELF1_HUMAN	aatatgcagGaagaggccc	0.973385	0.764347	8.87384	6.99309	NA	NA	1	-1.88075	-0.206374	strong	rs35592432
chr10	36172639	36172639	1	+	rs1451193	G	A	SNV	c(-7, 5)	FOXM1	HOCOMOCO	FOXM1_f1	FOXM1_HUMAN	agtgtgttgtatGgttcttgtctgg	0.922821	0.843786	5.32688	4.89275	NA	NA	1	-0.434126	-0.0754896	weak	rs1451193:A
chr3	186085743	186085743	1	-	rs112545201	C	T	SNV	c(-7, 10)	NR1I3	HOCOMOCO	NR1I3_f2	NR1I3_HUMAN	tctcaaactcctgacctTaggtgatccgcctgcct	0.867693	0.881035	9.30741	9.44694	NA	NA	1	0.13953	0.013051	neut	rs112545201
chr12	53954369	53954369	1	-	rs4332564	G	C	SNV	c(-3, 5)	MZF1	HOCOMOCO	MZF1_f1	MZF1_HUMAN	cccacttcCcctctact	0.800077	0.992601	7.88356	9.75712	NA	NA	1	1.87356	0.190613	strong	rs4332564:C
chr16	552047	552047	1	-	rs572578302	G	C	SNV	c(-11, 7)	CTCF	HOCOMOCO	CTCF_f2	CTCF_HUMAN	cccgtcctcccgccacctGcaggtacttcgactccgt	0.917007	0.911488	11.2596	11.1942	NA	NA	1	-0.0654365	-0.00534446	neut	rs572578302:C
chr12	55662031	55662031	1	-	rs11614818	C	T	SNV	c(-2, 6)	ETS1	HOCOMOCO	ETS1_si	ETS1_HUMAN	acctctgcTtcctgggt	0.898457	0.967786	7.14165	7.68334	NA	NA	1	0.541696	0.0682662	weak	rs11614818
chr19	10585283	10585283	1	+	rs2023335	A	G	SNV	c(-2, 7)	IRF7	HOCOMOCO	IRF7_f1	IRF7_HUMAN	aagaagaaaAaaagaaaga	0.94052	0.828195	7.60163	6.71099	NA	NA	1	-0.890636	-0.110319	strong	rs2023335:G
chr9	113594249	113594249	1	+	rs10817493	C	G	SNV	c(1, 23)	SP4	HOCOMOCO	SP4_f1	SP4_HUMAN	ggtgcctcctacagaccaatctgGggccccaaggtggggggccctac	0.755087	0.770568	8.94408	9.11852	NA	NA	1	0.17444	0.0149046	neut	rs10817493:G
chr5	72848178	72848178	1	+	rs34651	C	T	SNV	c(-5, 11)	PURA	HOCOMOCO	PURA_f1	PURA_HUMAN	gcagcagcagcagacgTtggcggccgggctgcc	0.840527	0.848087	4.93079	4.97252	NA	NA	1	0.0417311	0.00718133	neut	rs34651:T
chr1	93584684	93584684	1	-	rs12066343	T	G	SNV	c(-14, 7)	RREB1	HOCOMOCO	RREB1_si	RREB1_HUMAN	tcgggggacccccacacagccGcctcctgctgagctgggaaaa	0.876753	0.882556	10.7283	10.7974	NA	NA	1	0.0690689	0.00566359	neut	rs12066343:G
chr17	46028361	46028361	1	+	rs117379709	G	A	SNV	c(-5, 3)	NR5A1	HOCOMOCO	STF1_f1	STF1_HUMAN	attccaagGacaagaaa	0.976489	0.765277	7.77821	6.13658	NA	NA	1	-1.64163	-0.20621	strong	rs117379709
chr20	31838494	31838494	1	+	rs6060986	G	A	SNV	c(-1, 17)	SP1	HOCOMOCO	SP1_f2	SP1_HUMAN	ctgcttgagaggctgttaGctgtggggaggagatggg	0.861702	0.857574	9.71686	9.67224	NA	NA	1	-0.0446235	-0.00397996	neut	rs6060986
chr8	116353176	116353176	1	-	rs11778307	A	G	SNV	c(-4, 9)	HOXC8	HOCOMOCO	HXC8_f1	HXC8_HUMAN	ggtttaacatactAtaaatgaacagct	0.925958	0.890207	6.01658	5.79687	NA	NA	1	-0.219714	-0.0339503	neut	rs11778307
chr16	88710665	88710665	1	+	rs12925612	G	C	SNV	c(-2, 10)	EPAS1	HOCOMOCO	EPAS1_si	EPAS1_HUMAN	aagctgggtccaGagtgcgtgtgtg	0.870187	0.7656	6.75373	5.96867	NA	NA	1	-0.785055	-0.101584	strong	rs12925612
chr11	65794786	65794786	1	+	rs2276133	G	A	SNV	c(-1, 11)	HNF4A	HOCOMOCO	HNF4A_f1	HNF4A_HUMAN	ccgcggccgtgcGggaaaagtccag	0.883313	0.784636	8.04852	7.17957	NA	NA	1	-0.868951	-0.095741	strong	rs2276133
chr17	1719556	1719556	1	+	rs12948283	G	A	SNV	c(-7, 6)	IRF2	HOCOMOCO	IRF2_f1	IRF2_HUMAN	cgtctcaaaaaaaGaaaaaaaaaaaaa	0.900143	0.784053	11.7004	10.2155	NA	NA	1	-1.48489	-0.114419	strong	rs12948283:A
chr1	26692640	26692640	1	+	rs112203773	C	T	SNV	c(-6, 7)	E2F1	HOCOMOCO	E2F1_f2	E2F1_HUMAN	tgctgttccgcggCgggaacgtgtggg	0.948522	0.783309	7.47882	6.21129	NA	NA	1	-1.26753	-0.160981	strong	rs112203773:T
chr12	52286982	52286982	1	+	rs59448276	G	C	SNV	c(-4, 6)	ELK4	HOCOMOCO	ELK4_f1	ELK4_HUMAN	tccccacaccGgaagtgaata	0.999633	0.85192	10.6745	9.11469	NA	NA	1	-1.55977	-0.146069	strong	rs59448276:C
chr1	1027633	1027633	1	+	rs9442389	C	A	SNV	c(-9, 2)	NFE2L2	HOCOMOCO	NF2L2_si	NF2L2_HUMAN	catgctgggtcActtggggcggc	0.855384	0.96881	6.73066	7.58337	NA	NA	1	0.852714	0.109073	strong	rs9442389:A
chr12	53925943	53925943	1	+	rs894734	A	G	SNV	c(-4, 9)	NR2E3	HOCOMOCO	NR2E3_f1	NR2E3_HUMAN	agggtgacagaacGcaaaaatgaaatt	0.817982	0.821577	8.23105	8.26552	NA	NA	1	0.0344704	0.00345528	neut	rs894734
chr14	74514277	74514277	1	-	rs862051	C	T	SNV	c(-7, 1)	MYOD1	HOCOMOCO	MYOD1_f1	MYOD1_HUMAN	gccatctgTcttcttcc	0.95722	0.979633	7.99913	8.18339	NA	NA	1	0.184263	0.0220652	neut	rs862051:T
chr10	46015355	46015355	1	+	rs78937603	G	T	SNV	c(2, 9)	EGR4	HOCOMOCO	EGR4_f1	EGR4_HUMAN	actttttttgGgggggtgggg	0.954974	0.954974	7.85697	7.85697	NA	NA	1	0	0	neut	rs78937603:T
chr7	25952890	25952890	1	-	rs7789194	T	C	SNV	c(-4, 12)	ZBTB7A	HOCOMOCO	ZBT7A_f1	ZBT7A_HUMAN	gatgtaacgtgcggggTccaccctcagcgattg	0.938641	0.932791	5.70464	5.67053	NA	NA	1	-0.0341077	-0.00562611	neut	rs7789194:C
chr19	727401	727401	1	+	rs77432625	C	A	SNV	c(-4, 10)	ZBTB4	HOCOMOCO	ZBTB4!METH_f1	ZBTB4!METH_HUMAN	ccctgacccccaacAtcgattgtgattct	0.855931	0.859772	8.27623	8.31257	NA	NA	1	0.0363456	0.00377046	neut	rs77432625:A
chr15	70093079	70093079	1	-	rs72749676	G	C	SNV	c(-1, 9)	DBP	HOCOMOCO	DBP_si	DBP_HUMAN	gccccttccaGttgcagaacc	0.946656	0.945401	6.34866	6.34052	NA	NA	1	-0.00814592	-0.00121672	neut	rs72749676:C
chr9	132006056	132006056	1	+	rs7025089	C	A	SNV	c(-4, 8)	POU4F2	HOCOMOCO	PO4F2_si	PO4F2_HUMAN	tctgtggtatttAatgaatactgtt	0.77435	0.903257	8.54811	9.93384	NA	NA	1	1.38573	0.126276	strong	rs7025089:A
chr8	38427063	38427063	1	+	rs6984358	C	T	SNV	c(-8, 3)	YY1	HOCOMOCO	TYY1_f2	TYY1_HUMAN	agccaagatggCaccactgcact	0.964015	0.9116	11.3921	10.7878	NA	NA	1	-0.604296	-0.0511814	weak	rs6984358:T
chr11	114160370	114160370	1	-	rs636406	C	A	SNV	c(-16, 1)	PAX2	HOCOMOCO	PAX2_f1	PAX2_HUMAN	atgtcatttctgaaaggAagacggagctccggctt	0.870057	0.878516	5.5105	5.56114	NA	NA	1	0.0506341	0.00805206	neut	rs636406:A
chr18	55417069	55417069	1	+	rs2919451	C	T	SNV	c(-2, 8)	ETS2	HOCOMOCO	ETS2_f1	ETS2_HUMAN	ggcccgacgaCggaagagggg	0.983445	0.971166	6.38293	6.30592	NA	NA	1	-0.0770079	-0.0118716	neut	rs2919451
chr14	74980075	74980075	1	+	rs12882664	C	A	SNV	c(-1, 18)	RARG	HOCOMOCO	RARG_do	RARG_HUMAN	ggacctccgagagggacccAgggaagccaagaggacacg	0.870516	0.871562	7.70922	7.71807	NA	NA	1	0.00885639	0.00100577	neut	rs12882664:A
chr16	89197443	89197443	1	-	rs3743986	T	G	SNV	c(1, 8)	TFAP2A	HOCOMOCO	AP2A_f2	AP2A_HUMAN	aggctctcGccccaggc	0.96659	0.998225	8.11285	8.37487	NA	NA	1	0.262027	0.0312324	neut	rs3743986:G
chr12	52254374	52254374	1	+	rs139727704	A	G	SNV	c(-6, 5)	ZNF219	HOCOMOCO	ZN219_f1	ZN219_HUMAN	tcctaaaggggGgaaggtggcac	0.740242	0.899226	7.21841	8.71679	NA	NA	1	1.49838	0.155007	strong	rs139727704
chr12	49335854	49335854	1	+	rs117895796	C	T	SNV	c(-5, 7)	STAT4	HOCOMOCO	STAT4_si	STAT4_HUMAN	gtgacgctgtttCggggaataatct	0.928483	0.829602	8.34451	7.48118	NA	NA	1	-0.863327	-0.0962576	strong	rs117895796:T
chr1	56549996	56549996	1	+	rs61772626	A	G	SNV	c(-7, 4)	HLTF	HOCOMOCO	HLTF_f1	HLTF_HUMAN	ttacaaagactGgaaatgaagaa	0.73334	0.924829	4.07927	5.08565	NA	NA	1	1.00638	0.183623	strong	rs61772626
chr17	71849759	71849759	1	+	rs16976954	T	A	SNV	c(2, 12)	HOXC8	HOCOMOCO	HXC8_f1	HXC8_HUMAN	agagtttttcaacTgttaatttatgac	0.922931	0.922931	5.99798	5.99798	NA	NA	1	0	0	neut	rs16976954:A
chr15	66714680	66714680	1	-	rs12594720	C	T	SNV	c(-5, 13)	CTCF	HOCOMOCO	CTCF_f2	CTCF_HUMAN	cttgcagatggagttcttCctccttgaggcttgagca	0.84677	0.756316	10.4268	9.35413	NA	NA	1	-1.07263	-0.0876057	strong	rs12594720:T
chr1	9293125	9293125	1	+	rs187506632	G	A	SNV	c(-7, 14)	ZBTB7B	HOCOMOCO	ZBT7B_si	ZBT7B_HUMAN	ggtgggcgaccggcccgggagGgggaggcgcggggggccgggc	0.892071	0.844193	10.4145	9.87598	NA	NA	1	-0.538559	-0.0463134	weak	rs187506632:A
chr4	13194440	13194440	1	-	rs4289459	C	A	SNV	c(-13, -1)	HOXA9	HOCOMOCO	HXA9_f1	HXA9_HUMAN	tcattaaaaagtcAggaaacaacaggt	0.732404	0.865887	8.66821	10.1986	NA	NA	1	1.53039	0.130399	strong	rs4289459:A
chr12	53237564	53237564	1	+	rs182599555	T	C	SNV	c(-6, 9)	FOXO1	HOCOMOCO	FOXO1_si	FOXO1_HUMAN	cacagaaattacttgTttttctttatagttt	0.970211	0.824416	9.42534	8.04899	NA	NA	1	-1.37635	-0.141796	strong	rs182599555:C
chr1	7461525	7461525	1	-	rs1616122	C	G	SNV	c(-13, -1)	NR2E3	HOCOMOCO	NR2E3_f1	NR2E3_HUMAN	ttaaatttgaattCgaacagccgcagt	0.811816	0.811141	8.17193	8.16546	NA	NA	1	-0.00647152	-0.000648699	neut	rs1616122:G
chr1	37477488	37477488	1	-	rs12408993	C	A	SNV	c(-1, 7)	ZIC1	HOCOMOCO	ZIC1_f1	ZIC1_HUMAN	gccaccccAcctcccca	0.974177	0.981761	5.65317	5.6963	NA	NA	1	0.0431286	0.00743593	neut	rs12408993:A
chr5	128305091	128305091	1	-	rs27713	G	A	SNV	c(2, 13)	HOXC6	HOCOMOCO	HXC6_f1	HXC6_HUMAN	tgcgatctaaaacaGaaaaaaataaatgt	0.766827	0.766827	11.0136	11.0136	NA	NA	1	0	0	neut	rs27713:A
chr22	50275860	50275860	1	-	rs5771118	T	G	SNV	c(-9, 7)	KLF15	HOCOMOCO	KLF15_f1	KLF15_HUMAN	cgcccagcaccccaccTgcccccgcccccgggg	0.859028	0.8142	6.63113	6.30279	NA	NA	1	-0.328334	-0.042843	neut	rs5771118:G
chr1	112539531	112539531	1	-	rs10857961	C	A	SNV	c(-11, 1)	ENO1	HOCOMOCO	ENOA_si	ENOA_HUMAN	tgtggcacgtgcCtgtagtcccagc	0.957717	0.949255	7.27783	7.21494	NA	NA	1	-0.0628872	-0.00828331	neut	rs10857961:A
chr2	241070501	241070501	1	+	rs114262236	G	A	SNV	c(-2, 6)	KLF8	HOCOMOCO	KLF8_f1	KLF8_HUMAN	cgggtgccGagggtggc	0.902696	0.780097	5.60015	4.8855	NA	NA	1	-0.714645	-0.115876	strong	rs114262236:A
chr11	47748012	47748012	1	+	rs34923397	G	T	SNV	c(-2, 5)	TBX5	HOCOMOCO	TBX5_si	TBX5_HUMAN	ggccaagGtgggagg	0.968054	0.748853	7.98725	6.20662	NA	NA	1	-1.78063	-0.215919	strong	rs34923397:T
chr12	51346566	51346566	1	+	rs17860282	C	T	SNV	c(-7, 2)	THRB	HOCOMOCO	THB_f1	THB_HUMAN	gacctcaggTcacatgatc	0.876326	0.987845	7.63836	8.59341	NA	NA	1	0.955053	0.109808	strong	rs17860282
chr11	67435355	67435355	1	-	rs10274	G	A	SNV	c(-10, 11)	ZBTB7B	HOCOMOCO	ZBT7B_si	ZBT7B_HUMAN	gcacggagggccgcccgccacGccccgcgctcaactgctcccg	0.817217	0.803838	9.57255	9.42205	NA	NA	1	-0.150496	-0.0129419	neut	rs10274:A
chr12	49925303	49925303	1	+	rs297941	A	T	SNV	c(-5, 7)	HNF4A	HOCOMOCO	HNF4A_f1	HNF4A_HUMAN	caaaaatcctgcAaagttcattctc	0.874616	0.729947	7.97193	6.69797	NA	NA	1	-1.27396	-0.140364	strong	rs297941:T
chr12	53160499	53160499	1	-	rs2272306	G	A	SNV	c(-12, 9)	ZNF143	HOCOMOCO	ZN143_si	ZN143_HUMAN	gggtttcctcccaatacccagAgttcttcccaaactctgatgg	0.835459	0.847939	10.2891	10.4379	NA	NA	1	0.148871	0.0121509	neut	rs2272306:A
chr18	79449015	79449015	1	+	rs2278801	A	C	SNV	c(2, 15)	PURA	HOCOMOCO	PURA_f1	PURA_HUMAN	acctccggcctctggcAgggggcggtaggaggg	0.858625	0.858625	5.03069	5.03069	NA	NA	1	0	0	neut	rs2278801:C
chr11	1877434	1877434	1	-	rs1973765	T	C	SNV	c(-4, 12)	PLAG1	HOCOMOCO	PLAG1_f1	PLAG1_HUMAN	cttactctgcatccccTactctgtcccccaggc	0.963477	0.929773	9.41751	9.09731	NA	NA	1	-0.320202	-0.0327925	neut	rs1973765:C
chr5	168025246	168025246	1	+	rs17069646	T	C	SNV	c(-5, 7)	STAT4	HOCOMOCO	STAT4_si	STAT4_HUMAN	ctgaaacaatttCgaggaagccaaa	0.817121	0.912433	7.37221	8.20437	NA	NA	1	0.832161	0.0927828	strong	rs17069646:C
chr7	14197615	14197615	1	+	rs10260511	C	A	SNV	c(-13, 1)	STAT2	HOCOMOCO	STAT2_f1	STAT2_HUMAN	ttgtaaaggaaaatAgaattttaatgtgt	0.889488	0.890944	8.45167	8.46509	NA	NA	1	0.0134209	0.00141708	neut	rs10260511:A
chr15	90880313	90880313	1	-	rs6224	G	C	SNV	c(-8, 4)	WT1	HOCOMOCO	WT1_f1	WT1_HUMAN	cccagcgccgccCcctctcacagcc	0.792957	0.914826	7.4833	8.59535	NA	NA	1	1.11205	0.11865	strong	rs6224:C
chr1	26695422	26695422	1	-	rs114165349	G	C	SNV	c(-11, -1)	HLTF	HOCOMOCO	HLTF_f1	HLTF_HUMAN	tttgcagccgcCggtaaagttca	0.945442	0.948645	5.19398	5.21081	NA	NA	1	0.0168349	0.00307166	neut	rs114165349
chr9	127524149	127524149	1	+	rs1891732	G	A	SNV	c(-3, 7)	RARB	HOCOMOCO	RARB_f1	RARB_HUMAN	acaacacaagGtcagagcccc	0.990264	0.842228	9.35148	7.97755	NA	NA	1	-1.37393	-0.145515	strong	rs1891732:A
chr6	41462205	41462205	1	-	rs2496632	T	C	SNV	c(-8, 5)	TEAD1	HOCOMOCO	TEAD1_f1	TEAD1_HUMAN	gtgggcagattccTggggctgcttcca	0.929482	0.881234	6.56729	6.23772	NA	NA	1	-0.329575	-0.046755	neut	rs2496632:C
chr20	37934127	37934127	1	+	rs117435593	G	A	SNV	c(-1, 15)	RARA	HOCOMOCO	RARA_f2	RARA_HUMAN	cagctgaggctcaggaGgtcagggacttgccag	0.861453	0.740546	7.13032	6.18306	NA	NA	1	-0.947264	-0.115298	strong	rs117435593
chr12	53389390	53389390	1	+	rs9739640	A	G	SNV	c(-11, -1)	FUBP1	HOCOMOCO	FUBP1_f1	FUBP1_HUMAN	ttgtatttttaGtcgagattgag	0.924787	0.926345	7.13723	7.14875	NA	NA	1	0.0115252	0.00149806	neut	rs9739640:G
chr19	10616561	10616561	1	-	rs8106542	C	G	SNV	c(-3, 12)	IRF4	HOCOMOCO	IRF4_si	IRF4_HUMAN	tcctgtctctattttCacttttatttttaga	0.912851	0.849416	10.0823	9.39768	NA	NA	1	-0.684631	-0.0621099	weak	rs8106542:G
chr19	10598016	10598016	1	-	rs8105074	T	C	SNV	c(1, 14)	SRF	HOCOMOCO	SRF_do	SRF_HUMAN	tgcatcataaatgtCattcccaatatggg	0.86881	0.870238	9.82374	9.83946	NA	NA	1	0.0157207	0.00139508	neut	rs8105074
chr12	50113396	50113396	1	-	rs7964698	C	T	SNV	c(-13, 5)	CTCF	HOCOMOCO	CTCF_f2	CTCF_HUMAN	actacaagctccgccttcTgggttcatgccattctcc	0.830665	0.857429	10.2358	10.5532	NA	NA	1	0.317372	0.025921	neut	rs7964698
chr4	94640308	94640308	1	+	rs7690296	A	G	SNV	c(-1, 10)	NFE2L2	HOCOMOCO	NF2L2_si	NF2L2_HUMAN	caaacagcgctGcttactcagga	0.800055	0.916384	6.31471	7.18925	NA	NA	1	0.874537	0.111864	strong	rs7690296
chr2	69412480	69412480	1	-	rs74847504	A	T	SNV	c(-13, 3)	KLF15	HOCOMOCO	KLF15_f1	KLF15_HUMAN	gcaacctccgcctcccAgattcaagcaattctt	0.874937	0.852834	6.74765	6.58576	NA	NA	1	-0.16189	-0.0211244	neut	rs74847504:T
chr3	169477878	169477878	1	+	rs73174309	C	T	SNV	c(-8, 3)	HNF4G	HOCOMOCO	HNF4G_f1	HNF4G_HUMAN	tctagacaaagTgcaagcacagg	0.883325	0.913282	7.56576	7.81002	NA	NA	1	0.244266	0.0286794	neut	rs73174309:T
chr9	136967018	136967018	1	-	rs7019538	T	C	SNV	c(-1, 15)	TLX1	HOCOMOCO	TLX1_f2	TLX1_HUMAN	agtgcaatggtgcgatCttggctcactgcaacc	0.842904	0.890656	4.30517	4.53323	NA	NA	1	0.22806	0.0451118	neut	rs7019538:C
chr7	73332645	73332645	1	-	rs6943090	C	T	SNV	c(-10, 3)	NR2E3	HOCOMOCO	NR2E3_f1	NR2E3_HUMAN	ttctgtgttttgaCgtggttcttgggt	0.8555	0.811047	8.59075	8.16456	NA	NA	1	-0.426193	-0.0427212	weak	rs6943090
chr12	52505201	52505201	1	+	rs657187	A	G	SNV	c(-6, 9)	POU5F1	HOCOMOCO	PO5F1_do	PO5F1_HUMAN	tttcttttaattagcAttagcatggtatgtc	0.825953	0.686314	9.11851	7.63819	NA	NA	1	-1.48032	-0.135021	strong	rs657187:G
chr1	104741897	104741897	1	+	rs10494021	C	G	SNV	c(-7, 1)	NOBOX	HOCOMOCO	NOBOX_si	NOBOX_HUMAN	agtaattgGtacagctc	0.989552	0.993493	8.48797	8.5213	NA	NA	1	0.0333332	0.00388665	neut	rs10494021:G
chr19	17324842	17324842	1	-	rs143696449	G	A	SNV	c(-8, 2)	EGR4	HOCOMOCO	EGR4_f1	EGR4_HUMAN	ctgcccgcccGccccgttgga	0.931661	0.917198	7.67507	7.56222	NA	NA	1	-0.112846	-0.0137478	neut	rs143696449:A
chr12	122133584	122133584	1	-	rs36045144	A	T	SNV	c(-14, 2)	PURA	HOCOMOCO	PURA_f1	PURA_HUMAN	ctcccagccccgccccTccgcccatctcccccg	0.851162	0.864803	4.98949	5.06479	NA	NA	1	0.0752951	0.0129572	neut	rs36045144:T
chr12	52196220	52196220	1	-	rs10783496	A	C	SNV	c(1, 16)	MAZ	HOCOMOCO	MAZ_f1	MAZ_HUMAN	agctgggactacaggcCcatgccaccatgccca	0.813975	0.845293	8.49383	8.81287	NA	NA	1	0.319043	0.0307101	neut	rs10783496:C
chr8	38424140	38424140	1	-	rs3925	G	C	SNV	c(-2, 9)	SMAD1	HOCOMOCO	SMAD1_si	SMAD1_HUMAN	acgtaactcagCacacagggcta	0.737251	0.885159	5.48544	6.5358	NA	NA	1	1.05036	0.14288	strong	rs3925:C
chr12	24562114	24562114	1	-	rs2291437	T	G	SNV	c(-10, 9)	SP3	HOCOMOCO	SP3_f1	SP3_HUMAN	ctccgcgcctcgggccgccGcccacctctccgccacccc	0.855281	0.878776	8.42045	8.63988	NA	NA	1	0.219429	0.0224547	neut	rs2291437
chr9	95462774	95462774	1	+	rs28377268	G	A	SNV	c(-12, 6)	SP1	HOCOMOCO	SP1_f2	SP1_HUMAN	aaaccacaagccggggagGgggaggaaagagctttct	0.910234	0.803232	10.2416	9.08473	NA	NA	1	-1.15682	-0.103177	strong	rs28377268:A
chr1	183108761	183108761	1	-	rs10752898	T	G	SNV	c(-9, 7)	THRB	HOCOMOCO	THB_do	THB_HUMAN	gaagtcctgaccttctGggatcttacacatgaa	0.87963	0.885471	8.41919	8.47319	NA	NA	1	0.0539947	0.00566465	neut	rs10752898:G
chr14	64935790	64935790	1	+	rs370120147	T	C	SNV	c(-2, 7)	HOXD10	HOCOMOCO	HXD10_f1	HXD10_HUMAN	aaatgtatgCttttttttt	0.923042	0.931524	5.33713	5.38346	NA	NA	1	0.0463219	0.0080456	neut	rs370120147:C
chr16	552047	552047	1	-	rs572578302	G	A	SNV	c(-11, 7)	CTCF	HOCOMOCO	CTCF_f2	CTCF_HUMAN	cccgtcctcccgccacctGcaggtacttcgactccgt	0.917007	0.914086	11.2596	11.225	NA	NA	1	-0.034634	-0.0028287	neut	rs572578302:A
chr12	53561701	53561701	1	-	rs1485394	A	T	SNV	c(-1, 11)	NFYA	HOCOMOCO	NFYA_f1	NFYA_HUMAN	ttcaagatgtttAgccaatgatggg	0.953089	0.933608	10.4527	10.2429	NA	NA	1	-0.209738	-0.0191406	neut	rs1485394:T
chr14	39083280	39083280	1	+	rs2144530	C	G	SNV	c(1, 12)	POU6F1	HOCOMOCO	PO6F1_f1	PO6F1_HUMAN	cagtaagataaaCgcatatctgatt	0.816669	0.80995	11.3244	11.2337	NA	NA	1	-0.0907867	-0.00657795	neut	rs2144530:G
chr1	210291413	210291413	1	+	rs2235797	A	T	SNV	c(2, 13)	HOXC6	HOCOMOCO	HXC6_f1	HXC6_HUMAN	tcctcgagcataaaAgtgttttattgttt	0.83683	0.83683	11.9673	11.9673	NA	NA	1	0	0	neut	rs2235797:T
chr5	158905372	158905372	1	-	rs17543752	T	G	SNV	c(1, 18)	NR1I2	HOCOMOCO	NR1I2_f2	NR1I2_HUMAN	ttgggaaattaaagggccGtgcactctcttgatcatg	0.874072	0.874824	8.71274	8.72003	NA	NA	1	0.00728332	0.000733368	neut	rs17543752:G
chr22	49963202	49963202	1	-	rs1801645	C	T	SNV	c(-8, 3)	ZNF384	HOCOMOCO	ZN384_f1	ZN384_HUMAN	accctgactttTtcctgcgtggg	0.816336	0.994824	8.36498	10.155	NA	NA	1	1.79002	0.175373	strong	rs1801645:T
chr1	183108761	183108761	1	-	rs10752898	T	G	SNV	c(-10, 6)	THRA	HOCOMOCO	THA_f2	THA_HUMAN	gaagtcctgaccttctGggatcttacacatgaa	0.86727	0.869801	5.33313	5.34746	NA	NA	1	0.0143348	0.00235583	neut	rs10752898:G
chr1	15443607	15443607	1	-	rs545634	G	C	SNV	c(-4, 4)	ATF2+ATF4	HOCOMOCO	ATF2+ATF4_f1	ATF2+ATF4_HUMAN	agcaggacGtcacccac	0.931944	0.861735	8.61213	7.97527	NA	NA	1	-0.636859	-0.0690027	weak	rs545634:C
chr12	52915148	52915148	1	+	rs113925811	C	A	SNV	c(-8, 3)	ZNF219	HOCOMOCO	ZN219_f1	ZN219_HUMAN	gcagaggtgggCggatcatgagg	0.935015	0.920855	9.05409	8.92064	NA	NA	1	-0.133454	-0.0138057	neut	rs113925811:A
chr12	53366378	53366378	1	+	rs58123204	A	C	SNV	c(1, 13)	NR1D1	HOCOMOCO	NR1D1_f1	NR1D1_HUMAN	ccgaagcaggtggAtcacgaggtcagg	0.851153	0.832808	9.43739	9.24028	NA	NA	1	-0.197116	-0.0178599	neut	rs58123204:C
chr7	32868523	32868523	1	-	rs1045530	C	T	SNV	c(-20, 3)	TBX3	HOCOMOCO	TBX3_f1	TBX3_HUMAN	aagatgtaatgacctggttaaccTactctaaatcttgaagatggaga	0.801302	0.812149	8.96803	9.08192	NA	NA	1	0.113891	0.0103029	neut	rs1045530:T
chr11	69648088	69648088	1	-	rs3862792	C	T	SNV	c(-4, 3)	ETV4	HOCOMOCO	ETV4_f1	ETV4_HUMAN	acaacttCctgtcct	1	0.788142	6.19141	4.90535	NA	NA	1	-1.28606	-0.207717	strong	rs3862792
chr12	52737892	52737892	1	+	rs11170254	C	G	SNV	c(-9, -1)	FOXJ2	HOCOMOCO	FOXJ2_f1	FOXJ2_HUMAN	tgtttattgGggcactatt	0.942359	0.943581	9.5522	9.56446	NA	NA	1	0.0122682	0.00121098	neut	rs11170254:G
chr21	43421172	43421172	1	-	rs2006112	T	C	SNV	c(1, 11)	EBF1	HOCOMOCO	COE1_f2	COE1_HUMAN	cgccagggcggCgcccccgggaa	0.922907	0.923246	10.206	10.2097	NA	NA	1	0.00371806	0.000336471	neut	rs2006112
chr6	37174552	37174552	1	+	rs180819997	G	A	SNV	c(-3, 10)	ZBTB18	HOCOMOCO	ZN238_f1	ZN238_HUMAN	ctgtggggactccAgctgtgctgggag	0.723544	0.850746	9.42502	11.0332	NA	NA	1	1.60822	0.124473	strong	rs180819997
chr1	113976729	113976729	1	+	rs10732635	T	G	SNV	c(-6, 2)	TFAP2A	HOCOMOCO	AP2A_f2	AP2A_HUMAN	agccctgtGggccctga	0.79817	0.956213	6.71786	8.0269	NA	NA	1	1.30904	0.156031	strong	rs10732635:G
chr21	35739140	35739140	1	+	rs2835112	C	A	SNV	c(-3, 8)	MEF2D	HOCOMOCO	MEF2D_f1	MEF2D_HUMAN	gttaaaaacctAtttgtaggccc	0.814736	0.927065	7.62717	8.6417	NA	NA	1	1.01454	0.109085	strong	rs2835112:A
chr6	41702870	41702870	1	-	rs9369305	C	G	SNV	c(-14, 2)	MAZ	HOCOMOCO	MAZ_f1	MAZ_HUMAN	gtcctgtccccctctcCgggactcaagaccctc	0.822487	0.778951	8.58054	8.13703	NA	NA	1	-0.443504	-0.0426902	weak	rs9369305:G
chr1	36301799	36301799	1	+	rs882799	C	T	SNV	c(-5, 6)	HIF1A	HOCOMOCO	HIF1A_si	HIF1A_HUMAN	gattaaatgtaCgtgcaggatta	0.977123	0.776974	9.75049	7.78733	NA	NA	1	-1.96316	-0.196811	strong	rs882799
chr11	30584312	30584312	1	+	rs7930738	C	G	SNV	c(2, 15)	MAZ	HOCOMOCO	MAZ_f1	MAZ_HUMAN	gtggtgggcagttgcgCgaggcggggtgggggg	0.872944	0.872944	9.09455	9.09455	NA	NA	1	0	0	neut	rs7930738
chr17	2061984	2061984	1	-	rs67457628	C	T	SNV	c(-4, 12)	KLF15	HOCOMOCO	KLF15_f1	KLF15_HUMAN	ccccagatcacaacacCgctctccccacacccc	0.833993	0.714079	6.44777	5.56948	NA	NA	1	-0.878288	-0.114604	strong	rs67457628:T
chr12	54065146	54065146	1	+	rs1006705	A	C	SNV	c(-2, 14)	FLI1	HOCOMOCO	FLI1_f1	FLI1_HUMAN	gcagacatataatcgaCgcaggaaggacctgca	0.948734	0.951709	6.62215	6.64211	NA	NA	1	0.0199639	0.00286582	neut	rs1006705:C
chr8	143929609	143929609	1	-	rs11136335	G	A	SNV	c(-15, 1)	ZBTB4	HOCOMOCO	ZBTB4_si	ZBTB4_HUMAN	ctccaccgcccacctcGcaccagcccaaccgcc	0.786714	0.698279	12.5724	11.2052	NA	NA	1	-1.36719	-0.0861508	strong	rs11136335
chr15	75515351	75515351	1	+	rs11639183	T	G	SNV	c(-1, 6)	IKZF1	HOCOMOCO	IKZF1_f1	IKZF1_HUMAN	gtgaaccTgggaggc	0.992738	0.853476	7.26768	6.25811	NA	NA	1	-1.00957	-0.137913	strong	rs11639183:G
chr20	63562750	63562750	1	+	rs3810484	A	G	SNV	c(-5, 8)	TFAP2D	HOCOMOCO	AP2D_f1	AP2D_HUMAN	ggctgctgggcccGgggcgtgggctgg	0.762205	0.891088	6.46963	7.48174	NA	NA	1	1.01211	0.1214	strong	rs3810484:G
chr12	51863461	51863461	1	+	rs10876214	T	C	SNV	c(-14, 3)	NR1I3	HOCOMOCO	NR1I3_f2	NR1I3_HUMAN	tgccagctcaagggaggTctgaccccatggggacg	0.843172	0.798663	9.05096	8.58547	NA	NA	1	-0.465485	-0.0435394	weak	rs10876214
chr14	32668014	32668014	1	+	rs11850550	G	C	SNV	c(-6, 4)	FOXF2	HOCOMOCO	FOXF2_f1	FOXF2_HUMAN	ttgatgtttaCtttctaccag	0.905834	0.987103	8.31092	9.04273	NA	NA	1	0.73181	0.0799018	strong	rs11850550:C
chr17	71849759	71849759	1	+	rs16976954	T	C	SNV	c(2, 12)	HOXC8	HOCOMOCO	HXC8_f1	HXC8_HUMAN	agagtttttcaacTgttaatttatgac	0.922931	0.922931	5.99798	5.99798	NA	NA	1	0	0	neut	rs16976954:C
chr1	965139	965139	1	-	rs140019196	A	G	SNV	c(1, 9)	E2F5	HOCOMOCO	E2F5_do	E2F5_HUMAN	agctgctcaGtttcccgcc	0.917853	0.919611	9.09598	9.11294	NA	NA	1	0.0169527	0.00171445	neut	rs140019196
chr7	137915944	137915944	1	+	rs273957	C	T	SNV	c(-6, 5)	FOXI1	HOCOMOCO	FOXI1_f1	FOXI1_HUMAN	ttcgtctgtaaTtggctctgtct	0.768163	0.903651	11.1372	13.0882	NA	NA	1	1.95104	0.134781	strong	rs273957:T
chr12	51924594	51924594	1	-	rs3847858	A	T	SNV	c(-7, 8)	IRF4	HOCOMOCO	IRF4_si	IRF4_HUMAN	ggccccaatttccctTtctagacaaagaggg	0.709626	0.89151	7.88896	9.85199	NA	NA	1	1.96303	0.178087	strong	rs3847858:T
chr12	53218007	53218007	1	+	rs11170481	G	A	SNV	c(-5, 16)	ZNF143	HOCOMOCO	ZN143_si	ZN143_HUMAN	tgggatcctagaaccctcactGgattctggcacagacacacag	0.851498	0.708382	10.4804	8.77321	NA	NA	1	-1.70719	-0.139341	strong	rs11170481
chr1	2882915	2882915	1	+	rs11580768	C	T	SNV	c(-5, 5)	MBD2	HOCOMOCO	MBD2_si	MBD2_HUMAN	gaggggcgtcCggagcacctg	0.982481	0.78961	9.87705	7.9629	NA	NA	1	-1.91415	-0.190445	strong	rs11580768:T
chr12	55761184	55761184	1	-	rs143118162	A	T	SNV	c(-4, 8)	FOXJ3	HOCOMOCO	FOXJ3_f2	FOXJ3_HUMAN	tctcaaaaaaaaTaataataaataa	0.878206	0.884715	12.4277	12.5189	NA	NA	1	0.0912757	0.00645712	neut	rs143118162
chr11	1875727	1875727	1	+	rs588321	G	A	SNV	c(-11, 5)	PLAG1	HOCOMOCO	PLAG1_f1	PLAG1_HUMAN	gtgctagaggccccggGggggaggctgggccag	0.870231	0.862392	8.53163	8.45715	NA	NA	1	-0.0744754	-0.00762717	neut	rs588321:A
chr5	128305091	128305091	1	-	rs27713	G	C	SNV	c(2, 13)	HOXC6	HOCOMOCO	HXC6_f1	HXC6_HUMAN	tgcgatctaaaacaGaaaaaaataaatgt	0.766827	0.766827	11.0136	11.0136	NA	NA	1	0	0	neut	rs27713:C
chr2	206134615	206134615	1	-	rs13393316	A	G	SNV	c(-11, 1)	FOXA3	HOCOMOCO	FOXA3_f1	FOXA3_HUMAN	aagaaagaaaacAtgattaaataca	0.940324	0.845933	7.54268	6.80479	NA	NA	1	-0.737893	-0.0921307	strong	rs13393316
chr12	50205436	50205436	1	-	rs3861100	A	G	SNV	c(-4, 4)	POU2F2	HOCOMOCO	PO2F2_si	PO2F2_HUMAN	tttaatttGcatttctt	0.85512	0.97676	11.7275	13.392	NA	NA	1	1.66458	0.121413	strong	rs3861100
chr15	94731120	94731120	1	-	rs11073383	G	A	SNV	c(-1, 12)	HSF2	HOCOMOCO	HSF2_si	HSF2_HUMAN	atgccttcctcagActtgaaaattctg	0.837009	0.841663	5.29212	5.31891	NA	NA	1	0.026795	0.00430053	neut	rs11073383
chr16	679831	679831	1	+	rs12599315	C	T	SNV	c(1, 11)	INSM1	HOCOMOCO	INSM1_f1	INSM1_HUMAN	gcgggaggcggTggctgggggcg	0.804717	0.844861	11.1047	11.6508	NA	NA	1	0.546098	0.0396838	weak	rs12599315:T
chr14	64935790	64935790	1	+	rs370120147	T	C	SNV	c(-3, 9)	FOXJ3	HOCOMOCO	FOXJ3_si	FOXJ3_HUMAN	taaaaatgtatgTtttttttttact	0.942624	0.810127	14.0571	12.0906	NA	NA	1	-1.96645	-0.1319	strong	rs370120147:C
chr12	121535412	121535412	1	+	rs28520411	G	C	SNV	c(-2, 15)	PPARG	HOCOMOCO	PPARG_f1	PPARG_HUMAN	gtgtcaggggctgggggGcaggacaatggggaatg	0.862252	0.86099	7.85997	7.84907	NA	NA	1	-0.0109021	-0.00120459	neut	rs28520411:C
chr17	79832150	79832150	1	-	rs28360848	C	A	SNV	c(-15, 1)	PURA	HOCOMOCO	PURA_f1	PURA_HUMAN	acccgggccccttggtCccaggcgggcagggga	0.831513	0.80891	4.88103	4.75627	NA	NA	1	-0.124762	-0.0214699	neut	rs28360848:A
chr15	51971897	51971897	1	+	rs17612102	T	C	SNV	c(-8, 2)	TP63	HOCOMOCO	P63_si	P63_HUMAN	gtgaacctgtCctcgcctggg	0.843475	0.940886	6.25993	6.96174	NA	NA	1	0.701807	0.0949976	strong	rs17612102:C
chr9	127524149	127524149	1	+	rs1891732	G	A	SNV	c(-5, 4)	NR2F2	HOCOMOCO	COT2_f1	COT2_HUMAN	caacacaagGtcagagccc	0.945749	0.830932	8.5446	7.52999	NA	NA	1	-1.01461	-0.112434	strong	rs1891732:A
chr19	1033560	1033560	1	-	rs4807455	G	A	SNV	c(-5, 9)	HOXC6	HOCOMOCO	HXC6_f1	HXC6_HUMAN	aatgccttgaaggaAaagaatcagacgaa	0.708636	0.761947	10.2208	10.9471	NA	NA	1	0.726284	0.051182	strong	rs4807455:A
chr15	67188910	67188910	1	+	rs3825977	C	G	SNV	c(-3, 5)	SMAD4	HOCOMOCO	SMAD4_si	SMAD4_HUMAN	ttctgtgtCtgccccag	0.997048	0.772158	8.48036	6.59827	NA	NA	1	-1.88208	-0.22129	strong	rs3825977:G
chr12	53966448	53966448	1	-	rs920778	G	C	SNV	c(-9, 10)	IRF5	HOCOMOCO	IRF5_f1	IRF5_HUMAN	ttaaatgtctgaatgttacGgtttccttcagaaaacaag	0.792743	0.705421	10.2491	9.20047	NA	NA	1	-1.0486	-0.0823209	strong	rs920778:C
chr1	39540231	39540231	1	+	rs72663521	G	A	SNV	c(2, 11)	LHX2	HOCOMOCO	LHX2_f1	LHX2_HUMAN	ccagccaataccGtgtttttaatta	0.986466	0.986466	6.41115	6.41115	NA	NA	1	0	0	neut	rs72663521
chr4	61996897	61996897	1	-	rs6824673	A	G	SNV	c(-8, 4)	PGR	HOCOMOCO	PRGR_do	PRGR_HUMAN	tagatccataatGttctgatttcaa	0.782714	0.946311	6.24522	7.51038	NA	NA	1	1.26516	0.15963	strong	rs6824673
chr6	41462205	41462205	1	+	rs2496632	T	A	SNV	c(-13, 1)	NFIA+NFIB+NFIC+NFIX	HOCOMOCO	NFIA+NFIB+NFIC+NFIX_f2	NFIA+NFIB+NFIC+NFIX_HUMAN	tgtgggcagattccAggggctgcttccat	0.770445	0.853772	6.08666	6.69532	NA	NA	1	0.608657	0.0784006	weak	rs2496632:A
chr10	46015353	46015353	1	+	rs117273914	T	G	SNV	c(-1, 18)	SP3	HOCOMOCO	SP3_f1	SP3_HUMAN	gagtttctaaaacttttttGgggggggtggggttggggg	0.938071	0.944843	9.19366	9.25691	NA	NA	1	0.0632456	0.00647209	neut	rs117273914
chr17	64510162	64510162	1	-	rs57166100	T	A	SNV	c(-5, 14)	SP3	HOCOMOCO	SP3_f1	SP3_HUMAN	acaaaattatgtgatttttTccccccccagacctcatag	0.878557	0.877742	8.63783	8.63022	NA	NA	1	-0.00761463	-0.000779225	neut	rs57166100:A
chr12	49282227	49282227	1	+	rs10875943	T	A	SNV	c(-3, 6)	NR5A2	HOCOMOCO	NR5A2_f1	NR5A2_HUMAN	gcctgacccAagggcaatg	0.789675	0.983575	7.56038	9.37749	NA	NA	1	1.81711	0.190644	strong	rs10875943:A
chr12	54049934	54049934	1	+	rs10876531	A	C	SNV	c(-9, 7)	IRF3	HOCOMOCO	IRF3_f1	IRF3_HUMAN	agtgaaaggaaacagaAatgttgcaatttttaa	0.948963	0.83049	11.286	9.91424	NA	NA	1	-1.37177	-0.115498	strong	rs10876531:C
chr17	50168801	50168801	1	-	rs16948744	G	T	SNV	c(-1, 10)	HAND1	HOCOMOCO	HAND1_si	HAND1_HUMAN	ctcatgaggacTtaccagataca	0.951197	0.953575	8.09405	8.11379	NA	NA	1	0.0197381	0.00232235	neut	rs16948744:T
chr11	65393658	65393658	1	+	rs2073800	C	T	SNV	c(1, 16)	PURA	HOCOMOCO	PURA_f1	PURA_HUMAN	tcaccagtgccccagaCgatgacgtggccatgg	0.844256	0.844256	4.95137	4.95137	NA	NA	1	0	0	neut	rs2073800:T
chr12	53293603	53293603	1	-	rs1056692	A	G	SNV	c(-16, -1)	IRF3	HOCOMOCO	IRF3_f1	IRF3_HUMAN	gaaacatttccttttgGtttaacctcagtataa	0.876091	0.87906	10.4423	10.4766	NA	NA	1	0.0343799	0.00289467	neut	rs1056692
chr10	123492235	123492235	1	+	rs1568079	T	A	SNV	c(-5, 8)	BACH1	HOCOMOCO	BACH1_si	BACH1_HUMAN	gcagctggagcagActcaatgtgacat	0.774559	0.837506	9.82704	10.5918	NA	NA	1	0.764757	0.0608594	strong	rs1568079:A
chr12	51389636	51389636	1	-	rs10876169	T	C	SNV	c(-8, -1)	MAFB	HOCOMOCO	MAFB_f1	MAFB_HUMAN	gagtcagcTgcctgcct	0.967439	0.940016	6.26933	6.09588	NA	NA	1	-0.173454	-0.026787	neut	rs10876169:C
chr3	72921017	72921017	1	-	rs184854233	C	T	SNV	c(-2, 9)	YY1	HOCOMOCO	TYY1_f2	TYY1_HUMAN	agacggggtttCgccatgttggc	0.950984	0.934817	11.2418	11.0554	NA	NA	1	-0.186391	-0.0157865	neut	rs184854233
chr2	226795925	226795925	1	+	rs142101835	A	G	SNV	c(2, 9)	SMAD2	HOCOMOCO	SMAD2_si	SMAD2_HUMAN	tgtactcctcAgtgccagtct	0.941438	0.941438	6.58442	6.58442	NA	NA	1	0	0	neut	rs142101835
chr9	95495023	95495023	1	-	rs28633576	C	G	SNV	c(-4, 8)	EPAS1	HOCOMOCO	EPAS1_si	EPAS1_HUMAN	tccaccttcgcaCgcaggctccctg	0.869499	0.705694	6.74856	5.51901	NA	NA	1	-1.22956	-0.159101	strong	rs28633576:G
chr12	52969231	52969231	1	-	rs2682323	A	G	SNV	c(-10, 1)	FUBP1	HOCOMOCO	FUBP1_f1	FUBP1_HUMAN	gagcaaataacAaaccaagagga	0.921938	0.918681	7.11616	7.09208	NA	NA	1	-0.0240833	-0.00313039	neut	rs2682323:G
chr6	16130925	16130925	1	+	rs2235215	T	C	SNV	c(-4, 7)	HNF4G	HOCOMOCO	HNF4G_f1	HNF4G_HUMAN	cctacttggtcCgagtgcatttt	0.878888	0.888169	7.52958	7.60525	NA	NA	1	0.0756729	0.00888479	neut	rs2235215
chr15	70095221	70095221	1	-	rs12441129	A	C	SNV	c(-1, 17)	MLXIPL	HOCOMOCO	MLXPL_f1	MLXPL_HUMAN	ctaagagagatttttaccCaccctaatttcacatggg	0.78947	0.880726	8.22017	9.12665	NA	NA	1	0.906483	0.0879104	strong	rs12441129
chr12	54515360	54515360	1	-	rs1629826	G	A	SNV	c(-15, -1)	FOXO1	HOCOMOCO	FOXO1_si	FOXO1_HUMAN	caagagaaaacaaatAtaaggaacatagaga	0.966033	0.96727	9.38591	9.39758	NA	NA	1	0.0116708	0.00120236	neut	rs1629826
chr12	50184922	50184922	1	-	rs11169302	T	G	SNV	c(-8, 3)	NEUROD1	HOCOMOCO	NDF1_f1	NDF1_HUMAN	aagctccacctGccgggttcaag	0.769033	0.969833	6.69646	8.40365	NA	NA	1	1.70719	0.197132	strong	rs11169302:G
chr2	232697487	232697487	1	-	rs4144797	T	A	SNV	c(-2, 11)	E2F4	HOCOMOCO	E2F4_do	E2F4_HUMAN	tctccggtccgcgTtcgcgcccctgct	0.928544	0.820674	9.00664	7.98339	NA	NA	1	-1.02325	-0.105659	strong	rs4144797:A
chr9	137032610	137032610	1	+	rs4880192	A	C	SNV	c(-8, 4)	GABPA	HOCOMOCO	GABPA_f1	GABPA_HUMAN	ctctttgccggaAgctaaagctccc	0.934895	0.779974	11.6151	9.7106	NA	NA	1	-1.90449	-0.153397	strong	rs4880192:C
chr1	39525916	39525916	1	-	rs3738676	G	C	SNV	c(-11, 5)	KLF15	HOCOMOCO	KLF15_f1	KLF15_HUMAN	aggggccctcactctcCgtgcctacttcctgtc	0.767464	0.83429	5.96049	6.44994	NA	NA	1	0.489452	0.0638667	weak	rs3738676:C
chr12	52915148	52915148	1	+	rs113925811	C	A	SNV	c(-3, 20)	TBX3	HOCOMOCO	TBX3_f1	TBX3_HUMAN	gctctttgggaggcagaggtgggAggatcatgaggtcaggagatcga	0.793656	0.8088	8.88775	9.04675	NA	NA	1	0.159002	0.0143838	neut	rs113925811:A
chr12	53738807	53738807	1	-	rs938729214	C	T	SNV	c(-10, 2)	WT1	HOCOMOCO	WT1_f1	WT1_HUMAN	ttccttctccccCactccctggcgc	0.909432	0.798014	8.54613	7.52944	NA	NA	1	-1.01669	-0.108475	strong	rs938729214:T
chr6	41702870	41702870	1	-	rs9369305	C	T	SNV	c(-3, 3)	MECP2	HOCOMOCO	MECP2_f1	MECP2_HUMAN	cctctcCgggact	1	0.791092	9.22425	7.30563	NA	NA	1	-1.91862	-0.207997	strong	rs9369305:T
chr9	113964486	113964486	1	-	rs814697	G	T	SNV	c(-5, 7)	NR2C2	HOCOMOCO	NR2C2_f1	NR2C2_HUMAN	cccaccctcaccTcttcccgggcaa	0.693046	0.839869	5.46749	6.55245	NA	NA	1	1.08496	0.140253	strong	rs814697:T
chr7	42144484	42144484	1	+	rs79099151	T	A	SNV	c(-10, 1)	TEAD4	HOCOMOCO	TEAD4_f1	TEAD4_HUMAN	gggagattttaTtctaaacatat	0.873269	0.761757	8.07636	7.07616	NA	NA	1	-1.0002	-0.108563	strong	rs79099151
chr10	46015355	46015355	1	+	rs78937603	G	C	SNV	c(-1, 15)	MAZ	HOCOMOCO	MAZ_f1	MAZ_HUMAN	tctaaaactttttttgGgggggtggggttgggg	0.819358	0.787325	8.54866	8.22234	NA	NA	1	-0.326324	-0.0314109	neut	rs78937603:C
chr12	4275678	4275678	1	+	rs76895963	T	C	SNV	c(-7, 3)	JUND	HOCOMOCO	JUND_f1	JUND_HUMAN	gtgagtgagtCagagtgcgcg	0.839697	0.977678	9.71646	11.2952	NA	NA	1	1.57878	0.136684	strong	rs76895963:C
chr7	25753637	25753637	1	-	rs73089698	G	C	SNV	c(2, 10)	HIVEP1	HOCOMOCO	ZEP1_f1	ZEP1_HUMAN	ctcttatggagGggggagttcac	0.857982	0.857982	8.05921	8.05921	NA	NA	1	0	0	neut	rs73089698:C
chr15	64861517	64861517	1	+	rs143331139	G	A	SNV	c(1, 23)	SP4	HOCOMOCO	SP4_f1	SP4_HUMAN	ctgcgccctggagcatgtgacacGggaccgggtgcgagggggccagc	0.801548	0.787877	9.46761	9.31356	NA	NA	1	-0.154051	-0.0131625	neut	rs143331139
chr3	16886567	16886567	1	-	rs1992381	T	A	SNV	c(-2, 14)	IRF3	HOCOMOCO	IRF3_f1	IRF3_HUMAN	gaggcaattgtgaaacTgcatttccctttgtca	0.906705	0.898385	10.7967	10.7004	NA	NA	1	-0.0963257	-0.0081103	neut	rs1992381:A
chr12	51288062	51288062	1	-	rs4611251	C	A	SNV	c(-2, 10)	FOXJ3	HOCOMOCO	FOXJ3_si	FOXJ3_HUMAN	aattttaatgtaAaaaaaaataggg	0.763864	0.853857	11.404	12.7396	NA	NA	1	1.33561	0.0895866	strong	rs4611251:A
chr9	95459579	95459579	1	-	rs2236406	T	C	SNV	c(-4, 4)	ZIC1	HOCOMOCO	ZIC1_f1	ZIC1_HUMAN	cccagaccTcccgataa	0.963644	0.95606	5.59327	5.55014	NA	NA	1	-0.0431286	-0.00743593	neut	rs2236406:C
chr17	64510162	64510162	1	-	rs57166100	T	C	SNV	c(-1, 13)	ZNF148	HOCOMOCO	ZN148_si	ZN148_HUMAN	attatgtgatttttCccccccccagacct	0.882368	0.935446	9.92296	10.5032	NA	NA	1	0.580238	0.0517659	weak	rs57166100:C
chr19	3457060	3457060	1	+	rs12980469	G	A	SNV	c(-3, 13)	ZBTB7A	HOCOMOCO	ZBT7A_f1	ZBT7A_HUMAN	gaggcctagagggaccAcggggtggccggggga	0.896379	0.902068	5.45823	5.49141	NA	NA	1	0.0331711	0.00547163	neut	rs12980469:A
chr17	61482988	61482988	1	-	rs140385970	C	A	SNV	c(-2, 8)	SP1	HOCOMOCO	SP1_f1	SP1_HUMAN	tccgttccccCcctccctacg	0.889464	0.878741	9.39386	9.28318	NA	NA	1	-0.110678	-0.0105059	neut	rs140385970:A
chr12	54293448	54293448	1	+	rs10506328	A	G	SNV	c(-3, 9)	PGR	HOCOMOCO	PRGR_do	PRGR_HUMAN	actctctcaggaAcaagctggattc	0.941842	0.811346	7.47583	6.46664	NA	NA	1	-1.00918	-0.127332	strong	rs10506328:G
chr8	41266213	41266213	1	-	rs10092633	G	A	SNV	c(-10, 6)	MAZ	HOCOMOCO	MAZ_f1	MAZ_HUMAN	ttctgccaccgcctccGccccctattctgtggt	0.835436	0.824925	8.71245	8.60538	NA	NA	1	-0.107076	-0.0103068	neut	rs10092633:A
chr3	71306089	71306089	1	-	rs35592432	G	C	SNV	c(-10, 2)	POU1F1	HOCOMOCO	PIT1_f1	PIT1_HUMAN	ttaaatatgcagGaagaggcccctt	0.920075	0.904186	7.61709	7.48854	NA	NA	1	-0.128549	-0.0155559	neut	rs35592432
chr22	50275860	50275860	1	-	rs5771118	T	C	SNV	c(-8, 1)	KLF4	HOCOMOCO	KLF4_f2	KLF4_HUMAN	caccccaccCgcccccgcc	0.83211	0.970276	8.29593	9.65146	NA	NA	1	1.35553	0.136329	strong	rs5771118:C
chr19	7516358	7516358	1	-	rs113394178	C	A	SNV	c(-5, 14)	SP3	HOCOMOCO	SP3_f1	SP3_HUMAN	cggggcgacctctaatcgtCccccgccctgcgcgccgcc	0.92059	0.915009	9.0304	8.97828	NA	NA	1	-0.0521227	-0.00533385	neut	rs113394178
chr9	127909942	127909942	1	+	rs10739700	C	T	SNV	c(-12, 3)	TFCP2	HOCOMOCO	TFCP2_f1	TFCP2_HUMAN	cgtgcccggcctggcCggtctgacctgcagt	0.895758	0.879398	5.83341	5.73201	NA	NA	1	-0.101403	-0.0156497	neut	rs10739700:T
chr11	61811991	61811991	1	+	rs174554	A	T	SNV	c(-2, 13)	TGIF1	HOCOMOCO	TGIF1_f1	TGIF1_HUMAN	gtgctaggattacagTcatgagtcaccacac	0.807856	0.867309	4.53941	4.85034	NA	NA	1	0.310932	0.0560814	neut	rs174554:T
chr11	118609400	118609400	1	-	rs12803321	G	T	SNV	c(-8, 3)	NEUROD1	HOCOMOCO	NDF1_f1	NDF1_HUMAN	acagcccagctGacacacgcagc	0.939741	0.738941	8.14781	6.44062	NA	NA	1	-1.70719	-0.197132	strong	rs12803321:T
chr17	1719556	1719556	1	-	rs12948283	G	C	SNV	c(-10, 5)	FOXO1	HOCOMOCO	FOXO1_si	FOXO1_HUMAN	tccgtctcaaaaaaaCaaaaaaaaaaaaaaa	0.846029	0.958772	8.25303	9.31736	NA	NA	1	1.06433	0.109651	strong	rs12948283:C
chr16	69938583	69938583	1	-	rs9302605	T	A	SNV	c(-4, 13)	NR1I3	HOCOMOCO	NR1I3_f2	NR1I3_HUMAN	ctggaccgtgccactgcActgcagtgagctggacc	0.797757	0.853731	8.576	9.16139	NA	NA	1	0.58539	0.0547548	weak	rs9302605:A
chr12	53966448	53966448	1	-	rs920778	G	A	SNV	c(-9, 10)	IRF5	HOCOMOCO	IRF5_f1	IRF5_HUMAN	ttaaatgtctgaatgttacGgtttccttcagaaaacaag	0.792743	0.705421	10.2491	9.20047	NA	NA	1	-1.0486	-0.0823209	strong	rs920778:A
chr17	40128610	40128610	1	-	rs75905358	G	T	SNV	c(-1, 7)	ESRRG	HOCOMOCO	ERR3_f1	ERR3_HUMAN	gaactcctGacctcaag	0.887916	0.811419	7.20955	6.60855	NA	NA	1	-0.600996	-0.0742874	weak	rs75905358:T
chr12	53572562	53572562	1	+	rs74479304	G	A	SNV	c(-2, 7)	GLIS3	HOCOMOCO	GLIS3_f1	GLIS3_HUMAN	gcttttggcGgggggaaag	0.910744	0.806753	7.77616	6.90397	NA	NA	1	-0.872193	-0.102313	strong	rs74479304:A
chr12	109458360	109458360	1	-	rs7313797	T	C	SNV	c(-6, 3)	NKX2-1	HOCOMOCO	NKX21_f1	NKX21_HUMAN	ataaaccctTgacgtggca	0.971386	0.914685	5.7432	5.41552	NA	NA	1	-0.327685	-0.0554593	neut	rs7313797:C
chr17	75517104	75517104	1	-	rs7218675	C	T	SNV	c(-4, 6)	EGR2	HOCOMOCO	EGR2_si	EGR2_HUMAN	cggggaccgcCctccctgccc	0.962613	0.801579	10.0737	8.42094	NA	NA	1	-1.65275	-0.158046	strong	rs7218675:T
chr3	186096853	186096853	1	-	rs6809651	G	A	SNV	c(-9, 7)	RARA	HOCOMOCO	RARA_f2	RARA_HUMAN	gtgtctgtgagctgccGgtgagctaccaggtaa	0.903073	0.89841	7.4564	7.41987	NA	NA	1	-0.0365329	-0.00444667	neut	rs6809651
chr7	4823243	4823243	1	+	rs62450186	G	C	SNV	c(-3, 3)	RARG	HOCOMOCO	RARG_f1	RARG_HUMAN	cctgagGtcagga	1	0.914257	8.38972	7.67797	NA	NA	1	-0.711752	-0.0848361	strong	rs62450186:C
chr17	59828927	59828927	1	-	rs1292065	C	T	SNV	c(-4, 8)	RORC	HOCOMOCO	RORG_f1	RORG_HUMAN	agaccagcctgaCcaacatggtgaa	0.912701	0.775564	8.56462	7.33739	NA	NA	1	-1.22723	-0.131313	strong	rs1292065:T
chr1	37477488	37477488	1	-	rs12408993	C	A	SNV	c(-9, 14)	SP4	HOCOMOCO	SP4_f1	SP4_HUMAN	ctcggttcctgcccggccaccccCcctccccaggggcaggcgggcta	0.875856	0.837595	10.3049	9.87379	NA	NA	1	-0.431138	-0.0368374	weak	rs12408993:A
chr1	112539531	112539531	1	+	rs10857961	C	A	SNV	c(-10, 2)	HES1	HOCOMOCO	HES1_f1	HES1_HUMAN	tgtggcacgtgcCtgtagtcccagc	0.974564	0.917813	6.81932	6.43528	NA	NA	1	-0.384034	-0.0549291	neut	rs10857961:A
chr6	44961216	44961216	1	+	rs16872971	T	C	SNV	c(-5, 5)	RARB	HOCOMOCO	RARB_f1	RARB_HUMAN	accacgaggtCactagtgtta	0.811788	0.991219	7.69504	9.36035	NA	NA	1	1.66531	0.176376	strong	rs16872971
chr12	53550335	53550335	1	+	rs11170594	T	A	SNV	c(-12, 3)	IRF4	HOCOMOCO	IRF4_si	IRF4_HUMAN	tctcaaaaaaaaaaaAaaataaataaataaa	0.862214	0.875937	9.53581	9.68392	NA	NA	1	0.148112	0.0134368	neut	rs11170594:A
chr12	54317790	54317790	1	+	rs11559982	A	G	SNV	c(-9, 5)	IRF8	HOCOMOCO	IRF8_si	IRF8_HUMAN	aaaaaaaaaaaaagAaaggattcgtgaat	0.883508	0.775136	8.95999	7.89642	NA	NA	1	-1.06356	-0.10527	strong	rs11559982:G
chr12	53383387	53383387	1	-	rs3741651	A	C	SNV	c(-2, 10)	FOXJ3	HOCOMOCO	FOXJ3_f2	FOXJ3_HUMAN	cccacaagcccaAacaatcacctta	0.887069	0.746064	12.552	10.5745	NA	NA	1	-1.97743	-0.139889	strong	rs3741651:C
chr12	50767961	50767961	1	-	rs12829524	C	T	SNV	c(-8, 8)	KLF15	HOCOMOCO	KLF15_f1	KLF15_HUMAN	tcactgcaacctccgcCtcccgagttcaagtga	0.861586	0.783174	6.64987	6.07555	NA	NA	1	-0.574313	-0.0749399	weak	rs12829524
chr12	53991815	53991815	1	-	rs11614913	C	T	SNV	c(-4, 9)	PAX8	HOCOMOCO	PAX8_f1	PAX8_HUMAN	caacaagaaactgCctgagttacatca	0.937886	0.816099	3.62582	3.18945	NA	NA	1	-0.436372	-0.113391	weak	rs11614913:T
chr9	136971795	136971795	1	+	rs11790360	T	C	SNV	c(-2, 12)	KLF3	HOCOMOCO	KLF3_f1	KLF3_HUMAN	gccccggcaggcctCgggggtgtggggta	0.823612	0.892295	6.55042	7.067	NA	NA	1	0.516577	0.0655799	weak	rs11790360:C
chr8	37238541	37238541	1	-	rs1015003	G	T	SNV	c(1, 12)	MEIS2	HOCOMOCO	MEIS2_do	MEIS2_HUMAN	cttcttctatatTgaaatatgtcat	0.907133	0.909458	12.6178	12.6497	NA	NA	1	0.031944	0.00229917	neut	rs1015003:T
chr12	121909706	121909706	1	-	rs1720035	T	A	SNV	c(-7, 3)	ELF5	HOCOMOCO	ELF5_f1	ELF5_HUMAN	agggaattccTtgtcggcaca	0.948373	0.904455	7.57254	7.22923	NA	NA	1	-0.343317	-0.0430432	neut	rs1720035:A
chr15	73927241	73927241	1	-	rs3825942	G	T	SNV	c(-5, 18)	SP4	HOCOMOCO	SP4_f1	SP4_HUMAN	cgtctcccagcaacggcacggggGctccgcctcctcggtctcggctt	0.762773	0.753079	9.03068	8.92145	NA	NA	1	-0.109235	-0.00933333	neut	rs3825942:T
chr1	152110849	152110849	1	+	rs11803731	A	G	SNV	c(-1, 11)	PLAG1	HOCOMOCO	PLAG1_si	PLAG1_HUMAN	gctgctcccgcaGtgggggcctggc	0.971004	0.979625	6.67802	6.73535	NA	NA	1	0.0573314	0.00834416	neut	rs11803731:G
chr16	84852171	84852171	1	-	rs2641697	G	C	SNV	c(-4, 7)	RORA	HOCOMOCO	RORA_f1	RORA_HUMAN	cacctgttgacCtcgtttaacct	0.793888	0.935042	10.8999	12.8167	NA	NA	1	1.91676	0.139922	strong	rs2641697:C
chr2	27796308	27796308	1	-	rs4666014	G	A	SNV	c(-3, 9)	HOXB6	HOCOMOCO	HXB6_f1	HXB6_HUMAN	aagtactttccaAtcaatcattctt	0.74357	0.88183	6.99724	8.22446	NA	NA	1	1.22723	0.132339	strong	rs4666014:A
chr2	25279683	25279683	1	+	rs2006788	T	G	SNV	c(-3, 7)	FOXF1	HOCOMOCO	FOXF1_f1	FOXF1_HUMAN	ccaaagtttgTtttttttttt	0.941345	0.841107	7.91035	7.10084	NA	NA	1	-0.809511	-0.0965537	strong	rs2006788:G
chr10	133383832	133383832	1	+	rs11101730	A	T	SNV	c(-9, 2)	IRF9	HOCOMOCO	IRF9_f1	IRF9_HUMAN	aaaaaagtaaaActgcttgtgtg	0.876571	0.78645	7.9998	7.22584	NA	NA	1	-0.77396	-0.0854278	strong	rs11101730
chr9	127524149	127524149	1	+	rs1891732	G	T	SNV	c(-5, 3)	ESRRB	HOCOMOCO	ERR2_f1	ERR2_HUMAN	aacacaagGtcagagcc	0.989316	0.817805	11.1919	9.27447	NA	NA	1	-1.91744	-0.169515	strong	rs1891732:T
chr17	40075600	40075600	1	+	rs939348	T	G	SNV	c(-4, 7)	CEBPE	HOCOMOCO	CEBPE_f1	CEBPE_HUMAN	agagtctgtgcGtaatgtttgga	0.778089	0.953093	6.48008	7.912	NA	NA	1	1.43192	0.172608	strong	rs939348:G
chr12	114671102	114671102	1	-	rs8853	T	C	SNV	c(-9, 1)	SP1	HOCOMOCO	SP1_f1	SP1_HUMAN	cccccctcccCtgggtcactg	0.894062	0.948167	9.44132	9.9998	NA	NA	1	0.558484	0.0530131	weak	rs8853
chr14	74517665	74517665	1	-	rs862045	A	T	SNV	c(-2, 7)	TWIST1	HOCOMOCO	TWST1_f1	TWST1_HUMAN	aaccactgcAcctggcctc	0.925005	0.770157	6.64184	5.59325	NA	NA	1	-1.0486	-0.146663	strong	rs862045:T
chr2	176097773	176097773	1	-	rs847157	A	T	SNV	c(-10, 7)	NR2F6	HOCOMOCO	NR2F6_f1	NR2F6_HUMAN	ctcgccatctcctgggcTttgggcggcattggcag	0.850726	0.920134	7.31067	7.88235	NA	NA	1	0.57168	0.0669401	weak	rs847157:T
chr19	4037324	4037324	1	+	rs75488612	G	C	SNV	c(-2, 8)	EGR1	HOCOMOCO	EGR1_f2	EGR1_HUMAN	tggggagttgCgggggtgggg	0.872774	0.952189	9.94677	10.8403	NA	NA	1	0.893562	0.0785322	strong	rs75488612:C
chr7	25753637	25753637	1	-	rs73089698	G	A	SNV	c(2, 10)	HIVEP1	HOCOMOCO	ZEP1_f1	ZEP1_HUMAN	ctcttatggagGggggagttcac	0.857982	0.857982	8.05921	8.05921	NA	NA	1	0	0	neut	rs73089698:A
chr19	1030651	1030651	1	+	rs7252428	C	T	SNV	c(-5, 11)	NR3C2	HOCOMOCO	MCR_f1	MCR_HUMAN	aaaaaagaaaaaagagCtgatggttgcacaaca	0.863723	0.794197	4.84473	4.48276	NA	NA	1	-0.361966	-0.0651696	neut	rs7252428:T
chr15	70092539	70092539	1	-	rs66844142	C	A	SNV	c(-8, 3)	MEF2D	HOCOMOCO	MEF2D_f1	MEF2D_HUMAN	tcacctataaaCagggggcaaag	0.85678	0.845025	8.0069	7.90073	NA	NA	1	-0.106172	-0.0114158	neut	rs66844142
chr12	50764080	50764080	1	-	rs61926301	G	T	SNV	c(-7, 1)	TFAP2C	HOCOMOCO	AP2C_f1	AP2C_HUMAN	gcccccagGcttgtgta	0.986851	0.79196	9.33113	7.498	NA	NA	1	-1.83314	-0.193884	strong	rs61926301:T
chr22	50275860	50275860	1	-	rs5771118	T	A	SNV	c(-7, 9)	PLAG1	HOCOMOCO	PLAG1_f1	PLAG1_HUMAN	cgcccagcaccccaccTgcccccgcccccgggg	0.872473	0.869369	8.55293	8.52344	NA	NA	1	-0.0294927	-0.00302041	neut	rs5771118:A
chr12	52286982	52286982	1	+	rs59448276	G	A	SNV	c(-7, 9)	SPI1	HOCOMOCO	SPI1_si	SPI1_HUMAN	cagccctccccacaccGgaagtgaataataata	0.830387	0.744974	10.8625	9.77422	NA	NA	1	-1.08824	-0.0835596	strong	rs59448276:A
chr11	64220356	64220356	1	+	rs192282539	C	T	SNV	c(-9, 10)	TP53	HOCOMOCO	P53_f2	P53_HUMAN	gctgggcaggggccagggcCgggcaggagctggggcagg	0.825771	0.817983	10.8488	10.7504	NA	NA	1	-0.0984027	-0.00754034	neut	rs192282539:T
chr14	65071386	65071386	1	-	rs11626720	C	T	SNV	c(-16, 3)	RARG	HOCOMOCO	RARG_do	RARG_HUMAN	ctcctgacctcaagtgatcCgcccaccttggcttcccaa	0.935667	0.852213	8.26085	7.55424	NA	NA	1	-0.706604	-0.0802453	strong	rs11626720
chr5	107520129	107520129	1	+	rs250252	C	G	SNV	c(-5, 4)	NKX2-1	HOCOMOCO	NKX21_f1	NKX21_HUMAN	attcttcaaGggcaagagg	0.89981	0.979518	5.32955	5.7902	NA	NA	1	0.460649	0.0779628	weak	rs250252:G
chr1	93586357	93586357	1	-	rs11579685	A	C	SNV	c(2, 9)	MYC	HOCOMOCO	MYC_f1	MYC_HUMAN	ctccaattccAtccacgtggt	0.975025	0.975025	9.93037	9.93037	NA	NA	1	0	0	neut	rs11579685
chr12	52085585	52085585	1	+	rs10467108	G	C	SNV	c(-9, 2)	TCF7L2	HOCOMOCO	TF7L2_f1	TF7L2_HUMAN	tcaggttcaaaGctatcaggaaa	0.942238	0.787628	8.62644	7.23392	NA	NA	1	-1.39251	-0.152243	strong	rs10467108
chr2	25278036	25278036	1	-	rs201014116	C	A	SNV	c(-2, 8)	SMAD2	HOCOMOCO	SMAD2_si	SMAD2_HUMAN	cacacacacaCacagacacac	0.929672	0.91891	6.50475	6.43186	NA	NA	1	-0.0728824	-0.0104401	neut	rs201014116:A
chr3	33132664	33132664	1	-	rs1135127	T	G	SNV	c(-7, 5)	ENO1	HOCOMOCO	ENOA_si	ENOA_HUMAN	ccacagggacacGtggggcctctcg	0.887062	0.965852	6.75277	7.33828	NA	NA	1	0.585504	0.0771208	weak	rs1135127:G
chr17	41477065	41477065	1	-	rs2239711	A	C	SNV	c(-9, 7)	SP2	HOCOMOCO	SP2_si	SP2_HUMAN	cccgctctcagaaccgCccccctgggcagggca	0.740641	0.896069	5.4807	6.57323	NA	NA	1	1.09253	0.149584	strong	rs2239711:C
chr9	137032610	137032610	1	+	rs4880192	A	T	SNV	c(-6, 3)	ELF1	HOCOMOCO	ELF1_f1	ELF1_HUMAN	tttgccggaAgctaaagct	0.982703	0.79797	8.95767	7.2956	NA	NA	1	-1.66207	-0.182379	strong	rs4880192:T
chr14	32668014	32668014	1	+	rs11850550	G	T	SNV	c(-7, 5)	FOXJ3	HOCOMOCO	FOXJ3_si	FOXJ3_HUMAN	ctttgatgtttaTtttctaccagaa	0.783145	0.884194	11.6902	13.1899	NA	NA	1	1.4997	0.100593	strong	rs11850550:T
chr12	54049934	54049934	1	+	rs10876531	A	C	SNV	c(-10, 4)	IRF8	HOCOMOCO	IRF8_si	IRF8_HUMAN	tgaaaggaaacagaAatgttgcaattttt	0.929728	0.812457	9.41359	8.2627	NA	NA	1	-1.15089	-0.113913	strong	rs10876531:C
chr17	81399403	81399403	1	-	rs182760976	C	G	SNV	c(-16, -1)	PURA	HOCOMOCO	PURA_f1	PURA_HUMAN	ccccggccccgccaccCggcctggccgccgctc	0.886517	0.839065	5.18465	4.92272	NA	NA	1	-0.261927	-0.0450739	neut	rs182760976:G
chr19	55490298	55490298	1	-	rs114976626	C	T	SNV	c(1, 16)	ZBTB4	HOCOMOCO	ZBTB4_si	ZBTB4_HUMAN	ctgtctccactcccagCcccccgcccagctggg	0.805642	0.765948	12.865	12.2513	NA	NA	1	-0.613666	-0.038669	weak	rs114976626:T
chr15	51938495	51938495	1	-	rs2554341	C	T	SNV	c(2, 9)	NFKB1	HOCOMOCO	NFKB1_f1	NFKB1_HUMAN	acagaaggggCggggctctcc	0.910603	0.910603	9.57099	9.57099	NA	NA	1	0	0	neut	rs2554341
chr10	72340884	72340884	1	+	rs9416018	G	A	SNV	c(1, 9)	FOSB	HOCOMOCO	FOSB_f1	FOSB_HUMAN	gtcagagggGctgagtcag	0.968064	0.965131	7.63784	7.61528	NA	NA	1	-0.022569	-0.00286279	neut	rs9416018
chr3	58168600	58168600	1	-	rs8640	C	T	SNV	c(-18, 2)	MAFA	HOCOMOCO	MAFA_f1	MAFA_HUMAN	cctggtaactacctgatcagCgtcaaatacggtgggcccaa	0.852695	0.771595	7.30267	6.65482	NA	NA	1	-0.647852	-0.0764032	weak	rs8640
chr17	81397410	81397410	1	+	rs8074440	A	T	SNV	c(-14, 1)	IRF4	HOCOMOCO	IRF4_si	IRF4_HUMAN	gaaaaaaaaaaaaaaAaacaaccacaaaaca	0.880142	0.827105	9.7293	9.15688	NA	NA	1	-0.572418	-0.0519299	weak	rs8074440:T
chr12	4275678	4275678	1	+	rs76895963	T	C	SNV	c(-6, 2)	SMARCC1	HOCOMOCO	SMRC1_f1	SMRC1_HUMAN	gagtgagtCagagtgcg	0.838173	0.995814	7.73623	9.16635	NA	NA	1	1.43011	0.155374	strong	rs76895963:C
chr11	120421768	120421768	1	+	rs76693355	T	G	SNV	c(-2, 8)	JUND	HOCOMOCO	JUND_f1	JUND_HUMAN	taaatgcaaaTgaatcacatt	0.883747	0.735827	10.2205	8.52798	NA	NA	1	-1.69251	-0.146529	strong	rs76693355:G
chr9	137312826	137312826	1	-	rs7389783	C	T	SNV	c(-2, 8)	RUNX2	HOCOMOCO	RUNX2_f1	RUNX2_HUMAN	accaagggagTgaccacagct	0.961755	0.962164	7.66703	7.67021	NA	NA	1	0.00318311	0.000399659	neut	rs7389783:T
chr12	51032874	51032874	1	-	rs67133203	A	T	SNV	c(-4, 5)	FOXJ2	HOCOMOCO	FOXJ2_f1	FOXJ2_HUMAN	tcaaaaaaaTaaaaattac	0.901487	0.950239	9.14191	9.63129	NA	NA	1	0.489387	0.0483068	weak	rs67133203
chr12	54026992	54026992	1	-	rs12319419	G	C	SNV	c(-13, 6)	RARG	HOCOMOCO	RARG_do	RARG_HUMAN	ggggatatgagctttctctGctccccgcacactccccac	0.871277	0.86052	7.71566	7.62458	NA	NA	1	-0.0910806	-0.0103435	neut	rs12319419
chr12	54049934	54049934	1	+	rs10876531	A	G	SNV	c(-9, 7)	IRF3	HOCOMOCO	IRF3_f1	IRF3_HUMAN	agtgaaaggaaacagaAatgttgcaatttttaa	0.948963	0.835375	11.286	9.97082	NA	NA	1	-1.3152	-0.110735	strong	rs10876531:G
chr12	54587343	54587343	1	+	rs11170981	G	T	SNV	c(-5, 4)	GATA1	HOCOMOCO	GATA1_si	GATA1_HUMAN	agaaacagaTaactgacct	0.780667	0.963476	8.5766	10.5643	NA	NA	1	1.98766	0.181333	strong	rs11170981:T
chr9	16611694	16611694	1	+	rs1337391	A	G	SNV	c(-12, -1)	POU1F1	HOCOMOCO	PIT1_f1	PIT1_HUMAN	gccatgaaaataAtaacttgtaaga	0.92284	0.922308	7.63946	7.63515	NA	NA	1	-0.00430892	-0.000521428	neut	rs1337391:G
chr1	1055137	1055137	1	+	rs2710872	C	G	SNV	c(-7, 9)	MAZ	HOCOMOCO	MAZ_f1	MAZ_HUMAN	cagacagacctagtgcGgagggatggacaggcg	0.798283	0.871733	8.33396	9.08222	NA	NA	1	0.748252	0.0720242	strong	rs2710872:G
chr8	143293689	143293689	1	-	rs11136280	T	G	SNV	c(-11, 7)	MLXIPL	HOCOMOCO	MLXPL_f1	MLXPL_HUMAN	agctccaccacgtatgtgTccccttctcaccatagtc	0.86769	0.862314	8.99716	8.94375	NA	NA	1	-0.0534046	-0.00517916	neut	rs11136280:G
chr12	53550335	53550335	1	+	rs11170594	T	G	SNV	c(-12, 3)	IRF4	HOCOMOCO	IRF4_si	IRF4_HUMAN	tctcaaaaaaaaaaaGaaataaataaataaa	0.862214	0.928522	9.53581	10.2515	NA	NA	1	0.71565	0.064924	strong	rs11170594:G
chr8	23307260	23307260	1	-	rs3808520	G	C	SNV	c(-13, 6)	BHLHE41	HOCOMOCO	BHE41_f1	BHE41_HUMAN	gttcctcccacagcacctgGagaagtcacctggagctcg	0.898079	0.856886	7.57512	7.24524	NA	NA	1	-0.329883	-0.0393123	neut	rs3808520
chr19	18175736	18175736	1	+	rs200373	T	A	SNV	c(1, 8)	ZIC2	HOCOMOCO	ZIC2_f1	ZIC2_HUMAN	gggggacaTgggtggta	0.965813	0.964685	4.34843	4.34369	NA	NA	1	-0.00473927	-0.00105505	neut	rs200373:A
chr12	65324519	65324519	1	+	rs17178006	T	G	SNV	c(-1, 6)	CDX1	HOCOMOCO	CDX1_f1	CDX1_HUMAN	taaagctTttatgtt	0.988706	0.80628	5.11828	4.19905	NA	NA	1	-0.919225	-0.177622	strong	rs17178006
chr12	49361379	49361379	1	+	rs4898521	T	A	SNV	c(-3, 7)	HOXD13	HOCOMOCO	HXD13_f1	HXD13_HUMAN	ttgtatttttAgtagagacag	0.82536	0.92206	4.57782	5.08258	NA	NA	1	0.504764	0.0919521	weak	rs4898521:A
chr6	150804115	150804115	1	-	rs10046456	G	A	SNV	c(-8, 15)	TBX3	HOCOMOCO	TBX3_f1	TBX3_HUMAN	ccattttgttgcaggtatctctgAcctcaaaatcttaaagaatgatg	0.679978	0.803084	7.6942	8.98674	NA	NA	1	1.29254	0.116927	strong	rs10046456:A
chr1	112539531	112539531	1	-	rs10857961	C	T	SNV	c(-11, 1)	ENO1	HOCOMOCO	ENOA_si	ENOA_HUMAN	tgtggcacgtgcTtgtagtcccagc	0.957717	0.963382	7.27783	7.31992	NA	NA	1	0.0420931	0.00554437	neut	rs10857961:T
chr7	137907270	137907270	1	+	rs273965	T	C	SNV	c(2, 15)	ZBTB4	HOCOMOCO	ZBTB4_si	ZBTB4_HUMAN	acaagtaacagggaaaTacaacatagttgttgg	0.752607	0.752607	12.0451	12.0451	NA	NA	1	0	0	neut	rs273965
chr22	40326741	40326741	1	+	rs4821943	A	G	SNV	c(-6, 5)	CEBPE	HOCOMOCO	CEBPE_f1	CEBPE_HUMAN	aagagttaggaAatataggttaa	0.948576	0.807865	7.87504	6.72371	NA	NA	1	-1.15133	-0.138785	strong	rs4821943:G
chr12	52915148	52915148	1	+	rs113925811	C	T	SNV	c(-2, 14)	THRB	HOCOMOCO	THB_do	THB_HUMAN	gggaggcagaggtgggCggatcatgaggtcagg	0.90751	0.898759	8.67691	8.59602	NA	NA	1	-0.0808918	-0.00848646	neut	rs113925811:T
chr10	26745295	26745295	1	+	rs11015260	T	C	SNV	c(-4, 7)	HAND1	HOCOMOCO	HAND1_si	HAND1_HUMAN	tttattagtatCtggcttttaga	0.799224	0.975376	6.83248	8.29477	NA	NA	1	1.46229	0.17205	strong	rs11015260:C
chr12	51487941	51487941	1	-	rs10783446	T	C	SNV	c(-3, 7)	TBP	HOCOMOCO	TBP_f1	TBP_HUMAN	gtctaagttaTttatatttgt	0.980998	0.853548	5.39594	4.71535	NA	NA	1	-0.680593	-0.123802	weak	rs10783446
chr15	95285476	95285476	1	-	rs12912439	C	T	SNV	c(-1, 10)	STAT5A	HOCOMOCO	STA5A_do	STA5A_HUMAN	catacggataaTtctttgaacta	0.803406	0.948363	7.95685	9.35621	NA	NA	1	1.39937	0.142	strong	rs12912439
chr14	68140306	68140306	1	+	rs2767365	G	C	SNV	c(-6, 4)	STAT3	HOCOMOCO	STAT3_si	STAT3_HUMAN	tccttttcctGcaactcagct	0.884074	0.752	9.61724	8.20377	NA	NA	1	-1.41346	-0.130179	strong	rs2767365:C
chrX	45775174	45775174	1	+	rs56976399	C	A	SNV	c(-1, 15)	KLF15	HOCOMOCO	KLF15_f1	KLF15_HUMAN	agggaggatgaggaggCggaggaggtggtggga	0.883044	0.855415	6.80703	6.60467	NA	NA	1	-0.202362	-0.0264055	neut	rs56976399
chr12	53453689	53453689	1	+	rs10783580	G	A	SNV	c(-3, 9)	NFATC1	HOCOMOCO	NFAC1_do	NFAC1_HUMAN	aatgtcattgggAacattctacaac	0.756741	0.895737	10.3734	12.2584	NA	NA	1	1.88499	0.137868	strong	rs10783580:A
chr3	193979321	193979321	1	+	rs9855415	G	A	SNV	c(-10, 4)	HOXC6	HOCOMOCO	HXC6_f1	HXC6_HUMAN	ctgtcagattgactActttgtcctcgatg	0.730547	0.756012	10.5193	10.8662	NA	NA	1	0.346927	0.0244484	neut	rs9855415:A
chr12	51401839	51401839	1	-	rs9795910	A	C	SNV	c(-6, 14)	MAFA	HOCOMOCO	MAFA_f1	MAFA_HUMAN	actcccatatcaactcttcaCtgcagcctcagcctccccag	0.832996	0.845187	7.14531	7.2427	NA	NA	1	0.0973834	0.0114847	neut	rs9795910:C
chr15	92937233	92937233	1	-	rs78177980	G	T	SNV	c(-2, 6)	POU2F1	HOCOMOCO	PO2F1_f1	PO2F1_HUMAN	ctgatcttTtgcatgtt	0.810723	0.951513	5.75975	6.72368	NA	NA	1	0.963925	0.136618	strong	rs78177980:T
chr8	37520631	37520631	1	+	rs76274733	C	T	SNV	c(-13, 5)	PAX5	HOCOMOCO	PAX5_f1	PAX5_HUMAN	cctgcctgtacaaccaagCgagccccccttgccttct	0.883433	0.805172	6.11457	5.60144	NA	NA	1	-0.513137	-0.0745961	weak	rs76274733
chr19	4037324	4037324	1	+	rs75488612	G	A	SNV	c(-2, 8)	EGR3	HOCOMOCO	EGR3_f1	EGR3_HUMAN	tggggagttgAgggggtgggg	0.855038	0.895545	6.39272	6.68193	NA	NA	1	0.289215	0.0389372	neut	rs75488612:A
chr8	22306284	22306284	1	+	rs6993855	A	T	SNV	c(-18, 3)	ARID3A	HOCOMOCO	ARI3A_do	ARI3A_HUMAN	gattataaaataagaagaaacTaacaactctgtcttcatcctc	0.779364	0.800892	10.1675	10.4408	NA	NA	1	0.273339	0.0210767	neut	rs6993855:T
chr17	2079496	2079496	1	+	rs12952051	C	G	SNV	c(-7, 9)	ZBTB7A	HOCOMOCO	ZBT7A_f1	ZBT7A_HUMAN	aaaaaaattagctgggGgtggtggtgcatgcct	0.797472	0.913035	4.88156	5.55535	NA	NA	1	0.673784	0.111142	weak	rs12952051:G
chr12	52286982	52286982	1	+	rs59448276	G	C	SNV	c(-7, 9)	SPI1	HOCOMOCO	SPI1_si	SPI1_HUMAN	cagccctccccacaccGgaagtgaataataata	0.830387	0.730923	10.8625	9.59519	NA	NA	1	-1.26726	-0.0973061	strong	rs59448276:C
chr5	58458178	58458178	1	-	rs1848510	G	A	SNV	c(-1, 10)	FOXQ1	HOCOMOCO	FOXQ1_f1	FOXQ1_HUMAN	gttccctagacAataaacaaaac	0.890635	0.915934	10.9962	11.3012	NA	NA	1	0.304981	0.0247658	neut	rs1848510:A
chr5	107513973	107513973	1	-	rs152555	G	A	SNV	c(-11, 2)	ELF3	HOCOMOCO	ELF3_f1	ELF3_HUMAN	ctgtttcctgaacGtctgtgctgaaca	0.92219	0.901197	9.00926	8.81133	NA	NA	1	-0.197925	-0.0203148	neut	rs152555:A
chr12	55721801	55721801	1	-	rs3138142	C	T	SNV	c(1, 17)	NR2F6	HOCOMOCO	NR2F6_f1	NR2F6_HUMAN	aacacaatgggtcccatTggggtcacccttgccct	0.876968	0.889424	7.52681	7.62941	NA	NA	1	0.102598	0.0120136	neut	rs3138142:T
chr1	41028139	41028139	1	+	rs1140227	C	T	SNV	c(-19, 1)	MAFA	HOCOMOCO	MAFA_f1	MAFA_HUMAN	tgggctgatgcccctcattcCtagaagaatgcccccacctg	0.840933	0.811472	7.20872	6.97337	NA	NA	1	-0.235346	-0.027755	neut	rs1140227:T
chr12	51212079	51212079	1	+	rs540545522	T	G	SNV	c(-1, 8)	FOXJ2	HOCOMOCO	FOXJ2_f1	FOXJ2_HUMAN	ttttgttttGtttgttttg	0.947513	0.987593	9.60393	10.0063	NA	NA	1	0.402333	0.0397138	weak	rs540545522:G
chr12	49835726	49835726	1	-	rs2045094	T	G	SNV	c(-10, 1)	IRF9	HOCOMOCO	IRF9_f1	IRF9_HUMAN	taattttttttTtgtgtgtgtat	0.842577	0.720477	7.70786	6.65926	NA	NA	1	-1.0486	-0.115742	strong	rs2045094
chr3	78847085	78847085	1	-	rs17377726	G	A	SNV	c(-1, 8)	BARX2	HOCOMOCO	BARX2_si	BARX2_HUMAN	agggaaatcAattaatcaa	0.950181	0.982765	6.79215	7.01838	NA	NA	1	0.226226	0.031693	neut	rs17377726:A
chr1	202134674	202134674	1	+	rs4342901	G	A	SNV	c(-2, 5)	TBX5	HOCOMOCO	TBX5_si	TBX5_HUMAN	agctcagGtgagagg	0.966637	0.747437	7.97574	6.19511	NA	NA	1	-1.78063	-0.215919	strong	rs4342901
chr12	54031687	54031687	1	-	rs10747689	C	T	SNV	c(-1, 7)	MZF1	HOCOMOCO	MZF1_f1	MZF1_HUMAN	ctccagcgTccccaccc	0.829915	0.991243	8.17393	9.7439	NA	NA	1	1.56997	0.159726	strong	rs10747689:T
chr5	168484035	168484035	1	-	rs244899	C	A	SNV	c(-4, 9)	NFIL3	HOCOMOCO	NFIL3_si	NFIL3_HUMAN	accaattcataggAttaaataaccaat	0.884513	0.892094	10.0103	10.0948	NA	NA	1	0.0845393	0.00748268	neut	rs244899:A
chr12	49335854	49335854	1	+	rs117895796	C	G	SNV	c(-3, 7)	STAT3	HOCOMOCO	STAT3_si	STAT3_HUMAN	gacgctgtttCggggaataat	0.883879	0.783944	9.61515	8.54564	NA	NA	1	-1.06951	-0.0985004	strong	rs117895796:G
chr3	186080507	186080507	1	-	rs56940353	T	C	SNV	c(-7, 8)	HINFP	HOCOMOCO	HINFP_f1	HINFP_HUMAN	tatgtgttgaaggtcCgtttgtgctgtgaca	0.726775	0.885579	8.48454	10.2872	NA	NA	1	1.80261	0.155586	strong	rs56940353:C
chr5	128305091	128305091	1	+	rs27713	G	T	SNV	c(-7, 9)	IRF3	HOCOMOCO	IRF3_f1	IRF3_HUMAN	attgcgatctaaaacaGaaaaaaataaatgtta	0.903118	0.812834	10.7552	9.70982	NA	NA	1	-1.04537	-0.0880167	strong	rs27713:T
chr8	143924001	143924001	1	+	rs1140522	C	T	SNV	c(2, 9)	TFAP4	HOCOMOCO	TFAP4_si	TFAP4_HUMAN	cctcctccgcCgccagctgcc	0.994062	0.994062	10.3352	10.3352	NA	NA	1	0	0	neut	rs1140522:T
chr12	52737892	52737892	1	+	rs11170254	C	A	SNV	c(-8, 5)	HOXC8	HOCOMOCO	HXC8_f1	HXC8_HUMAN	cgtatgtttattgAggcactattcaca	0.692615	0.911815	4.58253	5.92967	NA	NA	1	1.34713	0.20816	strong	rs11170254:A
chr17	83085163	83085163	1	+	rs9908756	A	G	SNV	c(-13, 2)	TFCP2	HOCOMOCO	TFCP2_f1	TFCP2_HUMAN	gagactgctggtaccAgacggggacggcagg	0.905435	0.90035	5.8934	5.86188	NA	NA	1	-0.0315212	-0.00486474	neut	rs9908756:G
chr1	39747206	39747206	1	+	rs9787249	G	T	SNV	c(-7, 5)	NFYB	HOCOMOCO	NFYB_f1	NFYB_HUMAN	tcatttgttgatTggcacttgcaca	0.763377	0.929346	8.93664	10.8405	NA	NA	1	1.90389	0.163409	strong	rs9787249:T
chr10	72340521	72340521	1	+	rs9416017	T	C	SNV	c(-6, 8)	ZNF148	HOCOMOCO	ZN148_si	ZN148_HUMAN	ctcaaacctggctgTgggtggggtttctg	0.858608	0.858608	9.66323	9.66323	NA	NA	1	0	0	neut	rs9416017
chr17	17506246	17506246	1	+	rs7946	C	T	SNV	c(1, 12)	RORC	HOCOMOCO	RORG_f1	RORG_HUMAN	ataggagagccaTtatgtaggtgag	0.889516	0.893855	8.35714	8.39597	NA	NA	1	0.0388283	0.00415461	neut	rs7946
chr6	35635195	35635195	1	+	rs7740395	C	G	SNV	c(-2, 6)	ZIC1	HOCOMOCO	ZIC1_f1	ZIC1_HUMAN	tagccaggGgtggtggt	0.824946	0.993735	4.80448	5.7644	NA	NA	1	0.959923	0.165503	strong	rs7740395:G
chr5	107669964	107669964	1	-	rs77199804	C	G	SNV	c(-7, -1)	KLF6	HOCOMOCO	KLF6_si	KLF6_HUMAN	cagccccCctcactt	0.982046	0.962215	5.87378	5.75854	NA	NA	1	-0.115239	-0.0192769	neut	rs77199804:G
chr19	41371586	41371586	1	+	rs75041078	G	C	SNV	c(2, 11)	ARID5B	HOCOMOCO	ARI5B_f1	ARI5B_HUMAN	caagtccagctaGtttttgtatttt	0.963644	0.963644	5.6114	5.6114	NA	NA	1	0	0	neut	rs75041078:C
chr7	25753637	25753637	1	+	rs73089698	G	C	SNV	c(-6, 5)	ZNF219	HOCOMOCO	ZN219_f1	ZN219_HUMAN	ctcttatggagGggggagttcac	0.890477	0.753458	8.63432	7.34297	NA	NA	1	-1.29136	-0.13359	strong	rs73089698:C
chr14	53306807	53306807	1	-	rs7143361	G	C	SNV	c(2, 7)	TCF4	HOCOMOCO	ITF2_f1	ITF2_HUMAN	aaattgcaGtgcacctg	0.999414	0.999414	12.684	12.684	NA	NA	1	0	0	neut	rs7143361:C
chr12	50145636	50145636	1	-	rs7138945	T	G	SNV	c(-8, 5)	ZBTB18	HOCOMOCO	ZN238_f1	ZN238_HUMAN	aaatttagccacaTctgtaacacattc	0.897227	0.8006	11.6209	10.3992	NA	NA	1	-1.22167	-0.0945543	strong	rs7138945:G
chr11	59175792	59175792	1	+	rs6591508	C	T	SNV	c(-11, -1)	ZBTB33	HOCOMOCO	KAISO_f1	KAISO_HUMAN	gtagcaggatgTggaagatccag	0.969876	0.970394	9.55712	9.56217	NA	NA	1	0.00504911	0.000512547	neut	rs6591508:T
chr11	114160077	114160077	1	+	rs648044	A	T	SNV	c(-9, 9)	PAX5	HOCOMOCO	PAX5_f1	PAX5_HUMAN	tgttttcttctgctcagcAgagccgaacggctctcac	0.8171	0.811032	5.67965	5.63986	NA	NA	1	-0.0397846	-0.00578359	neut	rs648044:T
chr8	37829231	37829231	1	+	rs6468442	A	C	SNV	c(-12, -1)	ENO1	HOCOMOCO	ENOA_si	ENOA_HUMAN	tgccacgtggccAacatgctgaggt	0.970363	0.966019	7.37181	7.33952	NA	NA	1	-0.0322816	-0.00425204	neut	rs6468442:C
chr12	50807824	50807824	1	+	rs35624680	T	G	SNV	c(-6, 5)	BPTF	HOCOMOCO	BPTF_si	BPTF_HUMAN	gttttttttttGtttttgagaga	0.90399	0.990334	5.31867	5.80739	NA	NA	1	0.488718	0.0833691	weak	rs35624680
chr22	29509288	29509288	1	+	rs55652051	A	G	SNV	c(-7, 6)	IRF2	HOCOMOCO	IRF2_f1	IRF2_HUMAN	caaaaaaaaaaaaGaaaagaaaaaaga	0.900143	0.901834	11.7004	11.722	NA	NA	1	0.021623	0.00166617	neut	rs55652051
chr12	49595322	49595322	1	+	rs60415769	A	T	SNV	c(-4, 13)	NR1I3	HOCOMOCO	NR1I3_f2	NR1I3_HUMAN	aaaagagggaccatatgTcatagtagttctaccag	0.71771	0.86111	7.73885	9.23856	NA	NA	1	1.49971	0.140277	strong	rs60415769:T
chr7	27181835	27181835	1	+	rs17501090	C	A	SNV	c(-6, 11)	NR3C1	HOCOMOCO	GCR_do	GCR_HUMAN	gagtgtggtgctggaacAcggtgttttgggggact	0.8267	0.898373	5.41797	5.85595	NA	NA	1	0.437984	0.0676217	weak	rs17501090
chr1	62519226	62519226	1	+	rs10889338	C	A	SNV	c(1, 8)	POU2F2	HOCOMOCO	PO2F2_si	PO2F2_HUMAN	agaataagCatgcaaaa	0.901314	0.900604	12.3596	12.3499	NA	NA	1	-0.00971424	-0.000708548	neut	rs10889338:A
chr17	1719556	1719556	1	-	rs12948283	G	T	SNV	c(-4, 5)	FOXJ2	HOCOMOCO	FOXJ2_f1	FOXJ2_HUMAN	tcaaaaaaaTaaaaaaaaa	0.901487	0.950239	9.14191	9.63129	NA	NA	1	0.489387	0.0483068	weak	rs12948283:T
chr7	13980679	13980679	1	+	rs17687519	C	T	SNV	c(-4, 5)	MYBL2	HOCOMOCO	MYBB_f1	MYBB_HUMAN	ttcattgcaTgttaataga	0.986379	0.988466	4.27901	4.28763	NA	NA	1	0.00862199	0.0019888	neut	rs17687519:T
chr20	38159027	38159027	1	+	rs4811528	G	A	SNV	c(-16, -1)	FLI1	HOCOMOCO	FLI1_f1	FLI1_HUMAN	ggctgcggaagtgaccAgggcaggttggttatg	0.961229	0.964381	6.70601	6.72716	NA	NA	1	0.0211523	0.00303641	neut	rs4811528
chr17	47283364	47283364	1	-	rs5918	T	C	SNV	c(-11, 5)	KLF15	HOCOMOCO	KLF15_f1	KLF15_HUMAN	ttacaggccctgcctcCgggctcacctcgctgt	0.740486	0.833812	5.76289	6.44644	NA	NA	1	0.683545	0.0891932	weak	rs5918
chr14	77024326	77024326	1	+	rs17105180	A	C	SNV	c(-5, 6)	NFE2L2	HOCOMOCO	NF2L2_si	NF2L2_HUMAN	cgaaatcgcttAgtcagcaactg	0.876895	0.846823	6.89238	6.6663	NA	NA	1	-0.226075	-0.0289178	neut	rs17105180
chr19	1124032	1124032	1	+	rs2024092	G	A	SNV	c(-3, 10)	ELF3	HOCOMOCO	ELF3_f1	ELF3_HUMAN	acagctggaagggAagcaggatgtcag	0.88647	0.894965	8.67248	8.75258	NA	NA	1	0.0800953	0.00822091	neut	rs2024092
chr9	136971795	136971795	1	+	rs11790360	T	G	SNV	c(-15, 3)	ZFX	HOCOMOCO	ZFX_f1	ZFX_HUMAN	actggccccggcaggcctGgggggtgtggggtaggca	0.958158	0.962635	10.9106	10.9602	NA	NA	1	0.0496338	0.00436365	neut	rs11790360:G
chr16	679825	679825	1	+	rs12600184	A	T	SNV	c(-10, 3)	E2F1	HOCOMOCO	E2F1_f2	E2F1_HUMAN	gcgcaggggcgggAggcggcggctggg	0.914953	0.81755	7.22127	6.47399	NA	NA	1	-0.747284	-0.0949081	strong	rs12600184:T
chr1	78891675	78891675	1	+	rs2275902	G	C	SNV	c(-18, -1)	PAX5	HOCOMOCO	PAX5_f1	PAX5_HUMAN	aggaacagaagagcgaggCctcctcttgcacaagacc	0.74879	0.821225	5.23176	5.70669	NA	NA	1	0.474937	0.0690428	weak	rs2275902
chr1	1918989	1918989	1	-	rs2295363	A	T	SNV	c(-7, 9)	MAZ	HOCOMOCO	MAZ_f1	MAZ_HUMAN	gacggccgacctcgccTcccgtgcctccccata	0.827642	0.839617	8.63306	8.75504	NA	NA	1	0.121989	0.0117423	neut	rs2295363:T
chr12	48679011	48679011	1	+	rs118067775	T	C	SNV	c(2, 13)	SRF	HOCOMOCO	SRF_do	SRF_HUMAN	aactacatttcaaaTgccttatgtggagt	0.878997	0.878997	9.93594	9.93594	NA	NA	1	0	0	neut	rs118067775:C
chr16	4395326	4395326	1	+	rs3747579	C	T	SNV	c(-12, -1)	RXRA	HOCOMOCO	RXRA_f1	RXRA_HUMAN	gggtcaaagatcTgcagctgcttgt	0.913816	0.918779	8.16432	8.20723	NA	NA	1	0.0429134	0.00481663	neut	rs3747579
chr14	50617517	50617517	1	-	rs17122693	T	A	SNV	c(-10, 1)	NKX2-2	HOCOMOCO	NKX22_si	NKX22_HUMAN	ccaatcacttaAcagaatcagga	0.94472	0.981352	9.30496	9.65865	NA	NA	1	0.353688	0.0359487	neut	rs17122693:A
chr7	97017872	97017872	1	+	rs1724298	T	C	SNV	c(-4, 9)	MEF2A	HOCOMOCO	MEF2A_f1	MEF2A_HUMAN	aacatcacatagaTatttttagacttt	0.936327	0.794832	11.5528	9.82518	NA	NA	1	-1.7276	-0.140111	strong	rs1724298
chr17	50866984	50866984	1	-	rs12949115	C	A	SNV	c(-2, 6)	BRCA1	HOCOMOCO	BRCA1_f1	BRCA1_HUMAN	attaatcaAcccaaggc	0.745312	0.997841	5.03272	6.69563	NA	NA	1	1.66291	0.247831	strong	rs12949115
chr6	34247444	34247444	1	+	rs928482	G	A	SNV	c(-10, 6)	MAZ	HOCOMOCO	MAZ_f1	MAZ_HUMAN	ggtgtggggttagggcGggtgggggacagggac	0.837834	0.751103	8.73688	7.85334	NA	NA	1	-0.883536	-0.0850462	strong	rs928482:A
chr12	53995395	53995395	1	+	rs75493807	C	T	SNV	c(2, 15)	PURA	HOCOMOCO	PURA_f1	PURA_HUMAN	ccagacagctcgcagtCgggcagggagggcggg	0.916577	0.916577	5.35057	5.35057	NA	NA	1	0	0	neut	rs75493807:T
chr12	52918828	52918828	1	-	rs73110464	C	T	SNV	c(-9, 12)	RREB1	HOCOMOCO	RREB1_si	RREB1_HUMAN	attccctcaccaccttcagacCaccctcccccatggaacttgt	0.808768	0.769843	9.91911	9.45581	NA	NA	1	-0.463304	-0.0379906	weak	rs73110464:T
chr5	176200440	176200440	1	-	rs71591813	C	T	SNV	c(-6, 8)	ZNF148	HOCOMOCO	ZN148_si	ZN148_HUMAN	agggggtggccttcCcccttctacacagg	0.868436	0.768459	9.77066	8.67774	NA	NA	1	-1.09292	-0.097505	strong	rs71591813:T
chr9	137009585	137009585	1	+	rs7048567	A	G	SNV	c(-5, 12)	NR2F6	HOCOMOCO	NR2F6_f1	NR2F6_HUMAN	cctgtcttgatgaggtcAaggatgaggttccagag	0.898249	0.724227	7.70209	6.26874	NA	NA	1	-1.43335	-0.167836	strong	rs7048567
chr4	3443883	3443883	1	-	rs6853599	C	G	SNV	c(-6, 3)	KLF4	HOCOMOCO	KLF4_f2	KLF4_HUMAN	tgtgcccctCccagggacc	0.985432	0.810449	9.80015	8.08342	NA	NA	1	-1.71673	-0.172656	strong	rs6853599:G
chr15	70092539	70092539	1	+	rs66844142	C	A	SNV	c(-3, 8)	INSM1	HOCOMOCO	INSM1_f1	INSM1_HUMAN	tcacctataaaCagggggcaaag	0.870269	0.855216	11.9964	11.7917	NA	NA	1	-0.204782	-0.0148811	neut	rs66844142
chr17	28883235	28883235	1	-	rs6505095	T	C	SNV	c(-10, 2)	MEIS1	HOCOMOCO	MEIS1_f2	MEIS1_HUMAN	gatcttcacctgTcagtgacgacaa	0.938212	0.82359	10.6381	9.36427	NA	NA	1	-1.27383	-0.112481	strong	rs6505095
chr3	133775510	133775510	1	+	rs1049296	C	T	SNV	c(-13, -1)	ELF3	HOCOMOCO	ELF3_f1	ELF3_HUMAN	tggtaccaggaaaTctgtggaggagta	0.964676	0.973445	9.40984	9.49251	NA	NA	1	0.0826724	0.00848542	neut	rs1049296:T
chr5	75343353	75343353	1	+	rs3846661	A	G	SNV	c(-6, 10)	KLF15	HOCOMOCO	KLF15_f1	KLF15_HUMAN	agtcccagctactcggGaggctgaggcaggaga	0.781602	0.865179	6.06404	6.67618	NA	NA	1	0.612144	0.0798764	weak	rs3846661
chr22	49963045	49963045	1	+	rs4077129	T	G	SNV	c(-14, 7)	ZBTB7B	HOCOMOCO	ZBT7B_si	ZBT7B_HUMAN	tgctgggggctgacgggggcgGcccggagagctgtgacctgcg	0.768751	0.794805	9.02738	9.32045	NA	NA	1	0.293066	0.0252022	neut	rs4077129:G
chr12	49867042	49867042	1	+	rs1044677	T	A	SNV	c(-5, 1)	MYF6	HOCOMOCO	MYF6_f1	MYF6_HUMAN	ggcagcTggcctg	1	0.82245	7.19374	5.96651	NA	NA	1	-1.22723	-0.170597	strong	rs1044677:A
chr3	16886567	16886567	1	-	rs1992381	T	C	SNV	c(-2, 14)	IRF3	HOCOMOCO	IRF3_f1	IRF3_HUMAN	gaggcaattgtgaaacTgcatttccctttgtca	0.906705	0.904482	10.7967	10.771	NA	NA	1	-0.0257308	-0.00216645	neut	rs1992381:C
chr6	35417466	35417466	1	+	rs2299871	C	T	SNV	c(-6, 3)	FOXJ2	HOCOMOCO	FOXJ2_f1	FOXJ2_HUMAN	ttttttttaTtttttatag	0.879159	0.950239	8.91777	9.63129	NA	NA	1	0.713524	0.0704311	strong	rs2299871:T
chr19	47702835	47702835	1	-	rs1005911	T	C	SNV	c(1, 9)	SMAD3	HOCOMOCO	SMAD3_f1	SMAD3_HUMAN	gcagggtccCtccagacag	0.972791	0.974523	6.75087	6.76257	NA	NA	1	0.0117053	0.00168792	neut	rs1005911:C
chr1	1243545	1243545	1	-	rs12093154	G	A	SNV	c(-14, 6)	MAFA	HOCOMOCO	MAFA_f1	MAFA_HUMAN	ctcgcaggaaggcaccttggAcagcaggctgtgaggggcag	0.873644	0.879001	7.47002	7.51282	NA	NA	1	0.0427999	0.00504752	neut	rs12093154
chr9	95459579	95459579	1	-	rs2236406	T	A	SNV	c(-4, 4)	ZIC1	HOCOMOCO	ZIC1_f1	ZIC1_HUMAN	cccagaccAcccgataa	0.963644	0.975618	5.59327	5.66137	NA	NA	1	0.0680978	0.0117409	neut	rs2236406:A
chr9	126621621	126621621	1	+	rs10760442	G	T	SNV	c(-3, 5)	TFAP2C	HOCOMOCO	AP2C_f1	AP2C_HUMAN	ggttccccTgtggccta	0.893462	0.96752	8.45272	9.14931	NA	NA	1	0.696584	0.073675	weak	rs10760442:T
chr12	49868026	49868026	1	-	rs3205718	C	T	SNV	c(-11, 5)	MAZ	HOCOMOCO	MAZ_f1	MAZ_HUMAN	aggacctgtccctcctCccccaagcttttggca	0.838866	0.823432	8.74739	8.59017	NA	NA	1	-0.157221	-0.0151336	neut	rs3205718
chr1	37477488	37477488	1	-	rs12408993	C	G	SNV	c(-6, 2)	ZIC1	HOCOMOCO	ZIC1_f1	ZIC1_HUMAN	gccaccccCcctcccca	0.974177	0.932533	5.65317	5.41634	NA	NA	1	-0.236837	-0.0408338	neut	rs12408993:G
chr3	149195339	149195339	1	+	rs13072552	G	T	SNV	c(-1, 12)	GCM1	HOCOMOCO	GCM1_f1	GCM1_HUMAN	atttatcacaaagTtatgctggcaaaa	0.945843	0.959815	7.577	7.68482	NA	NA	1	0.107818	0.0134859	neut	rs13072552
chr2	25249197	25249197	1	-	rs2384145	G	C	SNV	c(-6, 4)	GLI2	HOCOMOCO	GLI2_f1	GLI2_HUMAN	ttcaagaccaCcctgggcaac	0.760374	0.874459	13.3222	15.3098	NA	NA	1	1.98763	0.113598	strong	rs2384145:C
chr9	95459579	95459579	1	-	rs2236406	T	A	SNV	c(-4, 4)	ZIC3	HOCOMOCO	ZIC3_f1	ZIC3_HUMAN	cccagaccAcccgataa	0.945144	0.996399	4.55864	4.79664	NA	NA	1	0.238008	0.0494474	neut	rs2236406:A
chr17	39674194	39674194	1	-	rs2934956	T	A	SNV	c(1, 13)	TEF	HOCOMOCO	TEF_f1	TEF_HUMAN	tgactgagtcttgAgttcacatcacca	0.905063	0.912561	6.382	6.4326	NA	NA	1	0.0505955	0.00720469	neut	rs2934956:A
chr12	122133584	122133584	1	-	rs36045144	A	C	SNV	c(-10, -1)	EGR4	HOCOMOCO	EGR4_f1	EGR4_HUMAN	gccccgccccCccgcccatct	0.973768	0.981466	8.00361	8.06367	NA	NA	1	0.0600584	0.00731681	neut	rs36045144:C
chr8	11359946	11359946	1	+	rs2572375	T	A	SNV	c(-2, 11)	MEF2A	HOCOMOCO	MEF2A_f1	MEF2A_HUMAN	taataaaaaaataTatatttttaatgc	0.861441	0.854582	10.6385	10.5547	NA	NA	1	-0.0837561	-0.00679275	neut	rs2572375:A
chr19	47702468	47702468	1	-	rs3745760	T	C	SNV	c(-6, 8)	ZNF423	HOCOMOCO	ZN423_f1	ZN423_HUMAN	agacgccgggacagTcgggtgtccgccct	0.740369	0.675764	16.2058	14.814	NA	NA	1	-1.3918	-0.0638465	strong	rs3745760
chr12	54049934	54049934	1	+	rs10876531	A	G	SNV	c(-10, 4)	IRF8	HOCOMOCO	IRF8_si	IRF8_HUMAN	tgaaaggaaacagaAatgttgcaattttt	0.929728	0.812206	9.41359	8.26023	NA	NA	1	-1.15336	-0.114157	strong	rs10876531:G
chr22	50257071	50257071	1	-	rs2066773	G	C	SNV	c(-9, 7)	MAZ	HOCOMOCO	MAZ_f1	MAZ_HUMAN	ccctgcagcctcccccCgggcccgtaccctcag	0.808723	0.882174	8.44033	9.18858	NA	NA	1	0.748252	0.0720242	strong	rs2066773:C
chr16	1792972	1792972	1	+	rs28469124	G	T	SNV	c(-16, 7)	ZNF350	HOCOMOCO	ZN350_f1	ZN350_HUMAN	gaggggaccggggcaccgccgtcTggggacaggtaggaaccctggac	0.682999	0.806709	7.15632	8.37252	NA	NA	1	1.2162	0.11839	strong	rs28469124:T
chr16	679825	679825	1	+	rs12600184	A	G	SNV	c(-2, 14)	PURA	HOCOMOCO	PURA_f1	PURA_HUMAN	cacgcgcaggggcgggAggcggcggctgggggc	0.874757	0.851198	5.11974	4.98969	NA	NA	1	-0.130047	-0.0223792	neut	rs12600184:G
chr22	38475886	38475886	1	-	rs138426	G	A	SNV	c(-6, 15)	ZBTB7B	HOCOMOCO	ZBT7B_si	ZBT7B_HUMAN	ctcaagtggtccacccacctcGacctcccaaagtgctgggatt	0.801407	0.778785	9.39471	9.14025	NA	NA	1	-0.254457	-0.021882	neut	rs138426
chr12	53953914	53953914	1	+	rs2366149	T	G	SNV	c(-12, 9)	ZNF143	HOCOMOCO	ZN143_si	ZN143_HUMAN	tgatggtcccaggggcaggctGggccggttctggggtgcagtt	0.698344	0.841459	8.65347	10.3607	NA	NA	1	1.70719	0.139341	strong	rs2366149:G
chr12	53550335	53550335	1	-	rs11170594	T	A	SNV	c(-4, 6)	FOXF1	HOCOMOCO	FOXF1_f1	FOXF1_HUMAN	aaaaaaaaaaTaaataaataa	0.913499	0.913499	7.68547	7.68547	NA	NA	1	0	0	neut	rs11170594:A
chr8	41266213	41266213	1	-	rs10092633	G	A	SNV	c(-8, 8)	SP2	HOCOMOCO	SP2_si	SP2_HUMAN	ttctgccaccgcctccGccccctattctgtggt	0.913697	0.86887	6.69714	6.38204	NA	NA	1	-0.315092	-0.043141	neut	rs10092633:A
chr11	16334225	16334225	1	-	rs297346	A	T	SNV	c(-5, 11)	GATA5	HOCOMOCO	GATA5_f1	GATA5_HUMAN	ctaatgtccgattttcAtttatctgtcaaaata	0.967121	0.960382	6.90102	6.85531	NA	NA	1	-0.0457099	-0.0064163	neut	rs297346:T
chr5	176529270	176529270	1	-	rs890835	A	T	SNV	c(-1, 8)	NR2F2	HOCOMOCO	COT2_f1	COT2_HUMAN	cccaggagcTgacctgggc	0.796809	0.94082	7.22846	8.50105	NA	NA	1	1.27259	0.141023	strong	rs890835:T
chr22	20425532	20425532	1	+	rs874100	G	C	SNV	c(1, 12)	WT1	HOCOMOCO	WT1_f1	WT1_HUMAN	gtcgctgggggcGcgcgggcgggcg	0.970152	0.926211	9.1002	8.69923	NA	NA	1	-0.400962	-0.0427805	weak	rs874100:C
chr19	10616561	10616561	1	-	rs8106542	C	G	SNV	c(-8, 5)	NR2E3	HOCOMOCO	NR2E3_f1	NR2E3_HUMAN	ctgtctctattttGacttttattttta	0.785504	0.895577	7.91966	8.97499	NA	NA	1	1.05533	0.105785	strong	rs8106542:G
chr17	50549028	50549028	1	-	rs8077316	C	T	SNV	c(-13, 1)	ZNF148	HOCOMOCO	ZN148_si	ZN148_HUMAN	tcccctcaccctcgCcctctctccgccag	0.895987	0.878677	10.0718	9.88262	NA	NA	1	-0.189224	-0.0168816	neut	rs8077316
chr12	54300776	54300776	1	-	rs79977579	C	G	SNV	c(-7, 9)	PURA	HOCOMOCO	PURA_f1	PURA_HUMAN	tggaatccgcccccccCacacacaccctgcctt	0.871854	0.823506	5.10371	4.83684	NA	NA	1	-0.266868	-0.0459242	neut	rs79977579:G
chr11	120421768	120421768	1	+	rs76693355	T	C	SNV	c(-2, 8)	JUND	HOCOMOCO	JUND_f1	JUND_HUMAN	taaatgcaaaTgaatcacatt	0.883747	0.733478	10.2205	8.50111	NA	NA	1	-1.71938	-0.148856	strong	rs76693355:C
chr12	52918828	52918828	1	-	rs73110464	C	A	SNV	c(1, 10)	SP1	HOCOMOCO	SP1_f1	SP1_HUMAN	accttcagacCaccctccccc	0.893609	0.891941	9.43665	9.41943	NA	NA	1	-0.0172196	-0.00163454	neut	rs73110464:A
chr12	53386940	53386940	1	+	rs7298225	G	T	SNV	c(-1, 8)	HOXD10	HOCOMOCO	HXD10_f1	HXD10_HUMAN	tctaggtttGttttttttt	0.923042	0.843208	5.33713	4.90114	NA	NA	1	-0.435991	-0.0757268	weak	rs7298225
chr22	37226844	37226844	1	+	rs116118746	C	G	SNV	c(-2, 14)	PURA	HOCOMOCO	PURA_f1	PURA_HUMAN	gccaaggcctaagtggGggggggggttctgggc	0.825115	0.836482	4.84572	4.90846	NA	NA	1	0.0627459	0.0107977	neut	rs116118746:G
chr20	63562677	63562677	1	-	rs3810483	G	A	SNV	c(-2, 9)	NRF1	HOCOMOCO	NRF1_f1	NRF1_HUMAN	gtcccagtcctGcgtctgcccgt	0.84607	0.726192	8.09667	6.99159	NA	NA	1	-1.10507	-0.116132	strong	rs3810483:A
chr9	95507889	95507889	1	+	rs1355619	A	T	SNV	c(-15, 2)	NR2F6	HOCOMOCO	NR2F6_f1	NR2F6_HUMAN	tccggaaaaggcacaccTgggagggcgtgtgtata	0.866414	0.877432	7.43988	7.53063	NA	NA	1	0.0907546	0.0106268	neut	rs1355619:T
chr19	3456740	3456740	1	-	rs2240665	T	A	SNV	c(-15, 6)	ZBTB7B	HOCOMOCO	ZBT7B_si	ZBT7B_HUMAN	ctgggtcccacgccacaccccTggcacaggggcgccagcctcc	0.805397	0.798966	9.43959	9.36725	NA	NA	1	-0.0723425	-0.0062211	neut	rs2240665:A
chr5	89445260	89445260	1	+	rs2011071	A	G	SNV	c(-10, 4)	TEAD3	HOCOMOCO	TEAD3_si	TEAD3_HUMAN	ctgttggctcagcaAtttcccagtggtca	0.915676	0.742812	6.1615	5.05037	NA	NA	1	-1.11113	-0.165753	strong	rs2011071:G
chr17	41811190	41811190	1	+	rs13412	T	A	SNV	c(-3, 13)	ZBTB4	HOCOMOCO	ZBTB4_si	ZBTB4_HUMAN	gacgtccagcatccccAgatagtagttgagata	0.66508	0.741064	10.6919	11.8666	NA	NA	1	1.17469	0.0740211	strong	rs13412:A
chr16	89698638	89698638	1	-	rs35432452	C	G	SNV	c(2, 8)	KLF4	HOCOMOCO	KLF4_f2	KLF4_HUMAN	ggcgcccacCaccacaccc	0.964372	0.964372	9.59354	9.59354	NA	NA	1	0	0	neut	rs35432452:G
chr1	31707657	31707657	1	-	rs10798886	A	C	SNV	c(-3, 6)	NR4A3	HOCOMOCO	NR4A3_f1	NR4A3_HUMAN	aatccactcAccttggcct	0.870459	0.741248	7.52201	6.47341	NA	NA	1	-1.0486	-0.12231	strong	rs10798886:C
chr4	95536653	95536653	1	+	rs10030217	T	A	SNV	c(2, 8)	CEBPA	HOCOMOCO	CEBPA_do	CEBPA_HUMAN	agaattaagTtttatgcaa	0.994178	0.994178	6.53348	6.53348	NA	NA	1	0	0	neut	rs10030217:A
chr11	65393658	65393658	1	-	rs2073800	C	A	SNV	c(-12, 1)	TFAP2D	HOCOMOCO	AP2D_f1	AP2D_HUMAN	ccagtgccccagaCgatgacgtggcca	0.862185	0.728655	7.25476	6.20616	NA	NA	1	-1.0486	-0.125776	strong	rs2073800:A
chr12	49857768	49857768	1	+	rs2675568	T	A	SNV	c(-3, 7)	FOXF1	HOCOMOCO	FOXF1_f1	FOXF1_HUMAN	cttcaatttgTttttttttgt	0.941345	0.816402	7.91035	6.90133	NA	NA	1	-1.00902	-0.12035	strong	rs2675568:A
chr1	52038504	52038504	1	-	rs12406969	G	A	SNV	c(-4, 7)	HIVEP1	HOCOMOCO	ZEP1_f1	ZEP1_HUMAN	gtagagacgggAtttcaccatgt	0.818807	0.916997	7.70483	8.59306	NA	NA	1	0.888228	0.0950596	strong	rs12406969:A
chr14	77024326	77024326	1	-	rs17105180	A	C	SNV	c(-12, 8)	MAFA	HOCOMOCO	MAFA_f1	MAFA_HUMAN	agagtaaaccgaaatcgcttCgtcagcaactgtcgcctccc	0.883995	0.888905	7.55271	7.59193	NA	NA	1	0.0392207	0.00462542	neut	rs17105180
chr1	112539531	112539531	1	+	rs10857961	C	A	SNV	c(-10, -1)	MYC	HOCOMOCO	MYC_f1	MYC_HUMAN	tggcacgtgcCtgtagtccca	0.923494	0.921936	9.41462	9.39903	NA	NA	1	-0.0155926	-0.00153164	neut	rs10857961:A
chr8	41266213	41266213	1	-	rs10092633	G	A	SNV	c(-5, 7)	WT1	HOCOMOCO	WT1_f1	WT1_HUMAN	gccaccgcctccGccccctattctg	0.902302	0.882552	8.48107	8.30085	NA	NA	1	-0.180217	-0.0192282	neut	rs10092633:A
chr18	79449015	79449015	1	+	rs2278801	A	C	SNV	c(-4, 10)	ZNF148	HOCOMOCO	ZN148_si	ZN148_HUMAN	ctccggcctctggcCgggggcggtaggag	0.863853	0.86392	9.72056	9.7213	NA	NA	1	0.000740768	6.60876e-05	neut	rs2278801:C
chr2	240703856	240703856	1	+	rs4676380	G	T	SNV	c(-4, 6)	EGR4	HOCOMOCO	EGR4_f1	EGR4_HUMAN	cgcaagagggGcagggctcag	0.881381	0.73429	7.28276	6.13509	NA	NA	1	-1.14767	-0.139818	strong	rs4676380:T
chr3	16886593	16886593	1	+	rs1992382	G	A	SNV	c(-8, 4)	FOXA3	HOCOMOCO	FOXA3_f1	FOXA3_HUMAN	tcatctgtttgcAcagtttatgtct	0.919866	0.931527	7.38275	7.47391	NA	NA	1	0.0911605	0.011382	neut	rs1992382
chr2	120821192	120821192	1	+	rs13392139	A	T	SNV	c(-10, 4)	ZNF148	HOCOMOCO	ZN148_si	ZN148_HUMAN	cctctgtacgggggAggttctctcgagtt	0.860985	0.856053	9.68921	9.63529	NA	NA	1	-0.0539118	-0.00480974	neut	rs13392139:T
chr22	27090760	27090760	1	+	rs9608575	A	G	SNV	c(-13, 2)	TFCP2	HOCOMOCO	TFCP2_f1	TFCP2_HUMAN	gaatcggcgggggccAgagcatggcagtgct	0.892526	0.887441	5.81338	5.78186	NA	NA	1	-0.0315212	-0.00486474	neut	rs9608575
chr14	74514277	74514277	1	-	rs862051	C	T	SNV	c(-1, 13)	ELF2	HOCOMOCO	ELF2_f1	ELF2_HUMAN	ccaggagccatctgCcttcttcctgtgtt	0.913345	0.912331	8.17553	8.16684	NA	NA	1	-0.00868319	-0.000973689	neut	rs862051:T
chr12	54300776	54300776	1	-	rs79977579	C	G	SNV	c(-13, 6)	SP3	HOCOMOCO	SP3_f1	SP3_HUMAN	cactggaatccgcccccccCacacacaccctgcctttca	0.908377	0.851171	8.91634	8.38206	NA	NA	1	-0.534271	-0.0546734	weak	rs79977579:G
chr1	53512446	53512446	1	-	rs6588480	A	G	SNV	c(-3, 11)	TEAD3	HOCOMOCO	TEAD3_si	TEAD3_HUMAN	ggccctcttagcatAtttttgagtgaatc	0.900337	0.748263	6.0629	5.08541	NA	NA	1	-0.977487	-0.145817	strong	rs6588480
chr2	25279683	25279683	1	+	rs2006788	T	A	SNV	c(-3, 5)	FOXO4	HOCOMOCO	FOXO4_f1	FOXO4_HUMAN	aaagtttgTtttttttt	0.958944	0.77647	9.19217	7.46794	NA	NA	1	-1.72423	-0.17998	strong	rs2006788:A
chr12	49867042	49867042	1	+	rs1044677	T	C	SNV	c(-5, 1)	MYF6	HOCOMOCO	MYF6_f1	MYF6_HUMAN	ggcagcTggcctg	1	0.82245	7.19374	5.96651	NA	NA	1	-1.22723	-0.170597	strong	rs1044677:C
chr20	63741353	63741353	1	-	rs4809221	G	C	SNV	c(-2, 14)	PLAG1	HOCOMOCO	PLAG1_f1	PLAG1_HUMAN	gggtcacccgcaccccCcccccatctcctccag	0.893129	0.899018	8.74917	8.80512	NA	NA	1	0.0559479	0.00572973	neut	rs4809221:C
chr22	50275860	50275860	1	-	rs5771118	T	G	SNV	c(-7, 9)	PURA	HOCOMOCO	PURA_f1	PURA_HUMAN	cgcccagcaccccaccTgcccccgcccccgggg	0.841762	0.827591	4.93761	4.85939	NA	NA	1	-0.0782198	-0.0134605	neut	rs5771118:G
chr20	37933480	37933480	1	-	rs1998049	C	A	SNV	c(-6, 4)	SP1	HOCOMOCO	SP1_f1	SP1_HUMAN	tgccaccccaCccccaccctg	0.954727	0.881639	10.0675	9.31309	NA	NA	1	-0.754421	-0.0716121	strong	rs1998049:A
chr10	86364502	86364502	1	+	rs144876213	C	T	SNV	c(-10, -1)	ETS2	HOCOMOCO	ETS2_f1	ETS2_HUMAN	ccaggaagttCcccgggaggg	0.970872	0.963057	6.30408	6.25507	NA	NA	1	-0.0490115	-0.00755563	neut	rs144876213
chr9	16416997	16416997	1	+	rs1999032	T	A	SNV	c(-11, -1)	IRF9	HOCOMOCO	IRF9_f1	IRF9_HUMAN	aaaagttaaaaTaaagggatatt	0.854425	0.796135	7.8096	7.30901	NA	NA	1	-0.500595	-0.0552545	weak	rs1999032:A
chr14	74976400	74976400	1	+	rs2012627	G	A	SNV	c(-3, 6)	MITF	HOCOMOCO	MITF_f1	MITF_HUMAN	aatgttcccAtgtgcgcac	0.801465	0.987704	7.52979	9.24714	NA	NA	1	1.71734	0.183467	strong	rs2012627
chr12	49341557	49341557	1	+	rs11168980	T	C	SNV	c(-16, 3)	RARG	HOCOMOCO	RARG_do	RARG_HUMAN	ttccaaggtgtctgccaggTcagagctgttgctgactta	0.901724	0.795263	7.97345	7.07205	NA	NA	1	-0.901403	-0.102368	strong	rs11168980:C
chr12	52286982	52286982	1	+	rs59448276	G	C	SNV	c(-5, 7)	GABPA	HOCOMOCO	GABPA_f1	GABPA_HUMAN	cctccccacaccGgaagtgaataat	0.993253	0.830932	12.3325	10.337	NA	NA	1	-1.99546	-0.160724	strong	rs59448276:C
chr20	1915180	1915180	1	-	rs17855611	G	C	SNV	c(-11, 6)	PPARG	HOCOMOCO	PPARG_f1	PPARG_HUMAN	agagacagccactctgcCctgcactgcgacctctc	0.726572	0.862738	6.68737	7.86418	NA	NA	1	1.17681	0.130028	strong	rs17855611:C
chr10	61839198	61839198	1	-	rs2588959	T	A	SNV	c(-7, 3)	HOXD13	HOCOMOCO	HXD13_f1	HXD13_HUMAN	ccatctctacTaaaaatacaa	0.92206	0.82536	5.08258	4.57782	NA	NA	1	-0.504764	-0.0919521	weak	rs2588959:A
chr8	22107291	22107291	1	-	rs1552286	C	T	SNV	c(-7, 1)	ZIC2	HOCOMOCO	ZIC2_f1	ZIC2_HUMAN	tcacctccCccacctct	0.961882	0.819164	4.33192	3.7326	NA	NA	1	-0.599323	-0.13342	weak	rs1552286:T
chr20	31555475	31555475	1	-	rs6059958	C	T	SNV	c(-4, 12)	ZBTB7A	HOCOMOCO	ZBT7A_f1	ZBT7A_HUMAN	aggatagcacatcctgTgcaaccacagcctggc	0.904964	0.910814	5.50829	5.5424	NA	NA	1	0.0341077	0.00562611	neut	rs6059958
chr12	53954369	53954369	1	-	rs4332564	G	C	SNV	c(-10, 6)	FLI1	HOCOMOCO	FLI1_f1	FLI1_HUMAN	tccttacccccacttcCcctctactgtaaataa	0.738978	0.956136	5.21434	6.67183	NA	NA	1	1.45749	0.209222	strong	rs4332564:C
chr12	52286982	52286982	1	+	rs59448276	G	A	SNV	c(-3, 7)	ERG	HOCOMOCO	ERG_f1	ERG_HUMAN	tccccacaccGgaagtgaata	0.975147	0.802695	11.2819	9.30237	NA	NA	1	-1.97952	-0.171133	strong	rs59448276:A
chr5	171311832	171311832	1	-	rs918472	G	A	SNV	c(-21, -1)	ZBTB7B	HOCOMOCO	ZBT7B_si	ZBT7B_HUMAN	gccccgtcccgccccaggcccGggcctgacaagaaagcgcctt	0.867754	0.853668	10.141	9.98257	NA	NA	1	-0.158438	-0.0136249	neut	rs918472:A
chr12	49876080	49876080	1	+	rs77978149	C	T	SNV	c(-11, 1)	NR2C2	HOCOMOCO	NR2C2_f1	NR2C2_HUMAN	tacgagaaagggCatgagtccagta	0.854136	0.785519	6.65787	6.15082	NA	NA	1	-0.507045	-0.0655458	weak	rs77978149
chr9	136433147	136433147	1	-	rs73566945	G	A	SNV	c(-14, 2)	MAZ	HOCOMOCO	MAZ_f1	MAZ_HUMAN	gcccacccctccagccAcgcccacctgagcaga	0.862708	0.869631	8.99028	9.0608	NA	NA	1	0.0705266	0.00678865	neut	rs73566945:A
chr9	127524149	127524149	1	+	rs1891732	G	T	SNV	c(-5, 3)	ESRRA	HOCOMOCO	ERR1_f1	ERR1_HUMAN	aacacaagGtcagagcc	0.9922	0.798442	9.01683	7.29046	NA	NA	1	-1.72638	-0.189997	strong	rs1891732:T
chr12	50184922	50184922	1	-	rs11169302	T	C	SNV	c(-3, 5)	ELK1	HOCOMOCO	ELK1_f1	ELK1_HUMAN	ctccacctTccgggttc	0.967737	0.782077	7.16023	5.80813	NA	NA	1	-1.35211	-0.182836	strong	rs11169302:C
chr17	59860680	59860680	1	-	rs1292041	A	T	SNV	c(-8, -1)	ZIC1	HOCOMOCO	ZIC1_f1	ZIC1_HUMAN	cacctcccAggttcaag	0.968033	0.952051	5.61823	5.52734	NA	NA	1	-0.0908901	-0.0156706	neut	rs1292041:T
chr2	27796308	27796308	1	-	rs4666014	G	A	SNV	c(-2, 8)	HOXB8	HOCOMOCO	HXB8_do	HXB8_HUMAN	gtactttccaAtcaatcattc	0.814008	0.933467	10.155	11.6204	NA	NA	1	1.46543	0.117832	strong	rs4666014:A
chr19	18175736	18175736	1	+	rs200373	T	G	SNV	c(1, 8)	ZIC2	HOCOMOCO	ZIC2_f1	ZIC2_HUMAN	gggggacaGgggtggta	0.965813	0.983193	4.34843	4.42142	NA	NA	1	0.0729847	0.0162477	neut	rs200373:G
chr16	52546588	52546588	1	+	rs3095602	G	T	SNV	c(-3, 15)	SP1	HOCOMOCO	SP1_f2	SP1_HUMAN	agcgcggggcgcgcccagGatggggaggtggcccccg	0.86931	0.863284	9.79912	9.73397	NA	NA	1	-0.0651481	-0.00581055	neut	rs3095602:T
chr11	61843278	61843278	1	-	rs174584	G	A	SNV	c(-11, 1)	FOXJ3	HOCOMOCO	FOXJ3_si	FOXJ3_HUMAN	ctaaaaataaaaAaattagccgggg	0.770149	0.903514	11.4973	13.4766	NA	NA	1	1.97932	0.132764	strong	rs174584:A
chr12	50205436	50205436	1	+	rs3861100	A	G	SNV	c(-7, -1)	HOXD4	HOCOMOCO	HXD4_f1	HXD4_HUMAN	ttaatttAcatttct	0.991616	0.980168	5.88422	5.81914	NA	NA	1	-0.0650771	-0.0109707	neut	rs3861100
chr16	84852171	84852171	1	-	rs2641697	G	C	SNV	c(-5, 7)	RORC	HOCOMOCO	RORG_f1	RORG_HUMAN	tcacctgttgacCtcgtttaacctt	0.755826	0.892963	7.16075	8.38798	NA	NA	1	1.22723	0.131313	strong	rs2641697:C
chr12	51212079	51212079	1	+	rs540545522	T	G	SNV	c(-1, 14)	FOXO1	HOCOMOCO	FOXO1_si	FOXO1_HUMAN	ttttttttttgttttGtttgttttgtttgtt	0.97724	0.97794	9.4917	9.49831	NA	NA	1	0.00660823	0.0006808	neut	rs540545522:G
chr15	90959153	90959153	1	-	rs1105291	C	T	SNV	c(-4, 12)	PLAG1	HOCOMOCO	PLAG1_f1	PLAG1_HUMAN	gcctggtacttaacccTctctgtgcctcagttg	0.872705	0.906409	8.55513	8.87533	NA	NA	1	0.320202	0.0327925	neut	rs1105291:T
chr17	41477065	41477065	1	-	rs2239711	A	C	SNV	c(-4, 7)	ZNF219	HOCOMOCO	ZN219_f1	ZN219_HUMAN	tctcagaaccgCccccctgggca	0.80978	0.979698	7.87378	9.47521	NA	NA	1	1.60143	0.165667	strong	rs2239711:C
chr17	75828078	75828078	1	+	rs150952348	T	C	SNV	c(-4, 12)	ZBTB7A	HOCOMOCO	ZBT7A_f1	ZBT7A_HUMAN	tccagcagctgcaggaCtgggtcccctgcggag	0.868364	0.907495	5.2949	5.52304	NA	NA	1	0.228148	0.0376333	neut	rs150952348:C
chr22	50257071	50257071	1	-	rs2066773	G	C	SNV	c(-9, 2)	ZNF219	HOCOMOCO	ZN219_f1	ZN219_HUMAN	cagcctcccccCgggcccgtacc	0.841664	0.948838	8.17428	9.18436	NA	NA	1	1.01009	0.104493	strong	rs2066773:C
chr12	53791143	53791143	1	-	rs12426763	C	T	SNV	c(-10, 2)	ENO1	HOCOMOCO	ENOA_si	ENOA_HUMAN	tggtgacacgtgCctgtaatcccag	0.963803	0.940049	7.32306	7.14653	NA	NA	1	-0.176524	-0.0232513	neut	rs12426763
chr19	39397871	39397871	1	-	rs3746082	G	C	SNV	c(-12, 11)	SP4	HOCOMOCO	SP4_f1	SP4_HUMAN	gagctcgcaggccgggcccctgcCtccctgccccttcttcctgctcc	0.764703	0.780352	9.05243	9.22877	NA	NA	1	0.176332	0.0150662	neut	rs3746082:C
chr17	64510162	64510162	1	-	rs57166100	T	C	SNV	c(-10, 4)	NFAT5	HOCOMOCO	NFAT5_f1	NFAT5_HUMAN	attatgtgatttttTccccccccagacct	0.87704	0.789591	8.85888	8.0121	NA	NA	1	-0.846773	-0.0842603	strong	rs57166100:C
chr1	9293105	9293105	1	+	rs4908834	G	T	SNV	c(-4, 6)	GLI3	HOCOMOCO	GLI3_si	GLI3_HUMAN	accccgatggGtgggcgaccg	0.915244	0.761767	9.48075	7.93131	NA	NA	1	-1.54944	-0.149901	strong	rs4908834
chr17	82029625	82029625	1	+	rs117249618	G	A	SNV	c(-8, 11)	BHLHE41	HOCOMOCO	BHE41_f1	BHE41_HUMAN	aaggccaagagccaggcccAcctggaggaggtgagccac	0.840126	0.879804	7.11102	7.42877	NA	NA	1	0.31775	0.0378665	neut	rs117249618:A
chr3	33132664	33132664	1	+	rs1135127	T	G	SNV	c(-5, 5)	USF2	HOCOMOCO	USF2_f1	USF2_HUMAN	acagggacacGtggggcctct	0.884954	0.980658	7.73237	8.5487	NA	NA	1	0.816332	0.0936839	strong	rs1135127:G
chr7	92399988	92399988	1	-	rs12740	G	A	SNV	c(-11, 9)	ONECUT2	HOCOMOCO	ONEC2_si	ONEC2_HUMAN	cacgattattaagaaattcaAtaaaacatcctgcgcaacat	0.754655	0.885653	7.57914	8.80637	NA	NA	1	1.22723	0.124243	strong	rs12740:A
chr1	47556435	47556435	1	-	rs56011044	C	T	SNV	c(2, 11)	MYOG	HOCOMOCO	MYOG_f1	MYOG_HUMAN	tgagctcttgcaCgcagcagctgct	0.970118	0.970118	10.4183	10.4183	NA	NA	1	0	0	neut	rs56011044
chr6	44961216	44961216	1	+	rs16872971	T	C	SNV	c(-7, 1)	ESRRA	HOCOMOCO	ERR1_f1	ERR1_HUMAN	cacgaggtCactagtgt	0.806619	0.929263	7.36332	8.45606	NA	NA	1	1.09274	0.120262	strong	rs16872971
chr19	10621987	10621987	1	-	rs8113212	A	T	SNV	c(-12, -1)	NR6A1	HOCOMOCO	NR6A1_do	NR6A1_HUMAN	tggtctcgaactTctggcctccagt	0.754484	0.79686	11.029	11.6336	NA	NA	1	0.604627	0.0416064	weak	rs8113212:T
chr17	81397410	81397410	1	-	rs8074440	A	C	SNV	c(-5, 4)	FOXJ2	HOCOMOCO	FOXJ2_f1	FOXJ2_HUMAN	aaaaaaaaaAaacaaccac	0.947513	0.947513	9.60393	9.60393	NA	NA	1	0	0	neut	rs8074440:C
chr6	7249227	7249227	1	+	rs78588343	G	A	SNV	c(-7, 5)	ARID5B	HOCOMOCO	ARI5B_f1	ARI5B_HUMAN	attatcatgggtAttgtatttttcc	0.939048	0.967818	5.4744	5.63465	NA	NA	1	0.160249	0.027563	neut	rs78588343:A
chr3	133776617	133776617	1	+	rs7638018	A	T	SNV	c(-13, -1)	NR2E3	HOCOMOCO	NR2E3_f1	NR2E3_HUMAN	ggattcaaaatgcAgtcaaacatgaac	0.820565	0.770926	8.25581	7.7799	NA	NA	1	-0.475908	-0.0477046	weak	rs7638018:T
chr1	85584140	85584140	1	-	rs7543409	C	T	SNV	c(-9, 2)	HAND1	HOCOMOCO	HAND1_si	HAND1_HUMAN	ccacatccagaCccatgggcaag	0.979438	0.963013	8.32848	8.19214	NA	NA	1	-0.136345	-0.0160421	neut	rs7543409:T
chr12	54293705	54293705	1	+	rs7304860	T	C	SNV	c(-2, 19)	ZNF143	HOCOMOCO	ZN143_si	ZN143_HUMAN	gctaaaaatacaaaaattagcTgggcatggtggtgaatgcctg	0.874871	0.872397	10.7592	10.7297	NA	NA	1	-0.0295068	-0.00240835	neut	rs7304860:C
chr15	90001254	90001254	1	+	rs7179486	A	G	SNV	c(-11, 10)	ZBTB7B	HOCOMOCO	ZBT7B_si	ZBT7B_HUMAN	aaacttgggctgacaagagggAggtgttgggggtggaaggaag	0.806184	0.789832	9.44845	9.26451	NA	NA	1	-0.18394	-0.0158179	neut	rs7179486
chr7	98291311	98291311	1	+	rs7015	A	T	SNV	c(-8, 9)	SOX17	HOCOMOCO	SOX17_f2	SOX17_HUMAN	aaatgttgtgtacaataAttttatttgattaagct	0.832044	0.828854	12.6789	12.631	NA	NA	1	-0.0479017	-0.00315112	neut	rs7015:T
chr19	44820087	44820087	1	-	rs142092405	A	G	SNV	c(-17, 4)	ZBTB7B	HOCOMOCO	ZBT7B_si	ZBT7B_HUMAN	ccaatcccaaccctgcccccaGtctcccctcaactccaatcca	0.790016	0.812637	9.26658	9.52103	NA	NA	1	0.254457	0.021882	neut	rs142092405:G
chr1	112539531	112539531	1	+	rs10857961	C	T	SNV	c(-10, 2)	HES1	HOCOMOCO	HES1_f1	HES1_HUMAN	tgtggcacgtgcCtgtagtcccagc	0.974564	0.915869	6.81932	6.42213	NA	NA	1	-0.397191	-0.056811	neut	rs10857961:T
chr17	59886176	59886176	1	+	rs1292053	A	G	SNV	c(2, 11)	HOXB6	HOCOMOCO	HXB6_f1	HXB6_HUMAN	gcctttgacagcAtttgattgataa	0.89574	0.89574	8.34793	8.34793	NA	NA	1	0	0	neut	rs1292053
chr9	14238794	14238794	1	-	rs1322985	C	A	SNV	c(-2, 12)	FOXC1	HOCOMOCO	FOXC1_f1	FOXC1_HUMAN	gggggaaaaaggtaAagataaacagtaac	0.851982	0.877051	10.7886	11.0995	NA	NA	1	0.310834	0.0246226	neut	rs1322985
chr12	109460927	109460927	1	-	rs1558804	A	T	SNV	c(1, 11)	HLTF	HOCOMOCO	HLTF_f1	HLTF_HUMAN	ctgcctggagaTtggcagcctca	0.882601	0.920428	4.86371	5.06252	NA	NA	1	0.198804	0.0362735	neut	rs1558804:T
chr4	2732221	2732221	1	+	rs11543194	G	C	SNV	c(-5, 4)	MITF	HOCOMOCO	MITF_f1	MITF_HUMAN	tcctgtcatGtgtcctcac	0.987794	0.84903	9.24796	7.9684	NA	NA	1	-1.27957	-0.136698	strong	rs11543194:C
chr12	53991815	53991815	1	-	rs11614913	C	T	SNV	c(2, 12)	NFIL3	HOCOMOCO	NFIL3_si	NFIL3_HUMAN	caacaagaaactgCctgagttacatca	0.894273	0.894273	10.1191	10.1191	NA	NA	1	0	0	neut	rs11614913:T
chr8	38787396	38787396	1	+	rs11467	A	G	SNV	c(-17, 6)	SP4	HOCOMOCO	SP4_f1	SP4_HUMAN	ggggaggaggccgaggaggacgcGgcgccggctgccggcgggaggaa	0.735558	0.800065	8.72402	9.4509	NA	NA	1	0.726873	0.0621057	strong	rs11467:G
chr16	89706211	89706211	1	-	rs4785587	G	T	SNV	c(-3, 11)	ZNF148	HOCOMOCO	ZN148_si	ZN148_HUMAN	gccaggacgttcccTgcccccacagtgtg	0.902414	0.921777	10.1421	10.3538	NA	NA	1	0.21167	0.0188841	neut	rs4785587:T
chr12	122133584	122133584	1	-	rs36045144	A	G	SNV	c(-5, 5)	EGR4	HOCOMOCO	EGR4_f1	EGR4_HUMAN	gccccgccccGccgcccatct	0.973768	0.988575	8.00361	8.11914	NA	NA	1	0.115528	0.0140746	neut	rs36045144:G
chr5	174729165	174729165	1	+	rs4242182	T	G	SNV	c(-12, 5)	PPARG	HOCOMOCO	PPARG_f1	PPARG_HUMAN	ctgttctctaggacataGgagccctaccacctgca	0.740631	0.884557	6.80887	8.05274	NA	NA	1	1.24387	0.137437	strong	rs4242182:G
chr22	38001790	38001790	1	+	rs139896	T	C	SNV	c(-4, 15)	BHLHE41	HOCOMOCO	BHE41_f1	BHE41_HUMAN	gatctgcccgcttaggcctTtccaagtgctgggattaca	0.902309	0.89543	7.60899	7.5539	NA	NA	1	-0.0550926	-0.00656543	neut	rs139896:C
chr11	1875727	1875727	1	+	rs588321	G	T	SNV	c(-7, 12)	SP3	HOCOMOCO	SP3_f1	SP3_HUMAN	aaggtgctagaggccccggGggggaggctgggccagcac	0.879233	0.804409	8.64414	7.94533	NA	NA	1	-0.698819	-0.0715119	weak	rs588321:T
chr16	679825	679825	1	+	rs12600184	A	T	SNV	c(-8, 3)	ZNF219	HOCOMOCO	ZN219_f1	ZN219_HUMAN	gcaggggcgggTggcggcggctg	0.879145	0.891674	8.52753	8.64561	NA	NA	1	0.118077	0.012215	neut	rs12600184:T
chr10	121285698	121285698	1	+	rs11199879	T	C	SNV	c(-5, 6)	HLTF	HOCOMOCO	HLTF_f1	HLTF_HUMAN	taccaggaatgCtggaaaattcc	0.839443	0.943726	4.6369	5.18496	NA	NA	1	0.548064	0.0999987	weak	rs11199879:C
chr1	31707657	31707657	1	-	rs10798886	A	C	SNV	c(-2, 8)	TLX1	HOCOMOCO	TLX1_f1	TLX1_HUMAN	taatccactcAccttggcctc	0.971207	0.96413	4.99981	4.96461	NA	NA	1	-0.0352092	-0.00684594	neut	rs10798886:C
chr20	63741353	63741353	1	-	rs4809221	G	T	SNV	c(-2, 5)	KLF6	HOCOMOCO	KLF6_si	KLF6_HUMAN	gcaccccGcccccat	1	0.901955	5.97811	5.40837	NA	NA	1	-0.569737	-0.0953039	weak	rs4809221:T
chr8	76694374	76694374	1	-	rs1034484	T	A	SNV	c(-2, 8)	ZFHX3	HOCOMOCO	ZFHX3_f1	ZFHX3_HUMAN	tgtaaagagaAttagtaacat	0.823842	0.902237	6.89112	7.51241	NA	NA	1	0.621287	0.0749696	weak	rs1034484
chr15	93072785	93072785	1	-	rs3752102	C	A	SNV	c(-11, -1)	FUBP1	HOCOMOCO	FUBP1_f1	FUBP1_HUMAN	aacaaaagaccAgtggaaatagg	0.795545	0.910678	6.18154	7.0329	NA	NA	1	0.851355	0.11066	strong	rs3752102:A
chr11	1877434	1877434	1	-	rs1973765	T	C	SNV	c(-3, 18)	ZBTB7B	HOCOMOCO	ZBT7B_si	ZBT7B_HUMAN	agatgcttactctgcatccccCactctgtcccccaggccccta	0.785142	0.809802	9.21175	9.48914	NA	NA	1	0.277384	0.0238537	neut	rs1973765:C
chr1	39747206	39747206	1	+	rs9787249	G	T	SNV	c(-6, 4)	CEBPZ	HOCOMOCO	CEBPZ_si	CEBPZ_HUMAN	atttgttgatTggcacttgca	0.746807	0.891304	9.04368	10.7679	NA	NA	1	1.72423	0.142913	strong	rs9787249:T
chr17	35723915	35723915	1	-	rs9649	C	T	SNV	c(-6, 1)	TBX5	HOCOMOCO	TBX5_si	TBX5_HUMAN	ctcccacCtcttgcc	0.968054	0.919343	7.98725	7.59156	NA	NA	1	-0.39569	-0.0479813	neut	rs9649
chr6	41559960	41559960	1	+	rs9381080	G	A	SNV	c(1, 10)	CBFB	HOCOMOCO	PEBB_f1	PEBB_HUMAN	ctgatttaacGttgtggtccg	0.960797	0.951107	6.81078	6.74367	NA	NA	1	-0.067114	-0.00947632	neut	rs9381080:A
chr2	176097773	176097773	1	-	rs847157	A	G	SNV	c(-18, -1)	CTCF	HOCOMOCO	CTCF_f2	CTCF_HUMAN	gctcgccatctcctgggcAttgggcggcattggcaga	0.901722	0.899251	11.0784	11.0491	NA	NA	1	-0.0293045	-0.00239342	neut	rs847157:G
chr9	113964486	113964486	1	-	rs814697	G	A	SNV	c(-13, 1)	ZNF148	HOCOMOCO	ZN148_si	ZN148_HUMAN	cccccaccctcaccGcttcccgggcaatg	0.878419	0.874932	9.87979	9.84167	NA	NA	1	-0.0381171	-0.00340061	neut	rs814697:A
chr17	51169365	51169365	1	+	rs8079266	A	C	SNV	c(-1, 15)	KLF15	HOCOMOCO	KLF15_f1	KLF15_HUMAN	gggagaattgcttgaaCctgggaggaggaggag	0.87132	0.898949	6.72116	6.92352	NA	NA	1	0.202362	0.0264055	neut	rs8079266:C
chr14	60638020	60638020	1	-	rs8014133	A	T	SNV	c(-17, 2)	SP3	HOCOMOCO	SP3_f1	SP3_HUMAN	cggccccagccctccccccTgcctgtgctgggctccgct	0.893913	0.895824	8.78125	8.7991	NA	NA	1	0.0178554	0.00182719	neut	rs8014133:T
chr4	15557044	15557044	1	+	rs78223914	G	A	SNV	c(-3, 7)	DBP	HOCOMOCO	DBP_si	DBP_HUMAN	ctgtatatttAtgtaataaca	0.948587	0.982076	6.3612	6.57862	NA	NA	1	0.217417	0.0324747	neut	rs78223914
chr19	4037324	4037324	1	+	rs75488612	G	A	SNV	c(-8, 15)	SP4	HOCOMOCO	SP4_f1	SP4_HUMAN	agggatggagggctggggagttgGgggggtggggcacctccagcccc	0.809507	0.774591	9.55729	9.16385	NA	NA	1	-0.393441	-0.0336165	neut	rs75488612:A
chr19	2123929	2123929	1	-	rs75483641	C	T	SNV	c(-20, 1)	REST	HOCOMOCO	REST_f1	REST_HUMAN	ggtcagcaccatggccagcgcCgacaccaactcagggccacgg	0.943922	0.92229	18.2835	17.877	NA	NA	1	-0.406456	-0.0210194	weak	rs75483641:T
chr19	16092494	16092494	1	+	rs73517714	C	A	SNV	c(-7, 2)	POU3F2	HOCOMOCO	PO3F2_si	PO3F2_HUMAN	cacatatttAttctgctgg	0.782548	0.953371	4.94577	5.9943	NA	NA	1	1.04853	0.16695	strong	rs73517714
chr19	4050426	4050426	1	+	rs72976986	G	A	SNV	c(-2, 14)	ZBTB4	HOCOMOCO	ZBTB4_si	ZBTB4_HUMAN	ttggattgtgagccccAagaaggcaggggttgg	0.74319	0.746084	11.8995	11.9442	NA	NA	1	0.0447457	0.00281957	neut	rs72976986:A
chr7	98291311	98291311	1	-	rs7015	A	G	SNV	c(2, 20)	ARID3A	HOCOMOCO	ARI3A_do	ARI3A_HUMAN	atgtaaatgttgtgtacaataAttttatttgattaagcttcag	0.810087	0.810087	10.5576	10.5576	NA	NA	1	0	0	neut	rs7015:G
chr8	22306284	22306284	1	-	rs6993855	A	G	SNV	c(-6, 5)	FUBP1	HOCOMOCO	FUBP1_f1	FUBP1_HUMAN	taagaagaaacAaacaactctgt	0.952686	0.93825	7.34353	7.23678	NA	NA	1	-0.106747	-0.0138751	neut	rs6993855:G
chr16	4439029	4439029	1	+	rs66717543	T	G	SNV	c(-5, 10)	FOXO1	HOCOMOCO	FOXO1_si	FOXO1_HUMAN	ataagattaatttttGtttttttttcaagag	0.839765	0.975309	8.19389	9.47348	NA	NA	1	1.27959	0.131827	strong	rs66717543:G
chr1	108200437	108200437	1	+	rs663045	G	A	SNV	c(-16, 5)	ZBTB7B	HOCOMOCO	ZBT7B_si	ZBT7B_HUMAN	gagccggaagtgagggagctgGgagctgggtctcgggaggtgc	0.828688	0.789336	9.70158	9.25893	NA	NA	1	-0.442653	-0.0380659	weak	rs663045:A
chr8	37829231	37829231	1	-	rs6468442	A	G	SNV	c(-13, -1)	ARNTL	HOCOMOCO	BMAL1_f1	BMAL1_HUMAN	ctgccacgtggccAacatgctgaggtt	0.910444	0.907377	11.4593	11.4218	NA	NA	1	-0.0374977	-0.00298684	neut	rs6468442:G
chr6	29795126	29795126	1	-	rs1737002	G	A	SNV	c(2, 11)	FOXJ3	HOCOMOCO	FOXJ3_f2	FOXJ3_HUMAN	atggcaaaaactGgaaacaatcaca	0.897584	0.897584	12.6994	12.6994	NA	NA	1	0	0	neut	rs1737002
chr12	50184922	50184922	1	-	rs11169302	T	A	SNV	c(-3, 5)	ELK1	HOCOMOCO	ELK1_f1	ELK1_HUMAN	ctccacctTccgggttc	0.967737	0.758261	7.16023	5.63468	NA	NA	1	-1.52556	-0.20629	strong	rs11169302:A
chr12	122133584	122133584	1	-	rs36045144	A	C	SNV	c(-3, 13)	ZBTB4	HOCOMOCO	ZBTB4_si	ZBTB4_HUMAN	ctcccagccccgccccAccgcccatctcccccg	0.814806	0.761484	13.0066	12.1823	NA	NA	1	-0.824348	-0.0519448	strong	rs36045144:C
chr7	27162670	27162670	1	-	rs10259620	A	T	SNV	c(-2, 10)	LHX2	HOCOMOCO	LHX2_f1	LHX2_HUMAN	ttcatttcctccAattaaaattaag	0.945868	0.926349	6.16133	6.04122	NA	NA	1	-0.120109	-0.0184941	neut	rs10259620:T
chr1	201818812	201818812	1	+	rs2678210	T	C	SNV	c(1, 9)	FEV	HOCOMOCO	FEV_f1	FEV_HUMAN	tctttcccaCaggaaattc	0.957057	0.995001	8.2906	8.60985	NA	NA	1	0.31925	0.0368994	neut	rs2678210
chr8	41266213	41266213	1	-	rs10092633	G	T	SNV	c(-10, 9)	SP3	HOCOMOCO	SP3_f1	SP3_HUMAN	ccattctgccaccgcctccGccccctattctgtggtgtc	0.920908	0.897414	9.03338	8.81395	NA	NA	1	-0.219429	-0.0224547	neut	rs10092633:T
chr9	16416997	16416997	1	-	rs1999032	T	C	SNV	c(-4, 4)	SRY	HOCOMOCO	SRY_f1	SRY_HUMAN	agttaaaaCaaagggat	0.778436	0.993211	4.91615	6.23336	NA	NA	1	1.31721	0.209914	strong	rs1999032:C
chr11	61842278	61842278	1	+	rs174583	C	T	SNV	c(-2, 8)	SREBF1	HOCOMOCO	SRBP1_f2	SRBP1_HUMAN	gagcctgaagTggcctgagaa	0.745157	0.927408	4.95369	6.1131	NA	NA	1	1.15941	0.176339	strong	rs174583
chr12	49857768	49857768	1	+	rs2675568	T	C	SNV	c(-3, 9)	FOXJ3	HOCOMOCO	FOXJ3_si	FOXJ3_HUMAN	tccttcaatttgTttttttttgttg	0.94118	0.823952	14.0356	12.2958	NA	NA	1	-1.73982	-0.116699	strong	rs2675568:C
chr7	114416405	114416405	1	-	rs12705964	A	T	SNV	c(-7, 6)	NR1D1	HOCOMOCO	NR1D1_f1	NR1D1_HUMAN	ttttcctctgaccTgtttgacattctt	0.814366	0.89511	9.04212	9.90972	NA	NA	1	0.867604	0.0786102	strong	rs12705964:T
chr12	53956117	53956117	1	+	rs180807105	A	G	SNV	c(-12, 3)	IRF4	HOCOMOCO	IRF4_si	IRF4_HUMAN	gcaaagaatgaaaggGaaaaaaagagtaaag	0.892313	0.93039	9.86065	10.2716	NA	NA	1	0.41096	0.0372824	weak	rs180807105
chr9	16713668	16713668	1	+	rs10738451	T	A	SNV	c(-4, 5)	DLX3	HOCOMOCO	DLX3_do	DLX3_HUMAN	tccagggtaAttagaatgg	0.790498	0.980745	7.48666	9.25697	NA	NA	1	1.77031	0.187609	strong	rs10738451:A
chr1	1624591	1624591	1	-	rs12748433	C	A	SNV	c(-13, 1)	NFIA+NFIB+NFIC+NFIX	HOCOMOCO	NFIA+NFIB+NFIC+NFIX_f2	NFIA+NFIB+NFIC+NFIX_HUMAN	gttcgctccaggccActgagcccaggggc	0.72469	0.857894	5.75246	6.72543	NA	NA	1	0.972971	0.125328	strong	rs12748433:A
chr1	173909724	173909724	1	-	rs5877	T	C	SNV	c(-1, 9)	TLX1	HOCOMOCO	TLX1_f1	TLX1_HUMAN	gttccttctcCaccttggcca	0.837574	0.976126	4.33494	5.02429	NA	NA	1	0.689352	0.134035	weak	rs5877:C
chr12	53334171	53334171	1	-	rs2016266	G	T	SNV	c(-1, 15)	ZBTB7A	HOCOMOCO	ZBT7A_f1	ZBT7A_HUMAN	ctcccattgcagctacTggtagacccctggctg	0.904036	0.907859	5.50288	5.52517	NA	NA	1	0.0222865	0.00367619	neut	rs2016266:T
chr11	84923746	84923746	1	-	rs2155413	C	A	SNV	c(-1, 14)	SOX2	HOCOMOCO	SOX2_f1	SOX2_HUMAN	ccaggaccagaggatCattgtcatataaagt	0.907047	0.844675	9.34691	8.73098	NA	NA	1	-0.615925	-0.0600035	weak	rs2155413:A
chr20	31839274	31839274	1	+	rs6060987	T	A	SNV	c(-1, 11)	FOXJ3	HOCOMOCO	FOXJ3_si	FOXJ3_HUMAN	tgcccagctaatTttttgtgttttt	0.84206	0.737484	12.5646	11.0125	NA	NA	1	-1.55206	-0.104105	strong	rs6060987
chr1	170616691	170616691	1	+	rs619456	A	G	SNV	c(-8, 3)	SPIB	HOCOMOCO	SPIB_f1	SPIB_HUMAN	agcagaatatgGaagtatgtgcc	0.760106	0.917318	8.63764	10.3974	NA	NA	1	1.75976	0.155416	strong	rs619456:G
chr22	42720271	42720271	1	-	rs28908470	C	T	SNV	c(-3, 18)	ZBTB7B	HOCOMOCO	ZBT7B_si	ZBT7B_HUMAN	gcttctgggcaggtccaaatcCtcaccctccctaaggccggcg	0.815177	0.790517	9.5496	9.27222	NA	NA	1	-0.277384	-0.0238537	neut	rs28908470
chr13	61410648	61410648	1	+	rs3829388	T	A	SNV	c(-6, 6)	DDIT3	HOCOMOCO	DDIT3_f1	DDIT3_HUMAN	ctaaaaaggaatTgcacttcttttt	0.93715	0.740899	8.78398	6.98137	NA	NA	1	-1.80261	-0.19256	strong	rs3829388:A
chr9	95462774	95462774	1	+	rs28377268	G	C	SNV	c(-4, 12)	PURA	HOCOMOCO	PURA_f1	PURA_HUMAN	accacaagccggggagGgggaggaaagagcttt	0.847132	0.797992	4.96725	4.696	NA	NA	1	-0.271246	-0.0466776	neut	rs28377268:C
chr22	50273345	50273345	1	-	rs150685861	C	A	SNV	c(-7, 2)	HOXB7	HOCOMOCO	HXB7_si	HXB7_HUMAN	atcattaatCattagtttg	0.977191	0.867276	11.7905	10.4804	NA	NA	1	-1.31006	-0.108607	strong	rs150685861
chr17	40128610	40128610	1	-	rs75905358	G	T	SNV	c(-1, 15)	THRB	HOCOMOCO	THB_do	THB_HUMAN	ctggtctcgaactcctGacctcaagtgatccgc	0.948662	0.868286	9.05731	8.31434	NA	NA	1	-0.74297	-0.0779459	strong	rs75905358:T
chr4	13250524	13250524	1	+	rs6857769	G	A	SNV	c(-1, 6)	ETV4	HOCOMOCO	ETV4_f1	ETV4_HUMAN	tgacaagAggaagtc	0.92795	0.993918	5.75404	6.15449	NA	NA	1	0.40045	0.0646784	weak	rs6857769:A
chr8	37829231	37829231	1	+	rs6468442	A	C	SNV	c(-13, 3)	TLX1	HOCOMOCO	TLX1_f2	TLX1_HUMAN	gtgctgccacgtggccAacatgctgaggttgcc	0.901058	0.884074	4.58291	4.50179	NA	NA	1	-0.0811128	-0.0160447	neut	rs6468442:C
chr12	53437280	53437280	1	+	rs36120387	C	T	SNV	c(-1, 7)	SRY	HOCOMOCO	SRY_f1	SRY_HUMAN	aagatagtTttgttatg	0.927221	0.977837	5.82865	6.13907	NA	NA	1	0.310426	0.0494703	neut	rs36120387
chr2	27796308	27796308	1	-	rs4666014	G	C	SNV	c(-1, 10)	FOS	HOCOMOCO	FOS_si	FOS_HUMAN	agtactttccaGtcaatcattct	0.954198	0.947879	6.74584	6.70222	NA	NA	1	-0.0436206	-0.00617678	neut	rs4666014:C
chr12	122133584	122133584	1	-	rs36045144	A	T	SNV	c(-10, 11)	RREB1	HOCOMOCO	RREB1_si	RREB1_HUMAN	gctgtctcccagccccgccccAccgcccatctcccccgtgtta	0.803139	0.754887	9.85211	9.2778	NA	NA	1	-0.574309	-0.0470928	weak	rs36045144:T
chr13	113838644	113838644	1	+	rs12868938	C	A	SNV	c(2, 15)	SPI1	HOCOMOCO	SPI1_si	SPI1_HUMAN	gcacagcccagccccgCagcaggaggaagggac	0.852078	0.852078	11.1388	11.1388	NA	NA	1	0	0	neut	rs12868938:A
chr8	142446374	142446374	1	+	rs35588074	A	T	SNV	c(-14, 5)	TP53	HOCOMOCO	P53_f2	P53_HUMAN	accaggatcagggctcagcAtgtgactaagctcagtgtg	0.80013	0.758539	10.5248	9.99929	NA	NA	1	-0.525509	-0.0402684	weak	rs35588074:T
chr3	33132664	33132664	1	-	rs1135127	T	C	SNV	c(-5, 3)	TCF4	HOCOMOCO	ITF2_f1	ITF2_HUMAN	agggacacCtggggcct	0.814165	0.97039	10.3369	12.3163	NA	NA	1	1.97942	0.155965	strong	rs1135127:C
chr15	73927241	73927241	1	+	rs3825942	G	T	SNV	c(-9, 7)	ZBTB7A	HOCOMOCO	ZBT7A_f1	ZBT7A_HUMAN	cagcaacggcacggggTctccgcctcctcggtc	0.871602	0.919956	5.31378	5.5957	NA	NA	1	0.281925	0.0465039	neut	rs3825942:T
chr5	168484035	168484035	1	+	rs244899	C	A	SNV	c(-4, 5)	PITX2	HOCOMOCO	PITX2_si	PITX2_HUMAN	attcataggAttaaataac	0.885413	0.984079	6.37315	7.06368	NA	NA	1	0.690529	0.0962396	weak	rs244899:A
chr12	53444475	53444475	1	-	rs550235164	G	C	SNV	c(-4, 14)	SP1	HOCOMOCO	SP1_f2	SP1_HUMAN	gtagctgggactacaggcCcccgccaccgcgcccggc	0.802061	0.866852	9.07208	9.77254	NA	NA	1	0.700463	0.0624742	strong	rs550235164:C
chr6	35417466	35417466	1	+	rs2299871	C	A	SNV	c(-9, 5)	FOXD1	HOCOMOCO	FOXD1_si	FOXD1_HUMAN	tttttttttttttaCtttttatagagaca	0.907872	0.797687	7.98464	7.05703	NA	NA	1	-0.927607	-0.105888	strong	rs2299871:A
chr20	37933480	37933480	1	-	rs1998049	C	A	SNV	c(-3, 7)	EGR2	HOCOMOCO	EGR2_si	EGR2_HUMAN	tgccaccccaCccccaccctg	0.939678	0.83712	9.8383	8.78571	NA	NA	1	-1.05259	-0.100655	strong	rs1998049:A
chr1	93877008	93877008	1	-	rs3747965	C	A	SNV	c(-1, 9)	TCF3	HOCOMOCO	TFE2_f2	TFE2_HUMAN	tttctttcccAtcatctgtta	0.949362	0.976881	8.87616	9.12965	NA	NA	1	0.253493	0.027133	neut	rs3747965
chr11	63819841	63819841	1	+	rs503341	C	A	SNV	c(-11, 7)	SOX18	HOCOMOCO	SOX18_f1	SOX18_HUMAN	gtttcctggaattggtcaAtgggtccgggtaggccag	0.735626	0.882225	5.74262	6.80523	NA	NA	1	1.06261	0.138741	strong	rs503341:A
chr9	95462774	95462774	1	+	rs28377268	G	T	SNV	c(-5, 7)	WT1	HOCOMOCO	WT1_f1	WT1_HUMAN	caagccggggagGgggaggaaagag	0.893342	0.857531	8.3993	8.07253	NA	NA	1	-0.326776	-0.0348652	neut	rs28377268:T
chr12	53953914	53953914	1	+	rs2366149	T	A	SNV	c(-17, 4)	ZBTB7B	HOCOMOCO	ZBT7B_si	ZBT7B_HUMAN	tgatggtcccaggggcaggctAggccggttctggggtgcagtt	0.807599	0.810946	9.46437	9.50201	NA	NA	1	0.0376405	0.0032369	neut	rs2366149:A
chr8	143922240	143922240	1	-	rs11778026	T	A	SNV	c(-7, 10)	NR2F6	HOCOMOCO	NR2F6_f1	NR2F6_HUMAN	tcctcacgcagctgctgAgccttggccacctcgtc	0.892579	0.895996	7.65539	7.68354	NA	NA	1	0.0281477	0.00329592	neut	rs11778026:A
chr16	89706016	89706016	1	+	rs9931440	A	G	SNV	c(-9, 5)	ZNF423	HOCOMOCO	ZN423_f1	ZN423_HUMAN	acctcggcctcccaGagtgctgggattac	0.670102	0.747403	14.6921	16.3574	NA	NA	1	1.66531	0.0763934	strong	rs9931440:G
chr17	7331664	7331664	1	-	rs9899849	G	A	SNV	c(-12, 2)	HNF1A	HOCOMOCO	HNF1A_f1	HNF1A_HUMAN	aaatacaaaaattaAccaggtgtggtggc	0.82805	0.940593	8.46711	9.58515	NA	NA	1	1.11804	0.109878	strong	rs9899849
chr6	41559960	41559960	1	+	rs9381080	G	C	SNV	c(1, 10)	CBFB	HOCOMOCO	PEBB_f1	PEBB_HUMAN	ctgatttaacCttgtggtccg	0.960797	0.965822	6.81078	6.84558	NA	NA	1	0.0347999	0.00491365	neut	rs9381080:C
chr5	171311832	171311832	1	+	rs918472	G	C	SNV	c(-3, 12)	TFCP2	HOCOMOCO	TFCP2_f1	TFCP2_HUMAN	tcccgccccaggcccGggcctgacaagaaag	0.898444	0.8884	5.85006	5.78781	NA	NA	1	-0.0622501	-0.00960718	neut	rs918472:C
chr19	5618221	5618221	1	+	rs806709	A	C	SNV	c(-10, 5)	HINFP	HOCOMOCO	HINFP_f1	HINFP_HUMAN	tagaaaaacagccggAcgtggtggcgggcgc	0.924593	0.785212	10.73	9.14787	NA	NA	1	-1.58213	-0.136555	strong	rs806709:C
chr12	54300776	54300776	1	-	rs79977579	C	A	SNV	c(-7, 9)	PURA	HOCOMOCO	PURA_f1	PURA_HUMAN	tggaatccgcccccccCacacacaccctgcctt	0.871854	0.843512	5.10371	4.94727	NA	NA	1	-0.15644	-0.0269211	neut	rs79977579:A
chr6	7249227	7249227	1	+	rs78588343	G	A	SNV	c(2, 10)	FUBP1	HOCOMOCO	FUBP1_f1	FUBP1_HUMAN	ttatcatgggtGttgtatttttc	0.92489	0.92489	7.13799	7.13799	NA	NA	1	0	0	neut	rs78588343:A
chr5	6610278	6610278	1	-	rs7717596	T	C	SNV	c(-8, 3)	XBP1	HOCOMOCO	XBP1_f1	XBP1_HUMAN	gggtcttgccaCgtcgtccaggc	0.807508	0.953873	11.0986	13.092	NA	NA	1	1.99333	0.145285	strong	rs7717596:C
chr19	4037324	4037324	1	+	rs75488612	G	C	SNV	c(-2, 9)	ZNF219	HOCOMOCO	ZN219_f1	ZN219_HUMAN	ctggggagttgGgggggtggggc	0.966593	0.859419	9.35171	8.34162	NA	NA	1	-1.01009	-0.104493	strong	rs75488612:C
chr19	3428836	3428836	1	+	rs7507204	G	A	SNV	c(-5, 6)	TP73	HOCOMOCO	P73_si	P73_HUMAN	gcggagggggcAtgctgacacca	0.84675	0.95734	5.36173	6.03263	NA	NA	1	0.670904	0.106638	weak	rs7507204:A
chr8	37833400	37833400	1	+	rs743398	T	G	SNV	c(1, 10)	EGR4	HOCOMOCO	EGR4_f1	EGR4_HUMAN	gaggccacagGggggaagggc	0.849662	0.961172	7.03527	7.90532	NA	NA	1	0.870052	0.105997	strong	rs743398:G
chr9	136433147	136433147	1	-	rs73566945	G	A	SNV	c(-7, 4)	ARNT2	HOCOMOCO	ARNT2_si	ARNT2_HUMAN	cccctccagccAcgcccacctga	0.832471	0.947089	5.58795	6.33095	NA	NA	1	0.742999	0.111328	strong	rs73566945:A
chr12	53386940	53386940	1	+	rs7298225	G	T	SNV	c(-2, 10)	FOXJ3	HOCOMOCO	FOXJ3_f2	FOXJ3_HUMAN	acttctaggtttGtttttttttttt	0.901697	0.898014	12.7571	12.7054	NA	NA	1	-0.0516521	-0.00365403	neut	rs7298225
chr7	98291311	98291311	1	+	rs7015	A	T	SNV	c(1, 9)	FOXJ2	HOCOMOCO	FOXJ2_f1	FOXJ2_HUMAN	tgtacaataTttttatttg	0.783443	0.94535	7.95695	9.58222	NA	NA	1	1.62527	0.160428	strong	rs7015:T
chr8	22306284	22306284	1	-	rs6993855	A	G	SNV	c(-4, 7)	FOXQ1	HOCOMOCO	FOXQ1_f1	FOXQ1_HUMAN	taagaagaaacAaacaactctgt	0.850777	0.726474	10.5158	9.01732	NA	NA	1	-1.49845	-0.12168	strong	rs6993855:G
chr8	22306284	22306284	1	-	rs6993855	A	G	SNV	c(-7, 5)	FOXA3	HOCOMOCO	FOXA3_f1	FOXA3_HUMAN	ataagaagaaacAaacaactctgtc	0.929548	0.81747	7.45844	6.58228	NA	NA	1	-0.87616	-0.109394	strong	rs6993855:G
chr12	51032874	51032874	1	+	rs67133203	A	T	SNV	c(-3, 18)	ARID3A	HOCOMOCO	ARI3A_do	ARI3A_HUMAN	tgagactgtgtttcaaaaaaaTaaaaattactaaataaaaaaa	0.772796	0.814296	10.0841	10.611	NA	NA	1	0.526901	0.0406284	weak	rs67133203
chr17	81559795	81559795	1	+	rs6565597	C	G	SNV	c(-6, 5)	ZBTB33	HOCOMOCO	KAISO_f1	KAISO_HUMAN	gtgcagtggcaGgatctcggctc	0.904755	0.97136	8.92175	9.5716	NA	NA	1	0.649847	0.0659674	weak	rs6565597:G
chr10	61935289	61935289	1	-	rs6479779	C	T	SNV	c(-7, 3)	ZFHX3	HOCOMOCO	ZFHX3_f1	ZFHX3_HUMAN	ttgtaatcacTaaaattgaaa	0.812722	0.894543	6.803	7.45143	NA	NA	1	0.648439	0.0782459	weak	rs6479779:T
chr9	116208284	116208284	1	-	rs62574179	A	G	SNV	c(-17, 7)	T	HOCOMOCO	BRAC_si	BRAC_HUMAN	tcttccaggacacatctatatgtGaacatgcatttttttaactgtaca	0.673504	0.67856	18.4193	18.5542	NA	NA	1	0.1349	0.00497222	neut	rs62574179
chr22	37226844	37226844	1	+	rs116118746	C	A	SNV	c(-2, 14)	PURA	HOCOMOCO	PURA_f1	PURA_HUMAN	gccaaggcctaagtggAggggggggttctgggc	0.825115	0.863764	4.84572	5.05905	NA	NA	1	0.213336	0.0367121	neut	rs116118746:A
chr20	63562677	63562677	1	-	rs3810483	G	C	SNV	c(-2, 9)	NRF1	HOCOMOCO	NRF1_f1	NRF1_HUMAN	gtcccagtcctGcgtctgcccgt	0.84607	0.738013	8.09667	7.10057	NA	NA	1	-0.996101	-0.10468	strong	rs3810483:C
chr14	63372669	63372669	1	-	rs3742625	A	T	SNV	c(1, 12)	FOXJ3	HOCOMOCO	FOXJ3_si	FOXJ3_HUMAN	ctcatccccacaAaaaaataaaaaa	0.904915	0.903514	13.4974	13.4766	NA	NA	1	-0.0207857	-0.00139421	neut	rs3742625:T
chr12	51389636	51389636	1	-	rs10876169	T	A	SNV	c(-8, -1)	MAFB	HOCOMOCO	MAFB_f1	MAFB_HUMAN	gagtcagcAgcctgcct	0.967439	0.996647	6.26933	6.45408	NA	NA	1	0.184747	0.028531	neut	rs10876169:A
chr12	121535412	121535412	1	+	rs28520411	G	A	SNV	c(-17, 6)	SP4	HOCOMOCO	SP4_f1	SP4_HUMAN	tagtgggtgtcaggggctgggggGcaggacaatggggaatgactgct	0.769608	0.698985	9.1077	8.31191	NA	NA	1	-0.795788	-0.067994	strong	rs28520411:A
chr2	25279683	25279683	1	-	rs2006788	T	G	SNV	c(-6, 5)	IRF9	HOCOMOCO	IRF9_f1	IRF9_HUMAN	gccaaagtttgGttttttttttt	0.856842	0.873874	7.83036	7.97663	NA	NA	1	0.146274	0.0161454	neut	rs2006788:G
chr17	39984674	39984674	1	+	rs2305482	A	C	SNV	c(-2, 6)	ESRRG	HOCOMOCO	ERR3_f1	ERR3_HUMAN	cattcttcAaagtcagg	0.89004	0.794024	7.22624	6.47188	NA	NA	1	-0.754358	-0.0932441	strong	rs2305482:C
chr1	15443607	15443607	1	-	rs545634	G	C	SNV	c(-2, 8)	KLF1	HOCOMOCO	KLF1_f1	KLF1_HUMAN	gaagcaggacCtcacccacat	0.839461	0.953851	7.89497	8.92883	NA	NA	1	1.03386	0.110621	strong	rs545634:C
chr2	232697487	232697487	1	-	rs4144797	T	C	SNV	c(-2, 11)	E2F4	HOCOMOCO	E2F4_do	E2F4_HUMAN	tctccggtccgcgTtcgcgcccctgct	0.928544	0.837805	9.00664	8.14589	NA	NA	1	-0.860743	-0.0888787	strong	rs4144797:C
chr19	8590032	8590032	1	+	rs3923268	G	A	SNV	c(-5, 9)	ZNF148	HOCOMOCO	ZN148_si	ZN148_HUMAN	ggaggccaggcttgGggggatggagtcag	0.861396	0.767099	9.6937	8.66286	NA	NA	1	-1.03083	-0.0919658	strong	rs3923268:A
chr6	1613451	1613451	1	+	rs2745599	A	G	SNV	c(-12, 9)	ARID3A	HOCOMOCO	ARI3A_do	ARI3A_HUMAN	gaaagggatatttaatctttgAgaaactattttagaaaatatg	0.790536	0.788007	10.3093	10.2772	NA	NA	1	-0.0321055	-0.0024756	neut	rs2745599:G
chr12	54031687	54031687	1	-	rs10747689	C	A	SNV	c(-5, 14)	SP3	HOCOMOCO	SP3_f1	SP3_HUMAN	cttcagattccctccagcgCccccaccctcgcctccagt	0.907084	0.901503	8.90426	8.85214	NA	NA	1	-0.0521227	-0.00533385	neut	rs10747689:A
chr9	95462774	95462774	1	+	rs28377268	G	A	SNV	c(-4, 12)	PURA	HOCOMOCO	PURA_f1	PURA_HUMAN	accacaagccggggagGgggaggaaagagcttt	0.847132	0.804736	4.96725	4.73323	NA	NA	1	-0.234016	-0.0402709	neut	rs28377268:A
chr12	50764080	50764080	1	-	rs61926301	G	C	SNV	c(-7, 1)	TFAP2C	HOCOMOCO	AP2C_f1	AP2C_HUMAN	gcccccagGcttgtgta	0.986851	0.791936	9.33113	7.49778	NA	NA	1	-1.83335	-0.193907	strong	rs61926301:C
chr16	79122020	79122020	1	+	rs9940536	C	G	SNV	c(-7, 7)	OTX2	HOCOMOCO	OTX2_si	OTX2_HUMAN	taccaagttaagagGattaattccttaca	0.876007	0.98041	7.75288	8.64548	NA	NA	1	0.892597	0.101282	strong	rs9940536:G
chr6	125299298	125299298	1	-	rs987166	A	G	SNV	c(-7, 7)	HOXA7	HOCOMOCO	HXA7_f1	HXA7_HUMAN	caggcaggagaatcGtttgaatctgggag	0.86648	0.879375	5.05089	5.12236	NA	NA	1	0.0714643	0.0123409	neut	rs987166
chr2	25276702	25276702	1	+	rs79906221	G	A	SNV	c(-15, 1)	SPI1	HOCOMOCO	SPI1_si	SPI1_HUMAN	ggaggtggggaagtgaAccctccttccacctgg	0.85799	0.860258	11.2141	11.243	NA	NA	1	0.0288951	0.0022187	neut	rs79906221
chr5	128282950	128282950	1	-	rs76835745	G	A	SNV	c(-5, 9)	FOXC2	HOCOMOCO	FOXC2_f1	FOXC2_HUMAN	gtacatgatcctccGtcaacaatcctact	0.870057	0.845207	7.06245	6.87457	NA	NA	1	-0.18789	-0.023355	neut	rs76835745
chr7	28685919	28685919	1	+	rs757980	G	T	SNV	c(-12, 1)	HOXA9	HOCOMOCO	HXA9_f1	HXA9_HUMAN	ctgccagatttaaGtggtgacttcact	0.849165	0.829343	10.0069	9.77962	NA	NA	1	-0.227264	-0.0193644	neut	rs757980:T
chr7	101486484	101486484	1	+	rs73712171	G	T	SNV	c(-10, 3)	RUNX3	HOCOMOCO	RUNX3_si	RUNX3_HUMAN	caggcagctttgcGgtggcgggaaggg	0.894816	0.736944	11.3412	9.37865	NA	NA	1	-1.96257	-0.155159	strong	rs73712171:T
chr12	52918828	52918828	1	-	rs73110464	C	T	SNV	c(-1, 9)	EGR2	HOCOMOCO	EGR2_si	EGR2_HUMAN	accttcagacCaccctccccc	0.92628	0.829346	9.70079	8.70592	NA	NA	1	-0.994869	-0.0951353	strong	rs73110464:T
chr9	127527336	127527336	1	+	rs2243558	C	T	SNV	c(1, 9)	KLF4	HOCOMOCO	KLF4_f2	KLF4_HUMAN	gggcaggagTgggtgggga	0.963217	0.972667	9.5822	9.67491	NA	NA	1	0.0927066	0.00932374	neut	rs2243558:T
chr12	54317790	54317790	1	+	rs11559982	A	T	SNV	c(-13, 2)	IRF4	HOCOMOCO	IRF4_si	IRF4_HUMAN	aaaaaaaaaaaaaagAaaggattcgtgaatt	0.932727	0.822943	10.2968	9.11196	NA	NA	1	-1.18487	-0.107492	strong	rs11559982:T
chr17	59828927	59828927	1	-	rs1292065	C	G	SNV	c(-4, 8)	RORC	HOCOMOCO	RORG_f1	RORG_HUMAN	agaccagcctgaCcaacatggtgaa	0.912701	0.775564	8.56462	7.33739	NA	NA	1	-1.22723	-0.131313	strong	rs1292065:G
chr8	37125160	37125160	1	-	rs10101752	G	A	SNV	c(-6, 5)	MEF2D	HOCOMOCO	MEF2D_f1	MEF2D_HUMAN	aaagctctaaaAaaagtagaaac	0.785809	0.868971	7.3659	8.11701	NA	NA	1	0.75111	0.0807608	strong	rs10101752
chr17	82059993	82059993	1	+	rs151063790	T	G	SNV	c(-11, 1)	MYOG	HOCOMOCO	MYOG_f1	MYOG_HUMAN	tcctcagctgctGcttttgcttgtt	0.920554	0.966823	9.90107	10.3839	NA	NA	1	0.482798	0.0449949	weak	rs151063790
chr14	68232877	68232877	1	-	rs1314913	C	T	SNV	c(-8, 5)	NFE2	HOCOMOCO	NFE2_f2	NFE2_HUMAN	tcttgttctgactCattcaggcctcta	0.839694	0.704193	9.04809	7.64128	NA	NA	1	-1.40681	-0.131325	strong	rs1314913
chr1	152110849	152110849	1	+	rs11803731	A	T	SNV	c(1, 9)	PLAGL1	HOCOMOCO	PLAL1_si	PLAL1_HUMAN	gctcccgcaAtgggggcct	0.930948	0.924648	8.05927	8.00635	NA	NA	1	-0.0529275	-0.00612626	neut	rs11803731:T
chr1	150512511	150512511	1	-	rs13294	G	T	SNV	c(-5, 3)	MYOD1	HOCOMOCO	MYOD1_f1	MYOD1_HUMAN	ttgacatcTgtcgagtc	0.764141	0.969618	6.41181	8.10105	NA	NA	1	1.68925	0.202285	strong	rs13294:T
chr13	113838644	113838644	1	+	rs12868938	C	T	SNV	c(-1, 10)	ZBTB33	HOCOMOCO	KAISO_f1	KAISO_HUMAN	gcccagccccgTagcaggaggaa	0.784387	0.974947	7.74736	9.60659	NA	NA	1	1.85924	0.188735	strong	rs12868938:T
chr12	54317790	54317790	1	-	rs11559982	A	T	SNV	c(-11, 1)	FOXJ3	HOCOMOCO	FOXJ3_si	FOXJ3_HUMAN	aaaaaaaaaaagAaaggattcgtga	0.851373	0.727525	12.7028	10.8647	NA	NA	1	-1.83808	-0.12329	strong	rs11559982:T
chr9	95459579	95459579	1	-	rs2236406	T	A	SNV	c(-4, 4)	ZIC2	HOCOMOCO	ZIC2_f1	ZIC2_HUMAN	cccagaccAcccgataa	0.941754	0.967046	4.2474	4.35361	NA	NA	1	0.106208	0.0236438	neut	rs2236406:A
chr9	16416997	16416997	1	+	rs1999032	T	C	SNV	c(-11, -1)	IRF9	HOCOMOCO	IRF9_f1	IRF9_HUMAN	aaaagttaaaaTaaagggatatt	0.854425	0.790927	7.8096	7.26428	NA	NA	1	-0.545319	-0.0601911	weak	rs1999032:C
chr12	51772719	51772719	1	-	rs303806	A	G	SNV	c(-4, 3)	TBX5	HOCOMOCO	TBX5_si	TBX5_HUMAN	agctcacAcctgtaa	1	0.803582	8.24676	6.6512	NA	NA	1	-1.59556	-0.193477	strong	rs303806:G
chr3	49806290	49806290	1	+	rs3819325	T	C	SNV	c(-9, 10)	SP3	HOCOMOCO	SP3_f1	SP3_HUMAN	ggagccagggggtggggggCgggggggaggtgggatctg	0.941249	0.973538	9.22334	9.52491	NA	NA	1	0.301567	0.0308601	neut	rs3819325:C
chr3	134370916	134370916	1	+	rs143351962	C	T	SNV	c(-13, 1)	NFIA+NFIB+NFIC+NFIX	HOCOMOCO	NFIA+NFIB+NFIC+NFIX_f2	NFIA+NFIB+NFIC+NFIX_HUMAN	tgtggctgggggccTgggcgccgttcctc	0.878217	0.880942	6.87388	6.89378	NA	NA	1	0.0199008	0.0025634	neut	rs143351962
chr12	2053203	2053203	1	-	rs11062091	G	A	SNV	c(-1, 8)	GLIS3	HOCOMOCO	GLIS3_f1	GLIS3_HUMAN	gccccgcgcAccccccgcc	0.920049	0.98011	7.8542	8.35794	NA	NA	1	0.503741	0.0590915	weak	rs11062091:A
chr9	129142329	129142329	1	+	rs3124514	C	A	SNV	c(-7, 5)	EPAS1	HOCOMOCO	EPAS1_si	EPAS1_HUMAN	gtgcattgtgtgCgtgtgcgtttgt	0.911821	0.887867	7.06624	6.88643	NA	NA	1	-0.179807	-0.0232666	neut	rs3124514:A
chr7	13986732	13986732	1	+	rs3213661	A	T	SNV	c(-5, 16)	ARID3A	HOCOMOCO	ARI3A_do	ARI3A_HUMAN	cataagatttgcaaatctttaAtcttcattaaatggaaatatt	0.891241	0.818255	11.5879	10.6613	NA	NA	1	-0.926658	-0.071453	strong	rs3213661:T
chr15	90880313	90880313	1	-	rs6224	G	C	SNV	c(-7, 7)	ZNF148	HOCOMOCO	ZN148_si	ZN148_HUMAN	tgcccagcgccgccCcctctcacagcccg	0.753297	0.91473	8.51199	10.2767	NA	NA	1	1.76474	0.157441	strong	rs6224:C
chr9	113964486	113964486	1	-	rs814697	G	A	SNV	c(-12, 4)	MAZ	HOCOMOCO	MAZ_f1	MAZ_HUMAN	ctcccccaccctcaccActtcccgggcaatgaa	0.826611	0.826849	8.62255	8.62497	NA	NA	1	0.00241771	0.000232721	neut	rs814697:A
chr12	52918828	52918828	1	-	rs73110464	C	A	SNV	c(-4, 12)	KLF15	HOCOMOCO	KLF15_f1	KLF15_HUMAN	ctcaccaccttcagacCaccctcccccatggaa	0.849871	0.751475	6.56406	5.84338	NA	NA	1	-0.720677	-0.0940384	strong	rs73110464:A
chr1	172323065	172323065	1	-	rs6694387	T	C	SNV	c(-8, -1)	MYOD1	HOCOMOCO	MYOD1_f1	MYOD1_HUMAN	gcaactgtCctaagttt	0.965959	0.978948	8.07097	8.17776	NA	NA	1	0.106785	0.0127874	neut	rs6694387:C
chr11	75571007	75571007	1	+	rs634552	T	G	SNV	c(1, 12)	NR2C2	HOCOMOCO	NR2C2_f1	NR2C2_HUMAN	gaggctgccacgGaggcacaggtca	0.86278	0.883307	6.72175	6.87343	NA	NA	1	0.151684	0.0196083	neut	rs634552:G
chr17	46028361	46028361	1	-	rs117379709	G	A	SNV	c(-8, 2)	STAT3	HOCOMOCO	STAT3_si	STAT3_HUMAN	ggattccaagAacaagaaagt	0.807052	0.909775	8.79294	9.89229	NA	NA	1	1.09935	0.101249	strong	rs117379709
chr20	45909845	45909845	1	+	rs435306	G	T	SNV	c(-5, 4)	IRF7	HOCOMOCO	IRF7_f1	IRF7_HUMAN	tgaagaaacTgaaactcag	0.985794	0.998343	7.96062	8.06012	NA	NA	1	0.0995002	0.0123247	neut	rs435306:T
chr9	95514089	95514089	1	+	rs28410513	G	A	SNV	c(-7, 4)	IRF1	HOCOMOCO	IRF1_si	IRF1_HUMAN	gcttgaaagggAaattagacttt	0.840229	0.977823	10.808	12.5555	NA	NA	1	1.74744	0.136124	strong	rs28410513:A
chr22	26985874	26985874	1	-	rs4345013	T	C	SNV	c(-4, 6)	SMAD2	HOCOMOCO	SMAD2_si	SMAD2_HUMAN	ctggataagaCtgtcactccc	0.693427	0.930898	4.90483	6.51305	NA	NA	1	1.60822	0.23037	strong	rs4345013:C
chr12	50309601	50309601	1	+	rs28849840	G	A	SNV	c(-11, 12)	ZNF350	HOCOMOCO	ZN350_f1	ZN350_HUMAN	ctcccgagtagctgggattacagGcgtctgccaccacgcccagctaa	0.780768	0.777739	8.11749	8.08772	NA	NA	1	-0.0297784	-0.00289877	neut	rs28849840:A
chr3	16886593	16886593	1	+	rs1992382	G	A	SNV	c(-8, 3)	FOXA2	HOCOMOCO	FOXA2_f1	FOXA2_HUMAN	catctgtttgcAcagtttatgtc	0.903178	0.920126	8.84528	9.00888	NA	NA	1	0.163607	0.0167288	neut	rs1992382
chr12	54515360	54515360	1	-	rs1629826	G	A	SNV	c(-9, 3)	FOXJ3	HOCOMOCO	FOXJ3_f2	FOXJ3_HUMAN	gagaaaacaaatAtaaggaacatag	0.746871	0.887876	10.5858	12.5633	NA	NA	1	1.97743	0.139889	strong	rs1629826
chr17	30422242	30422242	1	-	rs561089333	A	G	SNV	c(-1, 10)	TCF7L2	HOCOMOCO	TF7L2_f1	TF7L2_HUMAN	tctggaagctcGctttgataagg	0.956704	0.960297	8.75672	8.78909	NA	NA	1	0.0323627	0.00353819	neut	rs561089333
chr2	25279683	25279683	1	-	rs2006788	T	A	SNV	c(-6, 5)	IRF9	HOCOMOCO	IRF9_f1	IRF9_HUMAN	gccaaagtttgTttttttttttt	0.856842	0.856842	7.83036	7.83036	NA	NA	1	0	0	neut	rs2006788:A
chr5	177093242	177093242	1	+	rs351855	G	A	SNV	c(1, 15)	SPZ1	HOCOMOCO	SPZ1_f1	SPZ1_HUMAN	ctcctgctgctggccAggctgtatcgagggc	0.846139	0.848944	5.14399	5.16017	NA	NA	1	0.0161813	0.00268288	neut	rs351855
chr11	61811991	61811991	1	+	rs174554	A	G	SNV	c(1, 10)	FOSL2	HOCOMOCO	FOSL2_f1	FOSL2_HUMAN	aggattacagGcatgagtcac	0.991518	0.993416	12.7064	12.7306	NA	NA	1	0.0241958	0.00188815	neut	rs174554:G
chr18	79449015	79449015	1	+	rs2278801	A	T	SNV	c(2, 15)	PURA	HOCOMOCO	PURA_f1	PURA_HUMAN	acctccggcctctggcAgggggcggtaggaggg	0.858625	0.858625	5.03069	5.03069	NA	NA	1	0	0	neut	rs2278801:T
chr2	240576179	240576179	1	-	rs2953145	G	A	SNV	c(-7, 8)	HESX1	HOCOMOCO	HESX1_f1	HESX1_HUMAN	ggaatatcatcttaaGagcctgttgccccca	0.911827	0.840692	5.21237	4.83118	NA	NA	1	-0.381195	-0.0670542	neut	rs2953145:A
chr9	126621621	126621621	1	-	rs10760442	G	T	SNV	c(-5, 7)	PPARA	HOCOMOCO	PPARA_f2	PPARA_HUMAN	atttggttccccTgtggcctatagg	0.767497	0.844426	7.46146	8.17408	NA	NA	1	0.71262	0.0741137	strong	rs10760442:T
chr3	58106481	58106481	1	-	rs2686631	A	G	SNV	c(-6, 14)	ONECUT2	HOCOMOCO	ONEC2_si	ONEC2_HUMAN	cctacatttgaaaaaaaaaaAatatatatatattttccacc	0.860734	0.781654	8.57292	7.83208	NA	NA	1	-0.740839	-0.0750019	strong	rs2686631:G
chr12	53649356	53649356	1	-	rs10876474	G	A	SNV	c(-11, 3)	OTX2	HOCOMOCO	OTX2_si	OTX2_HUMAN	tgcctataatcccaGcactttgggaggct	0.964636	0.948127	8.51062	8.36948	NA	NA	1	-0.141141	-0.0160151	neut	rs10876474
chr12	50827344	50827344	1	+	rs864899	A	T	SNV	c(-4, 11)	IRF4	HOCOMOCO	IRF4_si	IRF4_HUMAN	attttaaataccactAagaaagaaaaaccac	0.881647	0.871023	9.74554	9.63088	NA	NA	1	-0.114668	-0.0104027	neut	rs864899:T
chr12	50816055	50816055	1	+	rs7966357	C	G	SNV	c(-3, 7)	EGR2	HOCOMOCO	EGR2_si	EGR2_HUMAN	aaaaatagggGtgggcgtggt	0.813028	0.974063	8.53845	10.1912	NA	NA	1	1.65275	0.158046	strong	rs7966357
chr19	4037324	4037324	1	+	rs75488612	G	A	SNV	c(-7, 9)	MAZ	HOCOMOCO	MAZ_f1	MAZ_HUMAN	gagggctggggagttgGgggggtggggcacctc	0.885672	0.825541	9.22422	8.61165	NA	NA	1	-0.612569	-0.0589638	weak	rs75488612:A
chr15	69749354	69749354	1	-	rs7177657	T	C	SNV	c(2, 9)	NFKB1	HOCOMOCO	NFKB1_f1	NFKB1_HUMAN	tcagtgttacTagggcttccc	0.901663	0.901663	9.47867	9.47867	NA	NA	1	0	0	neut	rs7177657
chr8	143933366	143933366	1	+	rs7003580	C	T	SNV	c(-5, 8)	RFX3	HOCOMOCO	RFX3_f1	RFX3_HUMAN	tgcaaggtcgttgCcatgactcggagc	0.873311	0.796401	13.3929	12.2215	NA	NA	1	-1.17141	-0.0764503	strong	rs7003580
chr1	47536775	47536775	1	+	rs688540	G	A	SNV	c(-4, 7)	CEBPE	HOCOMOCO	CEBPE_f1	CEBPE_HUMAN	gaaatgtttgcGcaatcttgaag	1	0.841448	8.29581	6.9985	NA	NA	1	-1.29731	-0.156381	strong	rs688540:A
chr3	129301935	129301935	1	-	rs6765930	A	G	SNV	c(-10, 5)	SOX2	HOCOMOCO	SOX2_f1	SOX2_HUMAN	cccaaccattgtcttGacttccctggccagg	0.816715	0.846346	8.45487	8.74747	NA	NA	1	0.292603	0.0285054	neut	rs6765930:G
chr5	52800109	52800109	1	-	rs114309882	G	A	SNV	c(-8, 2)	SREBF1	HOCOMOCO	SRBP1_f2	SRBP1_HUMAN	tcgtcagcccActgttgcgtg	0.757524	0.939774	5.03235	6.19177	NA	NA	1	1.15941	0.176339	strong	rs114309882:A
chr19	1864602	1864602	1	+	rs3810417	C	G	SNV	c(-10, 2)	WT1	HOCOMOCO	WT1_f1	WT1_HUMAN	ggctgggggcgcGtgagcgggtcag	0.860906	0.909587	8.10333	8.54755	NA	NA	1	0.444217	0.0473955	weak	rs3810417:G
chr16	1792972	1792972	1	-	rs28469124	G	C	SNV	c(-16, -1)	PURA	HOCOMOCO	PURA_f1	PURA_HUMAN	ccggggcaccgccgtcCggggacaggtaggaac	0.784848	0.8323	4.62345	4.88538	NA	NA	1	0.261927	0.0450739	neut	rs28469124:C
chr1	201891498	201891498	1	-	rs2250377	A	G	SNV	c(-1, 17)	CTCF	HOCOMOCO	CTCF_f2	CTCF_HUMAN	cccacagcctggcttcatAtacccacctagtggtcct	0.84314	0.842298	10.3837	10.3737	NA	NA	1	-0.00998857	-0.000815806	neut	rs2250377:G
chr8	37276671	37276671	1	+	rs188420713	C	T	SNV	c(-2, 10)	STAT5B	HOCOMOCO	STA5B_f1	STA5B_HUMAN	ccaagcacaggaTtctttgaagtgt	0.773906	0.911122	10.8217	12.7134	NA	NA	1	1.89173	0.135718	strong	rs188420713
chr5	177252406	177252406	1	-	rs4343858	G	C	SNV	c(1, 11)	MEF2D	HOCOMOCO	MEF2D_f1	MEF2D_HUMAN	cattatacatcGataaaaatatt	0.879561	0.876817	8.21265	8.18787	NA	NA	1	-0.0247791	-0.00266429	neut	rs4343858:C
chr9	136769640	136769640	1	-	rs181483657	G	C	SNV	c(-7, 9)	MAZ	HOCOMOCO	MAZ_f1	MAZ_HUMAN	ccatgcactgccccccCccacccccccatgcac	0.891185	0.901168	9.28037	9.38208	NA	NA	1	0.101705	0.00978976	neut	rs181483657
chr1	210291413	210291413	1	+	rs2235797	A	G	SNV	c(2, 13)	HOXC6	HOCOMOCO	HXC6_f1	HXC6_HUMAN	tcctcgagcataaaAgtgttttattgttt	0.83683	0.83683	11.9673	11.9673	NA	NA	1	0	0	neut	rs2235797:G
chr1	9293125	9293125	1	+	rs187506632	G	A	SNV	c(-6, 12)	SP1	HOCOMOCO	SP1_f2	SP1_HUMAN	gggcgaccggcccgggagGgggaggcgcggggggccg	0.907005	0.860828	10.2066	9.70741	NA	NA	1	-0.499232	-0.0445265	weak	rs187506632:A
chr7	14242285	14242285	1	+	rs17765925	C	G	SNV	c(1, 14)	STAT2	HOCOMOCO	STAT2_f1	STAT2_HUMAN	gttggataaatcagGcaaaccgaaaggcc	0.885304	0.889112	8.41308	8.4482	NA	NA	1	0.0351211	0.00370835	neut	rs17765925:G
chr9	137032610	137032610	1	+	rs4880192	A	C	SNV	c(-5, 4)	GABPB1+GABPB2	HOCOMOCO	GABP1+GABP2_f1	GABP1+GABP2_HUMAN	tttgccggaAgctaaagct	0.970362	0.804734	8.49919	7.07601	NA	NA	1	-1.42318	-0.162578	strong	rs4880192:C
chr22	37226844	37226844	1	+	rs116118746	C	G	SNV	c(-2, 8)	SP1	HOCOMOCO	SP1_f1	SP1_HUMAN	gcctaagtggGggggggggtt	0.890397	0.950757	9.40349	10.0265	NA	NA	1	0.623043	0.0591412	weak	rs116118746:G
chr1	158083234	158083234	1	-	rs11802995	A	C	SNV	c(-6, 3)	FOXJ2	HOCOMOCO	FOXJ2_f1	FOXJ2_HUMAN	gaccatataAatattagtg	0.927924	0.74875	9.40729	7.6087	NA	NA	1	-1.7986	-0.177537	strong	rs11802995
chr16	69282015	69282015	1	+	rs113338984	C	A	SNV	c(-14, -1)	HOXA7	HOCOMOCO	HXA7_f1	HXA7_HUMAN	gttcaagcgattctActgcctcagccttc	0.878309	0.879771	5.11645	5.12455	NA	NA	1	0.0081007	0.00139887	neut	rs113338984:A
chr8	142280097	142280097	1	+	rs141086701	G	C	SNV	c(1, 9)	TWIST1	HOCOMOCO	TWST1_f1	TWST1_HUMAN	ggtgctttcCggcaggtgt	0.902816	0.921822	6.49158	6.62029	NA	NA	1	0.128705	0.0180014	neut	rs141086701:C
chr22	20146827	20146827	1	+	rs1974653	C	A	SNV	c(-3, 5)	MYOD1	HOCOMOCO	MYOD1_f1	MYOD1_HUMAN	gtgggggcAgctgaacc	0.764149	0.969626	6.41187	8.10112	NA	NA	1	1.68925	0.202285	strong	rs1974653:A
chr18	79449015	79449015	1	+	rs2278801	A	C	SNV	c(2, 6)	KLF6	HOCOMOCO	KLF6_si	KLF6_HUMAN	ctctggcAgggggcg	1	1	5.97811	5.97811	NA	NA	1	0	0	neut	rs2278801:C
chr9	127909942	127909942	1	+	rs10739700	C	A	SNV	c(-12, 3)	TFCP2	HOCOMOCO	TFCP2_f1	TFCP2_HUMAN	cgtgcccggcctggcCggtctgacctgcagt	0.895758	0.863664	5.83341	5.63448	NA	NA	1	-0.198928	-0.0307009	neut	rs10739700:A
chr1	39747206	39747206	1	+	rs9787249	G	T	SNV	c(-7, 6)	PBX3	HOCOMOCO	PBX3_f2	PBX3_HUMAN	ttcatttgttgatTggcacttgcacat	0.772308	0.974939	7.36333	9.25479	NA	NA	1	1.89146	0.199338	strong	rs9787249:T
[truncated: 11,642 more rows]

## Sheet: Supplementary_Table_17
#Supplementary_Table_17
#Primers
Primer Name	Sequence
GAPDH_Fw	CCTCTCTGGCAAAGTCCAAG
GAPDH_Rw	CATCTGCCCATTTGATGTTG
[truncated: 6 more rows]
